# Supplementary material for: Synergistic Regulation at Physiological, Transcriptional, and Metabolic Levels in Dendrobium huoshanense Plants Under Combined Drought and High-Temperature Stress
Source: Genes (Basel). 2025 Feb 27;16(3):287. doi: 10.3390/genes16030287 (PMC11942376; doi:10.3390/genes16030287)
Supplement: Supplementary file 1 [file genes-16-00287-s001.zip]

Archive with 4 entries (4 files):
- Supplementary materials.pdf
- Table S1 GO enrichment analysis of differentially expressed genes shared by C vs DHT, D vs DHT and HT vs DHT groups.xls
- Table S2 The KEGG pathway of joint analysis shared by three groups.xlsx
- Table S3 Sequencing results of differentially expressed genes in C vs DHT, D vs DHT and HT vs DHT groups.xlsx
