# Supplementary material for: Synergistic Regulation at Physiological, Transcriptional, and Metabolic Levels in Dendrobium huoshanense Plants Under Combined Drought and High-Temperature Stress
Source: Genes (Basel). 2025 Feb 27;16(3):287. doi: 10.3390/genes16030287 (PMC11942376; doi:10.3390/genes16030287)
Supplement: Supplementary file 1 [file genes-16-00287-s001.zip › Table S1 GO enrichment analysis of differentially expressed genes shared by C vs DHT, D vs DHT and HT vs DHT groups.xls]

id	num	pvalue	per	ratio	class	ID	Descrption	Pvalue	Qvalue	Up	Down	fg_num	bg_num
GO:0031224 intrinsic component of membrane	105	1.67490699920827e-26	22.293	0.191	Cellular Component	GO:0031224	intrinsic component of membrane	1.67490699920827e-26	3.80203888820277e-24	0	0	105	550
GO:0016021 integral component of membrane	85	2.82978789337719e-20	18.047	0.184	Cellular Component	GO:0016021	integral component of membrane	2.82978789337719e-20	3.21180925898311e-18	0	0	85	461
GO:0010143 cutin biosynthetic process	18	1.35137187583773e-14	3.509	0.621	Biological Process	GO:0010143	cutin biosynthetic process	1.35137187583773e-14	2.67977042978622e-11	0	0	18	29
GO:0044425 membrane part	112	1.39220828364612e-13	23.779	0.126	Cellular Component	GO:0044425	membrane part	1.39220828364612e-13	1.05343760129223e-11	0	0	112	889
GO:0044550 secondary metabolite biosynthetic process	37	5.96202680197705e-10	7.212	0.208	Biological Process	GO:0044550	secondary metabolite biosynthetic process	5.96202680197705e-10	5.91134957416024e-07	0	0	37	178
GO:0019748 secondary metabolic process	44	3.20534904290914e-09	8.577	0.177	Biological Process	GO:0019748	secondary metabolic process	3.20534904290914e-09	2.11873571736294e-06	0	0	44	249
GO:0009699 phenylpropanoid biosynthetic process	21	2.43136455964484e-08	4.094	0.273	Biological Process	GO:0009699	phenylpropanoid biosynthetic process	2.43136455964484e-08	1.20534898044393e-05	0	0	21	77
GO:0009698 phenylpropanoid metabolic process	22	2.23899615248993e-07	4.288	0.234	Biological Process	GO:0009698	phenylpropanoid metabolic process	2.23899615248993e-07	8.87985874077505e-05	0	0	22	94
GO:0090447 glycerol-3-phosphate 2-O-acyltransferase activity	6	2.69331708337834e-07	1.130	1.000	Molecular Function	GO:0090447	glycerol-3-phosphate 2-O-acyltransferase activity	2.69331708337834e-07	0.000164831005502755	0	0	6	6
GO:0031225 anchored component of membrane	20	2.87917995640971e-07	4.246	0.233	Cellular Component	GO:0031225	anchored component of membrane	2.87917995640971e-07	1.63393462526251e-05	0	0	20	86
GO:0009834 plant-type secondary cell wall biogenesis	15	3.19524379242495e-06	2.924	0.268	Biological Process	GO:0009834	plant-type secondary cell wall biogenesis	3.19524379242495e-06	0.0009102394760549	0	0	15	56
GO:0001101 response to acid chemical	94	3.65196145727442e-06	18.324	0.107	Biological Process	GO:0001101	response to acid chemical	3.65196145727442e-06	0.0009102394760549	0	0	94	879
GO:0009753 response to jasmonic acid	32	3.67217136078628e-06	6.238	0.162	Biological Process	GO:0009753	response to jasmonic acid	3.67217136078628e-06	0.0009102394760549	0	0	32	198
GO:0046872 metal ion binding	54	4.71412327267767e-06	10.169	0.150	Molecular Function	GO:0046872	metal ion binding	4.71412327267767e-06	0.00144252172143937	0	0	54	361
GO:2000022 regulation of jasmonic acid mediated signaling pathway	13	5.8314843963693e-06	2.534	0.289	Biological Process	GO:2000022	regulation of jasmonic acid mediated signaling pathway	5.8314843963693e-06	0.00128487039533337	0	0	13	45
GO:0003714 transcription corepressor activity	10	1.15904981836839e-05	1.883	0.400	Molecular Function	GO:0003714	transcription corepressor activity	1.15904981836839e-05	0.00162508175978502	0	0	10	25
GO:0004497 monooxygenase activity	28	1.16451030806275e-05	5.273	0.192	Molecular Function	GO:0004497	monooxygenase activity	1.16451030806275e-05	0.00162508175978502	0	0	28	146
GO:0016757 transferase activity, transferring glycosyl groups	39	1.40738390258707e-05	7.345	0.163	Molecular Function	GO:0016757	transferase activity, transferring glycosyl groups	1.40738390258707e-05	0.00162508175978502	0	0	39	239
GO:0043169 cation binding	54	1.59321741155394e-05	10.169	0.144	Molecular Function	GO:0043169	cation binding	1.59321741155394e-05	0.00162508175978502	0	0	54	376
GO:0015074 DNA integration	6	1.63842785179682e-05	1.170	0.600	Biological Process	GO:0015074	DNA integration	1.63842785179682e-05	0.00324900243011309	0	0	6	10
GO:0046658 anchored component of plasma membrane	16	1.74905235759077e-05	3.397	0.211	Cellular Component	GO:0046658	anchored component of plasma membrane	1.74905235759077e-05	0.000794069770346211	0	0	16	76
GO:0071554 cell wall organization or biogenesis	38	2.07356102823181e-05	7.407	0.138	Biological Process	GO:0071554	cell wall organization or biogenesis	2.07356102823181e-05	0.00345061663124248	0	0	38	275
GO:1901700 response to oxygen-containing compound	115	2.08811899016186e-05	22.417	0.098	Biological Process	GO:1901700	response to oxygen-containing compound	2.08811899016186e-05	0.00345061663124248	0	0	115	1178
GO:0042546 cell wall biogenesis	23	3.26086786250125e-05	4.483	0.172	Biological Process	GO:0042546	cell wall biogenesis	3.26086786250125e-05	0.00431156610437086	0	0	23	134
GO:0006833 water transport	12	3.26139644808689e-05	2.339	0.267	Biological Process	GO:0006833	water transport	3.26139644808689e-05	0.00431156610437086	0	0	12	45
GO:0042044 fluid transport	12	3.26139644808689e-05	2.339	0.267	Biological Process	GO:0042044	fluid transport	3.26139644808689e-05	0.00431156610437086	0	0	12	45
GO:0010345 suberin biosynthetic process	8	4.13206885500994e-05	1.559	0.381	Biological Process	GO:0010345	suberin biosynthetic process	4.13206885500994e-05	0.00512118283717795	0	0	8	21
GO:0042807 central vacuole	5	4.8945921430643e-05	1.062	0.625	Cellular Component	GO:0042807	central vacuole	4.8945921430643e-05	0.00158267328528855	0	0	5	8
GO:0016020 membrane	220	5.5368935481286e-05	46.709	0.078	Cellular Component	GO:0016020	membrane	5.5368935481286e-05	0.00158267328528855	0	0	220	2821
GO:0005618 cell wall	41	6.27491610907356e-05	8.705	0.119	Cellular Component	GO:0005618	cell wall	6.27491610907356e-05	0.00158267328528855	0	0	41	344
GO:0030312 external encapsulating structure	41	6.27491610907356e-05	8.705	0.119	Cellular Component	GO:0030312	external encapsulating structure	6.27491610907356e-05	0.00158267328528855	0	0	41	344
GO:0016709 oxidoreductase activity, acting on paired donors, with incorporation or reduction of molecular oxygen, NAD(P)H as one donor, and incorporation of one atom of oxygen	18	9.76580195268655e-05	3.390	0.214	Molecular Function	GO:0016709	oxidoreductase activity, acting on paired donors, with incorporation or reduction of molecular oxygen, NAD(P)H as one donor, and incorporation of one atom of oxygen	9.76580195268655e-05	0.00853810113577739	0	0	18	84
GO:0009611 response to wounding	26	0.000106625928973015	5.068	0.150	Biological Process	GO:0009611	response to wounding	0.000106625928973015	0.0124376010090288	0	0	26	173
GO:0071669 plant-type cell wall organization or biogenesis	27	0.00011942614037193	5.263	0.147	Biological Process	GO:0071669	plant-type cell wall organization or biogenesis	0.00011942614037193	0.0129397981962301	0	0	27	184
GO:0008194 UDP-glycosyltransferase activity	23	0.000119780664145769	4.331	0.185	Molecular Function	GO:0008194	UDP-glycosyltransferase activity	0.000119780664145769	0.00916322080715135	0	0	23	124
GO:0044711 single-organism biosynthetic process	105	0.00012398192926292	20.468	0.096	Biological Process	GO:0044711	single-organism biosynthetic process	0.00012398192926292	0.0129397981962301	0	0	105	1098
GO:0016705 oxidoreductase activity, acting on paired donors, with incorporation or reduction of molecular oxygen	27	0.000151593607842282	5.085	0.170	Molecular Function	GO:0016705	oxidoreductase activity, acting on paired donors, with incorporation or reduction of molecular oxygen	0.000151593607842282	0.0103083653332752	0	0	27	159
GO:0009832 plant-type cell wall biogenesis	19	0.000162553639705095	3.704	0.171	Biological Process	GO:0009832	plant-type cell wall biogenesis	0.000162553639705095	0.0159017337271504	0	0	19	111
GO:1901362 organic cyclic compound biosynthetic process	145	0.000168399600741381	28.265	0.089	Biological Process	GO:1901362	organic cyclic compound biosynthetic process	0.000168399600741381	0.0159017337271504	0	0	145	1629
GO:0009505 plant-type cell wall	22	0.000170722547466069	4.671	0.148	Cellular Component	GO:0009505	plant-type cell wall	0.000170722547466069	0.00387540182747977	0	0	22	149
GO:0009808 lignin metabolic process	12	0.000220914542048114	2.339	0.222	Biological Process	GO:0009808	lignin metabolic process	0.000220914542048114	0.0199124334946096	0	0	12	54
GO:0000271 polysaccharide biosynthetic process	18	0.000235709447880928	3.509	0.171	Biological Process	GO:0000271	polysaccharide biosynthetic process	0.000235709447880928	0.0203222537020817	0	0	18	105
GO:0043167 ion binding	77	0.000245649379403042	14.501	0.119	Molecular Function	GO:0043167	ion binding	0.000245649379403042	0.0150337420194662	0	0	77	649
GO:0010358 leaf shaping	4	0.000289278428746976	0.780	0.667	Biological Process	GO:0010358	leaf shaping	0.000289278428746976	0.0239016301752189	0	0	4	6
GO:0046274 lignin catabolic process	3	0.000317255373248282	0.585	1.000	Biological Process	GO:0046274	lignin catabolic process	0.000317255373248282	0.0251646962060537	0	0	3	3
GO:0045492 xylan biosynthetic process	7	0.000460970237043055	1.365	0.318	Biological Process	GO:0045492	xylan biosynthetic process	0.000460970237043055	0.034775341325948	0	0	7	22
GO:1901957 regulation of cutin biosynthetic process	5	0.000477523820079371	0.975	0.455	Biological Process	GO:1901957	regulation of cutin biosynthetic process	0.000477523820079371	0.034775341325948	0	0	5	11
GO:0009620 response to fungus	33	0.000491028520991702	6.433	0.125	Biological Process	GO:0009620	response to fungus	0.000491028520991702	0.034775341325948	0	0	33	264
GO:0004089 carbonate dehydratase activity	3	0.000523051516159155	0.565	1.000	Molecular Function	GO:0004089	carbonate dehydratase activity	0.000523051516159155	0.0246236559914925	0	0	3	3
GO:0008083 growth factor activity	3	0.000523051516159155	0.565	1.000	Molecular Function	GO:0008083	growth factor activity	0.000523051516159155	0.0246236559914925	0	0	3	3
GO:0080054 low-affinity nitrate transmembrane transporter activity	3	0.000523051516159155	0.565	1.000	Molecular Function	GO:0080054	low-affinity nitrate transmembrane transporter activity	0.000523051516159155	0.0246236559914925	0	0	3	3
GO:0042335 cuticle development	8	0.000535300599631652	1.559	0.276	Biological Process	GO:0042335	cuticle development	0.000535300599631652	0.036603485829985	0	0	8	29
GO:0071395 cellular response to jasmonic acid stimulus	18	0.000595344233173211	3.509	0.159	Biological Process	GO:0071395	cellular response to jasmonic acid stimulus	0.000595344233173211	0.0393522538127492	0	0	18	113
GO:0009414 response to water deprivation	34	0.000645240190754369	6.628	0.122	Biological Process	GO:0009414	response to water deprivation	0.000645240190754369	0.0412745580085778	0	0	34	279
GO:0070592 cell wall polysaccharide biosynthetic process	9	0.000668525165227406	1.754	0.243	Biological Process	GO:0070592	cell wall polysaccharide biosynthetic process	0.000668525165227406	0.0414276688326858	0	0	9	37
GO:0044038 cell wall macromolecule biosynthetic process	9	0.000823942720503281	1.754	0.237	Biological Process	GO:0044038	cell wall macromolecule biosynthetic process	0.000823942720503281	0.0472113134580463	0	0	9	38
GO:0070589 cellular component macromolecule biosynthetic process	9	0.000823942720503281	1.754	0.237	Biological Process	GO:0070589	cellular component macromolecule biosynthetic process	0.000823942720503281	0.0472113134580463	0	0	9	38
GO:0009415 response to water	34	0.000833280872935764	6.628	0.120	Biological Process	GO:0009415	response to water	0.000833280872935764	0.0472113134580463	0	0	34	283
GO:0016758 transferase activity, transferring hexosyl groups	30	0.00086664747169957	5.650	0.147	Molecular Function	GO:0016758	transferase activity, transferring hexosyl groups	0.00086664747169957	0.0378848751914384	0	0	30	204
GO:0080167 response to karrikin	15	0.00103745793490098	2.924	0.167	Biological Process	GO:0080167	response to karrikin	0.00103745793490098	0.0544527155765754	0	0	15	90
GO:0045491 xylan metabolic process	7	0.00108569635172265	1.365	0.280	Biological Process	GO:0045491	xylan metabolic process	0.00108569635172265	0.0544527155765754	0	0	7	25
GO:1902584 positive regulation of response to water deprivation	7	0.00108569635172265	1.365	0.280	Biological Process	GO:1902584	positive regulation of response to water deprivation	0.00108569635172265	0.0544527155765754	0	0	7	25
GO:0044459 plasma membrane part	35	0.00114533792380148	7.431	0.109	Cellular Component	GO:0044459	plasma membrane part	0.00114533792380148	0.023635609882085	0	0	35	321
GO:0009867 jasmonic acid mediated signaling pathway	15	0.00116614185254988	2.924	0.165	Biological Process	GO:0009867	jasmonic acid mediated signaling pathway	0.00116614185254988	0.0544527155765754	0	0	15	91
GO:0010413 glucuronoxylan metabolic process	5	0.00118589394739857	0.975	0.385	Biological Process	GO:0010413	glucuronoxylan metabolic process	0.00118589394739857	0.0544527155765754	0	0	5	13
GO:0010417 glucuronoxylan biosynthetic process	5	0.00118589394739857	0.975	0.385	Biological Process	GO:0010417	glucuronoxylan biosynthetic process	0.00118589394739857	0.0544527155765754	0	0	5	13
GO:0019755 one-carbon compound transport	5	0.00118589394739857	0.975	0.385	Biological Process	GO:0019755	one-carbon compound transport	0.00118589394739857	0.0544527155765754	0	0	5	13
GO:0046244 salicylic acid catabolic process	3	0.00120434451483592	0.585	0.750	Biological Process	GO:0046244	salicylic acid catabolic process	0.00120434451483592	0.0544527155765754	0	0	3	4
GO:1901959 positive regulation of cutin biosynthetic process	4	0.00120822969509295	0.780	0.500	Biological Process	GO:1901959	positive regulation of cutin biosynthetic process	0.00120822969509295	0.0544527155765754	0	0	4	8
GO:0033692 cellular polysaccharide biosynthetic process	15	0.00130801166441654	2.924	0.163	Biological Process	GO:0033692	cellular polysaccharide biosynthetic process	0.00130801166441654	0.0576397140119556	0	0	15	92
GO:0005372 water transmembrane transporter activity	8	0.00159962530645666	1.507	0.276	Molecular Function	GO:0005372	water transmembrane transporter activity	0.00159962530645666	0.0611856679719673	0	0	8	29
GO:0015250 water channel activity	8	0.00159962530645666	1.507	0.276	Molecular Function	GO:0015250	water channel activity	0.00159962530645666	0.0611856679719673	0	0	8	29
GO:0019438 aromatic compound biosynthetic process	135	0.00170004762063974	26.316	0.086	Biological Process	GO:0019438	aromatic compound biosynthetic process	0.00170004762063974	0.0717244822261619	0	0	135	1578
GO:0044036 cell wall macromolecule metabolic process	12	0.00171312314925263	2.339	0.179	Biological Process	GO:0044036	cell wall macromolecule metabolic process	0.00171312314925263	0.0717244822261619	0	0	12	67
GO:0010383 cell wall polysaccharide metabolic process	10	0.00173614480426413	1.949	0.200	Biological Process	GO:0010383	cell wall polysaccharide metabolic process	0.00173614480426413	0.0717244822261619	0	0	10	50
GO:0071944 cell periphery	147	0.00180852817057263	31.210	0.078	Cellular Component	GO:0071944	cell periphery	0.00180852817057263	0.0342113245599989	0	0	147	1875
GO:0045548 phenylalanine ammonia-lyase activity	3	0.001966215553445	0.565	0.750	Molecular Function	GO:0045548	phenylalanine ammonia-lyase activity	0.001966215553445	0.07078375992402	0	0	3	4
GO:0005976 polysaccharide metabolic process	23	0.00205461712542388	4.483	0.130	Biological Process	GO:0005976	polysaccharide metabolic process	0.00205461712542388	0.0831490971370521	0	0	23	177
GO:0008171 O-methyltransferase activity	7	0.00220297134076109	1.318	0.292	Molecular Function	GO:0008171	O-methyltransferase activity	0.00220297134076109	0.0709588663445151	0	0	7	24
GO:0016722 oxidoreductase activity, oxidizing metal ions	7	0.00220297134076109	1.318	0.292	Molecular Function	GO:0016722	oxidoreductase activity, oxidizing metal ions	0.00220297134076109	0.0709588663445151	0	0	7	24
GO:0006952 defense response	61	0.00260349150477967	11.891	0.097	Biological Process	GO:0006952	defense response	0.00260349150477967	0.103254473079562	0	0	61	627
GO:0016491 oxidoreductase activity	65	0.00269263124881534	12.241	0.113	Molecular Function	GO:0016491	oxidoreductase activity	0.00269263124881534	0.0823945162137494	0	0	65	575
GO:1901617 organic hydroxy compound biosynthetic process	19	0.00275579261826039	3.704	0.137	Biological Process	GO:1901617	organic hydroxy compound biosynthetic process	0.00275579261826039	0.1049500173565	0	0	19	139
GO:0071555 cell wall organization	17	0.00283263972528931	3.314	0.143	Biological Process	GO:0071555	cell wall organization	0.00283263972528931	0.1049500173565	0	0	17	119
GO:0010098 suspensor development	3	0.00285794298398941	0.585	0.600	Biological Process	GO:0010098	suspensor development	0.00285794298398941	0.1049500173565	0	0	3	5
GO:0046271 phenylpropanoid catabolic process	3	0.00285794298398941	0.585	0.600	Biological Process	GO:0046271	phenylpropanoid catabolic process	0.00285794298398941	0.1049500173565	0	0	3	5
GO:1901000 regulation of response to salt stress	8	0.00296778171070476	1.559	0.216	Biological Process	GO:1901000	regulation of response to salt stress	0.00296778171070476	0.106090968814988	0	0	8	37
GO:0042445 hormone metabolic process	28	0.00299601323935416	5.458	0.118	Biological Process	GO:0042445	hormone metabolic process	0.00299601323935416	0.106090968814988	0	0	28	237
GO:0009058 biosynthetic process	211	0.00307573738312563	41.131	0.079	Biological Process	GO:0009058	biosynthetic process	0.00307573738312563	0.107003284749792	0	0	211	2658
GO:0046527 glucosyltransferase activity	17	0.00336161664208819	3.202	0.165	Molecular Function	GO:0046527	glucosyltransferase activity	0.00336161664208819	0.0979671135694272	0	0	17	103
GO:0010410 hemicellulose metabolic process	7	0.00341320476782263	1.365	0.233	Biological Process	GO:0010410	hemicellulose metabolic process	0.00341320476782263	0.116696294044694	0	0	7	30
GO:1901002 positive regulation of response to salt stress	6	0.00366207815656089	1.170	0.261	Biological Process	GO:1901002	positive regulation of response to salt stress	0.00366207815656089	0.121380404873298	0	0	6	23
GO:1901615 organic hydroxy compound metabolic process	25	0.00367262949692277	4.873	0.121	Biological Process	GO:1901615	organic hydroxy compound metabolic process	0.00367262949692277	0.121380404873298	0	0	25	207
GO:0009921 auxin efflux carrier complex	2	0.00404856522557351	0.425	1.000	Cellular Component	GO:0009921	auxin efflux carrier complex	0.00404856522557351	0.0674593694115034	0	0	2	2
GO:0031226 intrinsic component of plasma membrane	28	0.00416048974344074	5.945	0.108	Cellular Component	GO:0031226	intrinsic component of plasma membrane	0.00416048974344074	0.0674593694115034	0	0	28	260
GO:1901576 organic substance biosynthetic process	201	0.00419694063249629	39.181	0.079	Biological Process	GO:1901576	organic substance biosynthetic process	0.00419694063249629	0.130155046527548	0	0	201	2532
GO:0010817 regulation of hormone levels	34	0.00429288163381108	6.628	0.109	Biological Process	GO:0010817	regulation of hormone levels	0.00429288163381108	0.130155046527548	0	0	34	312
GO:0006970 response to osmotic stress	45	0.00429846314861439	8.772	0.102	Biological Process	GO:0006970	response to osmotic stress	0.00429846314861439	0.130155046527548	0	0	45	443
GO:0051552 flavone metabolic process	5	0.00453727409165612	0.975	0.294	Biological Process	GO:0051552	flavone metabolic process	0.00453727409165612	0.130155046527548	0	0	5	17
GO:0051553 flavone biosynthetic process	5	0.00453727409165612	0.975	0.294	Biological Process	GO:0051553	flavone biosynthetic process	0.00453727409165612	0.130155046527548	0	0	5	17
GO:0051554 flavonol metabolic process	5	0.00453727409165612	0.975	0.294	Biological Process	GO:0051554	flavonol metabolic process	0.00453727409165612	0.130155046527548	0	0	5	17
GO:0051555 flavonol biosynthetic process	5	0.00453727409165612	0.975	0.294	Biological Process	GO:0051555	flavonol biosynthetic process	0.00453727409165612	0.130155046527548	0	0	5	17
GO:0016132 brassinosteroid biosynthetic process	6	0.00460614598986531	1.170	0.250	Biological Process	GO:0016132	brassinosteroid biosynthetic process	0.00460614598986531	0.130155046527548	0	0	6	24
GO:0016679 oxidoreductase activity, acting on diphenols and related substances as donors	3	0.00462075941153398	0.565	0.600	Molecular Function	GO:0016679	oxidoreductase activity, acting on diphenols and related substances as donors	0.00462075941153398	0.108765567686877	0	0	3	5
GO:0016682 oxidoreductase activity, acting on diphenols and related substances as donors, oxygen as acceptor	3	0.00462075941153398	0.565	0.600	Molecular Function	GO:0016682	oxidoreductase activity, acting on diphenols and related substances as donors, oxygen as acceptor	0.00462075941153398	0.108765567686877	0	0	3	5
GO:0017096 acetylserotonin O-methyltransferase activity	3	0.00462075941153398	0.565	0.600	Molecular Function	GO:0017096	acetylserotonin O-methyltransferase activity	0.00462075941153398	0.108765567686877	0	0	3	5
GO:0030744 luteolin O-methyltransferase activity	3	0.00462075941153398	0.565	0.600	Molecular Function	GO:0030744	luteolin O-methyltransferase activity	0.00462075941153398	0.108765567686877	0	0	3	5
GO:0047763 caffeate O-methyltransferase activity	3	0.00462075941153398	0.565	0.600	Molecular Function	GO:0047763	caffeate O-methyltransferase activity	0.00462075941153398	0.108765567686877	0	0	3	5
GO:0009607 response to biotic stimulus	64	0.00464139533232866	12.476	0.094	Biological Process	GO:0009607	response to biotic stimulus	0.00464139533232866	0.130155046527548	0	0	64	681
GO:0010230 alternative respiration	2	0.00466011513033582	0.390	1.000	Biological Process	GO:0010230	alternative respiration	0.00466011513033582	0.130155046527548	0	0	2	2
GO:0072489 methylammonium transmembrane transport	2	0.00466011513033582	0.390	1.000	Biological Process	GO:0072489	methylammonium transmembrane transport	0.00466011513033582	0.130155046527548	0	0	2	2
GO:0034637 cellular carbohydrate biosynthetic process	16	0.00485065694805664	3.119	0.139	Biological Process	GO:0034637	cellular carbohydrate biosynthetic process	0.00485065694805664	0.132254701428716	0	0	16	115
GO:0047484 regulation of response to osmotic stress	8	0.00493537463727938	1.559	0.200	Biological Process	GO:0047484	regulation of response to osmotic stress	0.00493537463727938	0.132254701428716	0	0	8	40
GO:2000070 regulation of response to water deprivation	8	0.00493537463727938	1.559	0.200	Biological Process	GO:2000070	regulation of response to water deprivation	0.00493537463727938	0.132254701428716	0	0	8	40
GO:0050832 defense response to fungus	24	0.00538564923665294	4.678	0.119	Biological Process	GO:0050832	defense response to fungus	0.00538564923665294	0.141591615135484	0	0	24	202
GO:0048768 root hair cell tip growth	3	0.00542660753923185	0.585	0.500	Biological Process	GO:0048768	root hair cell tip growth	0.00542660753923185	0.141591615135484	0	0	3	6
GO:0016129 phytosteroid biosynthetic process	6	0.00571786692822618	1.170	0.240	Biological Process	GO:0016129	phytosteroid biosynthetic process	0.00571786692822618	0.147253637904838	0	0	6	25
GO:0016307 phosphatidylinositol phosphate kinase activity	4	0.00594286581288328	0.753	0.400	Molecular Function	GO:0016307	phosphatidylinositol phosphate kinase activity	0.00594286581288328	0.117054776544457	0	0	4	10
GO:0035251 UDP-glucosyltransferase activity	13	0.00643117689265609	2.448	0.173	Molecular Function	GO:0035251	UDP-glucosyltransferase activity	0.00643117689265609	0.117054776544457	0	0	13	75
GO:0016829 lyase activity	21	0.00643336022306295	3.955	0.144	Molecular Function	GO:0016829	lyase activity	0.00643336022306295	0.117054776544457	0	0	21	146
GO:0005275 amine transmembrane transporter activity	2	0.00650304314135874	0.377	1.000	Molecular Function	GO:0005275	amine transmembrane transporter activity	0.00650304314135874	0.117054776544457	0	0	2	2
GO:0009916 alternative oxidase activity	2	0.00650304314135874	0.377	1.000	Molecular Function	GO:0009916	alternative oxidase activity	0.00650304314135874	0.117054776544457	0	0	2	2
GO:0010012 steroid 22-alpha hydroxylase activity	2	0.00650304314135874	0.377	1.000	Molecular Function	GO:0010012	steroid 22-alpha hydroxylase activity	0.00650304314135874	0.117054776544457	0	0	2	2
GO:0015200 methylammonium transmembrane transporter activity	2	0.00650304314135874	0.377	1.000	Molecular Function	GO:0015200	methylammonium transmembrane transporter activity	0.00650304314135874	0.117054776544457	0	0	2	2
GO:1990206 jasmonyl-Ile conjugate hydrolase activity	2	0.00650304314135874	0.377	1.000	Molecular Function	GO:1990206	jasmonyl-Ile conjugate hydrolase activity	0.00650304314135874	0.117054776544457	0	0	2	2
GO:0043207 response to external biotic stimulus	63	0.00660521226561877	12.281	0.093	Biological Process	GO:0043207	response to external biotic stimulus	0.00660521226561877	0.167924819522077	0	0	63	679
GO:1902182 shoot apical meristem development	4	0.00685527931473027	0.780	0.333	Biological Process	GO:1902182	shoot apical meristem development	0.00685527931473027	0.169925236013877	0	0	4	12
GO:1902183 regulation of shoot apical meristem development	4	0.00685527931473027	0.780	0.333	Biological Process	GO:1902183	regulation of shoot apical meristem development	0.00685527931473027	0.169925236013877	0	0	4	12
GO:0009694 jasmonic acid metabolic process	6	0.00701336426652717	1.170	0.231	Biological Process	GO:0009694	jasmonic acid metabolic process	0.00701336426652717	0.171697547413869	0	0	6	26
GO:0016131 brassinosteroid metabolic process	7	0.00711568626654223	1.365	0.206	Biological Process	GO:0016131	brassinosteroid metabolic process	0.00711568626654223	0.17207812032382	0	0	7	34
GO:0016051 carbohydrate biosynthetic process	20	0.00798196646997486	3.899	0.122	Biological Process	GO:0016051	carbohydrate biosynthetic process	0.00798196646997486	0.190234473144679	0	0	20	164
GO:0004180 carboxypeptidase activity	6	0.00826710063876069	1.130	0.261	Molecular Function	GO:0004180	carboxypeptidase activity	0.00826710063876069	0.144556159740616	0	0	6	23
GO:0071229 cellular response to acid chemical	39	0.00832504804629211	7.602	0.101	Biological Process	GO:0071229	cellular response to acid chemical	0.00832504804629211	0.190234473144679	0	0	39	386
GO:0016128 phytosteroid metabolic process	7	0.00838432131466423	1.365	0.200	Biological Process	GO:0016128	phytosteroid metabolic process	0.00838432131466423	0.190234473144679	0	0	7	35
GO:0051707 response to other organism	62	0.00872881029640774	12.086	0.092	Biological Process	GO:0051707	response to other organism	0.00872881029640774	0.190234473144679	0	0	62	675
GO:0009788 negative regulation of abscisic acid-activated signaling pathway	8	0.00894908657209686	1.559	0.182	Biological Process	GO:0009788	negative regulation of abscisic acid-activated signaling pathway	0.00894908657209686	0.190234473144679	0	0	8	44
GO:0006949 syncytium formation	3	0.00901767043651026	0.585	0.429	Biological Process	GO:0006949	syncytium formation	0.00901767043651026	0.190234473144679	0	0	3	7
GO:0010483 pollen tube reception	3	0.00901767043651026	0.585	0.429	Biological Process	GO:0010483	pollen tube reception	0.00901767043651026	0.190234473144679	0	0	3	7
GO:0015840 urea transport	3	0.00901767043651026	0.585	0.429	Biological Process	GO:0015840	urea transport	0.00901767043651026	0.190234473144679	0	0	3	7
GO:0016598 protein arginylation	3	0.00901767043651026	0.585	0.429	Biological Process	GO:0016598	protein arginylation	0.00901767043651026	0.190234473144679	0	0	3	7
GO:0019336 phenol-containing compound catabolic process	3	0.00901767043651026	0.585	0.429	Biological Process	GO:0019336	phenol-containing compound catabolic process	0.00901767043651026	0.190234473144679	0	0	3	7
GO:0030186 melatonin metabolic process	3	0.00901767043651026	0.585	0.429	Biological Process	GO:0030186	melatonin metabolic process	0.00901767043651026	0.190234473144679	0	0	3	7
GO:0030187 melatonin biosynthetic process	3	0.00901767043651026	0.585	0.429	Biological Process	GO:0030187	melatonin biosynthetic process	0.00901767043651026	0.190234473144679	0	0	3	7
GO:0009741 response to brassinosteroid	14	0.00916028359686861	2.729	0.137	Biological Process	GO:0009741	response to brassinosteroid	0.00916028359686861	0.1912088670799	0	0	14	102
GO:0016746 transferase activity, transferring acyl groups	21	0.00941571781632454	3.955	0.139	Molecular Function	GO:0016746	transferase activity, transferring acyl groups	0.00941571781632454	0.160067202877517	0	0	21	151
GO:0009809 lignin biosynthetic process	8	0.0102524382948597	1.559	0.178	Biological Process	GO:0009809	lignin biosynthetic process	0.0102524382948597	0.211776928528196	0	0	8	45
GO:0009725 response to hormone	99	0.0104978997630932	19.298	0.085	Biological Process	GO:0009725	response to hormone	0.0104978997630932	0.214611703404265	0	0	99	1168
GO:1903506 regulation of nucleic acid-templated transcription	98	0.0111131804985698	19.103	0.085	Biological Process	GO:1903506	regulation of nucleic acid-templated transcription	0.0111131804985698	0.222600373016807	0	0	98	1157
GO:2001141 regulation of RNA biosynthetic process	98	0.0111131804985698	19.103	0.085	Biological Process	GO:2001141	regulation of RNA biosynthetic process	0.0111131804985698	0.222600373016807	0	0	98	1157
GO:0016747 transferase activity, transferring acyl groups other than amino-acyl groups	19	0.011638295977374	3.578	0.141	Molecular Function	GO:0016747	transferase activity, transferring acyl groups other than amino-acyl groups	0.011638295977374	0.192503706436565	0	0	19	135
GO:0046914 transition metal ion binding	29	0.0120658316057033	5.461	0.124	Molecular Function	GO:0046914	transition metal ion binding	0.0120658316057033	0.194323393228695	0	0	29	233
GO:0009719 response to endogenous stimulus	107	0.0123836339330987	20.858	0.083	Biological Process	GO:0009719	response to endogenous stimulus	0.0123836339330987	0.240589000909683	0	0	107	1283
GO:0009833 plant-type primary cell wall biogenesis	4	0.0124281956208415	0.780	0.286	Biological Process	GO:0009833	plant-type primary cell wall biogenesis	0.0124281956208415	0.240589000909683	0	0	4	14
GO:0010148 transpiration	4	0.0124281956208415	0.780	0.286	Biological Process	GO:0010148	transpiration	0.0124281956208415	0.240589000909683	0	0	4	14
GO:0006978 DNA damage response, signal transduction by p53 class mediator resulting in transcription of p21 class mediator	2	0.0133458346445109	0.390	0.667	Biological Process	GO:0006978	DNA damage response, signal transduction by p53 class mediator resulting in transcription of p21 class mediator	0.0133458346445109	0.240589000909683	0	0	2	3
GO:0009820 alkaloid metabolic process	2	0.0133458346445109	0.390	0.667	Biological Process	GO:0009820	alkaloid metabolic process	0.0133458346445109	0.240589000909683	0	0	2	3
GO:0015709 thiosulfate transport	2	0.0133458346445109	0.390	0.667	Biological Process	GO:0015709	thiosulfate transport	0.0133458346445109	0.240589000909683	0	0	2	3
GO:0015744 succinate transport	2	0.0133458346445109	0.390	0.667	Biological Process	GO:0015744	succinate transport	0.0133458346445109	0.240589000909683	0	0	2	3
GO:0036377 arbuscular mycorrhizal association	2	0.0133458346445109	0.390	0.667	Biological Process	GO:0036377	arbuscular mycorrhizal association	0.0133458346445109	0.240589000909683	0	0	2	3
GO:0042772 DNA damage response, signal transduction resulting in transcription	2	0.0133458346445109	0.390	0.667	Biological Process	GO:0042772	DNA damage response, signal transduction resulting in transcription	0.0133458346445109	0.240589000909683	0	0	2	3
GO:0071422 succinate transmembrane transport	2	0.0133458346445109	0.390	0.667	Biological Process	GO:0071422	succinate transmembrane transport	0.0133458346445109	0.240589000909683	0	0	2	3
GO:0085030 mutualism	2	0.0133458346445109	0.390	0.667	Biological Process	GO:0085030	mutualism	0.0133458346445109	0.240589000909683	0	0	2	3
GO:0005524 ATP binding	15	0.0136480428665467	2.825	0.150	Molecular Function	GO:0005524	ATP binding	0.0136480428665467	0.213494521626575	0	0	15	100
GO:0009819 drought recovery	3	0.0137033348813607	0.585	0.375	Biological Process	GO:0009819	drought recovery	0.0137033348813607	0.242622438122662	0	0	3	8
GO:0048830 adventitious root development	3	0.0137033348813607	0.585	0.375	Biological Process	GO:0048830	adventitious root development	0.0137033348813607	0.242622438122662	0	0	3	8
GO:0043425 bHLH transcription factor binding	3	0.0143027375599503	0.565	0.429	Molecular Function	GO:0043425	bHLH transcription factor binding	0.0143027375599503	0.213494521626575	0	0	3	7
GO:0050734 hydroxycinnamoyltransferase activity	3	0.0143027375599503	0.565	0.429	Molecular Function	GO:0050734	hydroxycinnamoyltransferase activity	0.0143027375599503	0.213494521626575	0	0	3	7
GO:0010268 brassinosteroid homeostasis	6	0.0143477147751592	1.170	0.200	Biological Process	GO:0010268	brassinosteroid homeostasis	0.0143477147751592	0.251783348664961	0	0	6	30
GO:0055088 lipid homeostasis	8	0.0150073521114108	1.559	0.167	Biological Process	GO:0055088	lipid homeostasis	0.0150073521114108	0.261048940674804	0	0	8	48
GO:0004185 serine-type carboxypeptidase activity	5	0.0150949211179137	0.942	0.263	Molecular Function	GO:0004185	serine-type carboxypeptidase activity	0.0150949211179137	0.214839342422399	0	0	5	19
GO:0070008 serine-type exopeptidase activity	5	0.0150949211179137	0.942	0.263	Molecular Function	GO:0070008	serine-type exopeptidase activity	0.0150949211179137	0.214839342422399	0	0	5	19
GO:0046916 cellular transition metal ion homeostasis	7	0.0151527683650063	1.365	0.179	Biological Process	GO:0046916	cellular transition metal ion homeostasis	0.0151527683650063	0.261286431893978	0	0	7	39
GO:0044264 cellular polysaccharide metabolic process	17	0.0153583281944166	3.314	0.121	Biological Process	GO:0044264	cellular polysaccharide metabolic process	0.0153583281944166	0.262547972495933	0	0	17	141
GO:0003712 transcription cofactor activity	11	0.0155906708569757	2.072	0.167	Molecular Function	GO:0003712	transcription cofactor activity	0.0155906708569757	0.216852058283389	0	0	11	66
GO:0097659 nucleic acid-templated transcription	100	0.0163833165566413	19.493	0.083	Biological Process	GO:0097659	nucleic acid-templated transcription	0.0163833165566413	0.277676211383075	0	0	100	1201
GO:0016759 cellulose synthase activity	4	0.0166543633747623	0.753	0.308	Molecular Function	GO:0016759	cellulose synthase activity	0.0166543633747623	0.226499341896767	0	0	4	13
GO:0042221 response to chemical	157	0.0167280048147558	30.604	0.079	Biological Process	GO:0042221	response to chemical	0.0167280048147558	0.281115538539497	0	0	157	1987
GO:0051252 regulation of RNA metabolic process	101	0.0169180488921529	19.688	0.083	Biological Process	GO:0051252	regulation of RNA metabolic process	0.0169180488921529	0.281668240188078	0	0	101	1216
GO:0032787 monocarboxylic acid metabolic process	30	0.0170449767133481	5.848	0.102	Biological Process	GO:0032787	monocarboxylic acid metabolic process	0.0170449767133481	0.281668240188078	0	0	30	294
GO:0004523 RNA-DNA hybrid ribonuclease activity	2	0.0184630263917579	0.377	0.667	Molecular Function	GO:0004523	RNA-DNA hybrid ribonuclease activity	0.0184630263917579	0.230410035100136	0	0	2	3
GO:0004648 O-phospho-L-serine:2-oxoglutarate aminotransferase activity	2	0.0184630263917579	0.377	0.667	Molecular Function	GO:0004648	O-phospho-L-serine:2-oxoglutarate aminotransferase activity	0.0184630263917579	0.230410035100136	0	0	2	3
GO:0015117 thiosulfate transmembrane transporter activity	2	0.0184630263917579	0.377	0.667	Molecular Function	GO:0015117	thiosulfate transmembrane transporter activity	0.0184630263917579	0.230410035100136	0	0	2	3
GO:0015141 succinate transmembrane transporter activity	2	0.0184630263917579	0.377	0.667	Molecular Function	GO:0015141	succinate transmembrane transporter activity	0.0184630263917579	0.230410035100136	0	0	2	3
GO:0005200 structural constituent of cytoskeleton	5	0.0188243492728869	0.942	0.250	Molecular Function	GO:0005200	structural constituent of cytoskeleton	0.0188243492728869	0.230410035100136	0	0	5	20
GO:0046165 alcohol biosynthetic process	12	0.0188402583528509	2.339	0.133	Biological Process	GO:0046165	alcohol biosynthetic process	0.0188402583528509	0.308762250526473	0	0	12	90
GO:0006694 steroid biosynthetic process	7	0.0196971262253821	1.365	0.171	Biological Process	GO:0006694	steroid biosynthetic process	0.0196971262253821	0.320159027089612	0	0	7	41
GO:0032774 RNA biosynthetic process	100	0.0198956013778416	19.493	0.083	Biological Process	GO:0032774	RNA biosynthetic process	0.0198956013778416	0.320755914896422	0	0	100	1210
GO:0008236 serine-type peptidase activity	8	0.0199220110078536	1.507	0.186	Molecular Function	GO:0008236	serine-type peptidase activity	0.0199220110078536	0.234466744938585	0	0	8	43
GO:0017171 serine hydrolase activity	8	0.0199220110078536	1.507	0.186	Molecular Function	GO:0017171	serine hydrolase activity	0.0199220110078536	0.234466744938585	0	0	8	43
GO:0008272 sulfate transport	4	0.0202700227572437	0.780	0.250	Biological Process	GO:0008272	sulfate transport	0.0202700227572437	0.321563641020914	0	0	4	16
GO:1902358 sulfate transmembrane transport	4	0.0202700227572437	0.780	0.250	Biological Process	GO:1902358	sulfate transmembrane transport	0.0202700227572437	0.321563641020914	0	0	4	16
GO:0016125 sterol metabolic process	8	0.0211883413245289	1.559	0.157	Biological Process	GO:0016125	sterol metabolic process	0.0211883413245289	0.333464133702705	0	0	8	51
GO:0008466 glycogenin glucosyltransferase activity	3	0.0215297028082918	0.565	0.375	Molecular Function	GO:0008466	glycogenin glucosyltransferase activity	0.0215297028082918	0.243243483549121	0	0	3	8
GO:0016841 ammonia-lyase activity	3	0.0215297028082918	0.565	0.375	Molecular Function	GO:0016841	ammonia-lyase activity	0.0215297028082918	0.243243483549121	0	0	3	8
GO:0016840 carbon-nitrogen lyase activity	4	0.0218601169856236	0.753	0.286	Molecular Function	GO:0016840	carbon-nitrogen lyase activity	0.0218601169856236	0.243243483549121	0	0	4	14
GO:0009925 basal plasma membrane	2	0.0222854976193257	0.425	0.500	Cellular Component	GO:0009925	basal plasma membrane	0.0222854976193257	0.297576938799231	0	0	2	4
GO:0032586 protein storage vacuole membrane	2	0.0222854976193257	0.425	0.500	Cellular Component	GO:0032586	protein storage vacuole membrane	0.0222854976193257	0.297576938799231	0	0	2	4
GO:0043680 filiform apparatus	2	0.0222854976193257	0.425	0.500	Cellular Component	GO:0043680	filiform apparatus	0.0222854976193257	0.297576938799231	0	0	2	4
GO:0008202 steroid metabolic process	10	0.0236657690196752	1.949	0.139	Biological Process	GO:0008202	steroid metabolic process	0.0236657690196752	0.366241775559497	0	0	10	72
GO:0006629 lipid metabolic process	47	0.0242967443600143	9.162	0.091	Biological Process	GO:0006629	lipid metabolic process	0.0242967443600143	0.366241775559497	0	0	47	516
GO:0009986 cell surface	4	0.0243296129300048	0.849	0.222	Cellular Component	GO:0009986	cell surface	0.0243296129300048	0.306823451950616	0	0	4	18
GO:1901701 cellular response to oxygen-containing compound	47	0.0250493379771652	9.162	0.091	Biological Process	GO:1901701	cellular response to oxygen-containing compound	0.0250493379771652	0.366241775559497	0	0	47	517
GO:0004553 hydrolase activity, hydrolyzing O-glycosyl compounds	19	0.0250562711567491	3.578	0.130	Molecular Function	GO:0004553	hydrolase activity, hydrolyzing O-glycosyl compounds	0.0250562711567491	0.273829249070187	0	0	19	146
GO:0042435 indole-containing compound biosynthetic process	7	0.0251161741831266	1.365	0.163	Biological Process	GO:0042435	indole-containing compound biosynthetic process	0.0251161741831266	0.366241775559497	0	0	7	43
GO:0006241 CTP biosynthetic process	2	0.0254873247741859	0.390	0.500	Biological Process	GO:0006241	CTP biosynthetic process	0.0254873247741859	0.366241775559497	0	0	2	4
GO:0009208 pyrimidine ribonucleoside triphosphate metabolic process	2	0.0254873247741859	0.390	0.500	Biological Process	GO:0009208	pyrimidine ribonucleoside triphosphate metabolic process	0.0254873247741859	0.366241775559497	0	0	2	4
GO:0009209 pyrimidine ribonucleoside triphosphate biosynthetic process	2	0.0254873247741859	0.390	0.500	Biological Process	GO:0009209	pyrimidine ribonucleoside triphosphate biosynthetic process	0.0254873247741859	0.366241775559497	0	0	2	4
GO:0010338 leaf formation	2	0.0254873247741859	0.390	0.500	Biological Process	GO:0010338	leaf formation	0.0254873247741859	0.366241775559497	0	0	2	4
GO:0010450 inflorescence meristem growth	2	0.0254873247741859	0.390	0.500	Biological Process	GO:0010450	inflorescence meristem growth	0.0254873247741859	0.366241775559497	0	0	2	4
GO:0042659 regulation of cell fate specification	2	0.0254873247741859	0.390	0.500	Biological Process	GO:0042659	regulation of cell fate specification	0.0254873247741859	0.366241775559497	0	0	2	4
GO:0046036 CTP metabolic process	2	0.0254873247741859	0.390	0.500	Biological Process	GO:0046036	CTP metabolic process	0.0254873247741859	0.366241775559497	0	0	2	4
GO:0080051 cutin transport	2	0.0254873247741859	0.390	0.500	Biological Process	GO:0080051	cutin transport	0.0254873247741859	0.366241775559497	0	0	2	4
GO:0006563 L-serine metabolic process	3	0.0265032670289747	0.585	0.300	Biological Process	GO:0006563	L-serine metabolic process	0.0265032670289747	0.371217430420452	0	0	3	10
GO:0048255 mRNA stabilization	3	0.0265032670289747	0.585	0.300	Biological Process	GO:0048255	mRNA stabilization	0.0265032670289747	0.371217430420452	0	0	3	10
GO:1902373 negative regulation of mRNA catabolic process	3	0.0265032670289747	0.585	0.300	Biological Process	GO:1902373	negative regulation of mRNA catabolic process	0.0265032670289747	0.371217430420452	0	0	3	10
GO:0042493 response to drug	39	0.0265823878566335	7.602	0.094	Biological Process	GO:0042493	response to drug	0.0265823878566335	0.371217430420452	0	0	39	417
GO:0020037 heme binding	4	0.0279537646243875	0.753	0.267	Molecular Function	GO:0020037	heme binding	0.0279537646243875	0.300135157019739	0	0	4	15
GO:0097305 response to alcohol	45	0.0279942330315772	8.772	0.091	Biological Process	GO:0097305	response to alcohol	0.0279942330315772	0.38819974896236	0	0	45	495
GO:0010035 response to inorganic substance	59	0.0289231767162255	11.501	0.087	Biological Process	GO:0010035	response to inorganic substance	0.0289231767162255	0.389044373285711	0	0	59	678
GO:1901420 negative regulation of response to alcohol	8	0.0289857652855703	1.559	0.148	Biological Process	GO:1901420	negative regulation of response to alcohol	0.0289857652855703	0.389044373285711	0	0	8	54
GO:0009687 abscisic acid metabolic process	5	0.0290360903914701	0.975	0.192	Biological Process	GO:0009687	abscisic acid metabolic process	0.0290360903914701	0.389044373285711	0	0	5	26
GO:0043288 apocarotenoid metabolic process	5	0.0290360903914701	0.975	0.192	Biological Process	GO:0043288	apocarotenoid metabolic process	0.0290360903914701	0.389044373285711	0	0	5	26
GO:1902644 tertiary alcohol metabolic process	5	0.0290360903914701	0.975	0.192	Biological Process	GO:1902644	tertiary alcohol metabolic process	0.0290360903914701	0.389044373285711	0	0	5	26
GO:0006714 sesquiterpenoid metabolic process	6	0.0294242664489437	1.170	0.171	Biological Process	GO:0006714	sesquiterpenoid metabolic process	0.0294242664489437	0.390503586291693	0	0	6	35
GO:0009059 macromolecule biosynthetic process	140	0.0295388491899919	27.290	0.079	Biological Process	GO:0009059	macromolecule biosynthetic process	0.0295388491899919	0.390503586291693	0	0	140	1782
GO:0009070 serine family amino acid biosynthetic process	4	0.0305896272457599	0.780	0.222	Biological Process	GO:0009070	serine family amino acid biosynthetic process	0.0305896272457599	0.399073887028565	0	0	4	18
GO:0030308 negative regulation of cell growth	4	0.0305896272457599	0.780	0.222	Biological Process	GO:0030308	negative regulation of cell growth	0.0305896272457599	0.399073887028565	0	0	4	18
GO:0080161 auxin transmembrane transporter activity	5	0.0334612905485741	0.942	0.217	Molecular Function	GO:0080161	auxin transmembrane transporter activity	0.0334612905485741	0.329160313612359	0	0	5	23
GO:0015116 sulfate transmembrane transporter activity	4	0.0349592778014169	0.753	0.250	Molecular Function	GO:0015116	sulfate transmembrane transporter activity	0.0349592778014169	0.329160313612359	0	0	4	16
GO:0000293 ferric-chelate reductase activity	2	0.0349598372300708	0.377	0.500	Molecular Function	GO:0000293	ferric-chelate reductase activity	0.0349598372300708	0.329160313612359	0	0	2	4
GO:0003883 CTP synthase activity	2	0.0349598372300708	0.377	0.500	Molecular Function	GO:0003883	CTP synthase activity	0.0349598372300708	0.329160313612359	0	0	2	4
GO:0005504 fatty acid binding	2	0.0349598372300708	0.377	0.500	Molecular Function	GO:0005504	fatty acid binding	0.0349598372300708	0.329160313612359	0	0	2	4
GO:0010011 auxin binding	2	0.0349598372300708	0.377	0.500	Molecular Function	GO:0010011	auxin binding	0.0349598372300708	0.329160313612359	0	0	2	4
GO:0016723 oxidoreductase activity, oxidizing metal ions, NAD or NADP as acceptor	2	0.0349598372300708	0.377	0.500	Molecular Function	GO:0016723	oxidoreductase activity, oxidizing metal ions, NAD or NADP as acceptor	0.0349598372300708	0.329160313612359	0	0	2	4
GO:0052722 fatty acid in-chain hydroxylase activity	2	0.0349598372300708	0.377	0.500	Molecular Function	GO:0052722	fatty acid in-chain hydroxylase activity	0.0349598372300708	0.329160313612359	0	0	2	4
GO:0042430 indole-containing compound metabolic process	8	0.0351653672852041	1.559	0.143	Biological Process	GO:0042430	indole-containing compound metabolic process	0.0351653672852041	0.455770740696468	0	0	8	56
GO:0010200 response to chitin	13	0.0363983469869806	2.534	0.118	Biological Process	GO:0010200	response to chitin	0.0363983469869806	0.468687805683003	0	0	13	110
GO:0045229 external encapsulating structure organization	17	0.0370058329055254	3.314	0.109	Biological Process	GO:0045229	external encapsulating structure organization	0.0370058329055254	0.473435913881658	0	0	17	156
GO:0005975 carbohydrate metabolic process	38	0.0376305559134046	7.407	0.092	Biological Process	GO:0005975	carbohydrate metabolic process	0.0376305559134046	0.478342258822316	0	0	38	415
GO:0000989 transcription factor activity, transcription factor binding	18	0.038344052989461	3.390	0.126	Molecular Function	GO:0000989	transcription factor activity, transcription factor binding	0.038344052989461	0.355553945902275	0	0	18	143
GO:0046148 pigment biosynthetic process	13	0.0387728459564359	2.534	0.117	Biological Process	GO:0046148	pigment biosynthetic process	0.0387728459564359	0.489723270901989	0	0	13	111
GO:0006878 cellular copper ion homeostasis	2	0.0405735793009835	0.390	0.400	Biological Process	GO:0006878	cellular copper ion homeostasis	0.0405735793009835	0.492583361808062	0	0	2	5
GO:0010222 stem vascular tissue pattern formation	2	0.0405735793009835	0.390	0.400	Biological Process	GO:0010222	stem vascular tissue pattern formation	0.0405735793009835	0.492583361808062	0	0	2	5
GO:0015729 oxaloacetate transport	2	0.0405735793009835	0.390	0.400	Biological Process	GO:0015729	oxaloacetate transport	0.0405735793009835	0.492583361808062	0	0	2	5
GO:0043649 dicarboxylic acid catabolic process	2	0.0405735793009835	0.390	0.400	Biological Process	GO:0043649	dicarboxylic acid catabolic process	0.0405735793009835	0.492583361808062	0	0	2	5
GO:0070935 3'-UTR-mediated mRNA stabilization	2	0.0405735793009835	0.390	0.400	Biological Process	GO:0070935	3'-UTR-mediated mRNA stabilization	0.0405735793009835	0.492583361808062	0	0	2	5
GO:1902356 oxaloacetate(2-) transmembrane transport	2	0.0405735793009835	0.390	0.400	Biological Process	GO:1902356	oxaloacetate(2-) transmembrane transport	0.0405735793009835	0.492583361808062	0	0	2	5
GO:0009651 response to salt stress	36	0.0407381095998599	7.018	0.092	Biological Process	GO:0009651	response to salt stress	0.0407381095998599	0.492583361808062	0	0	36	392
GO:0015101 organic cation transmembrane transporter activity	3	0.0408693118617849	0.565	0.300	Molecular Function	GO:0015101	organic cation transmembrane transporter activity	0.0408693118617849	0.367823806756064	0	0	3	10
GO:0016161 beta-amylase activity	3	0.0408693118617849	0.565	0.300	Molecular Function	GO:0016161	beta-amylase activity	0.0408693118617849	0.367823806756064	0	0	3	10
GO:0055076 transition metal ion homeostasis	8	0.0421795851089154	1.559	0.138	Biological Process	GO:0055076	transition metal ion homeostasis	0.0421795851089154	0.504535765998105	0	0	8	58
GO:0047262 polygalacturonate 4-alpha-galacturonosyltransferase activity	4	0.0428890993017252	0.753	0.235	Molecular Function	GO:0047262	polygalacturonate 4-alpha-galacturonosyltransferase activity	0.0428890993017252	0.380407663371823	0	0	4	17
GO:1901616 organic hydroxy compound catabolic process	4	0.0434994560446895	0.780	0.200	Biological Process	GO:1901616	organic hydroxy compound catabolic process	0.0434994560446895	0.504535765998105	0	0	4	20
GO:0042446 hormone biosynthetic process	18	0.0435704736091311	3.509	0.105	Biological Process	GO:0042446	hormone biosynthetic process	0.0435704736091311	0.504535765998105	0	0	18	171
GO:0005978 glycogen biosynthetic process	3	0.0438903230737876	0.585	0.250	Biological Process	GO:0005978	glycogen biosynthetic process	0.0438903230737876	0.504535765998105	0	0	3	12
GO:0010115 regulation of abscisic acid biosynthetic process	3	0.0438903230737876	0.585	0.250	Biological Process	GO:0010115	regulation of abscisic acid biosynthetic process	0.0438903230737876	0.504535765998105	0	0	3	12
GO:0031407 oxylipin metabolic process	3	0.0438903230737876	0.585	0.250	Biological Process	GO:0031407	oxylipin metabolic process	0.0438903230737876	0.504535765998105	0	0	3	12
GO:0072488 ammonium transmembrane transport	3	0.0438903230737876	0.585	0.250	Biological Process	GO:0072488	ammonium transmembrane transport	0.0438903230737876	0.504535765998105	0	0	3	12
GO:0018130 heterocycle biosynthetic process	119	0.0439627261705741	23.197	0.079	Biological Process	GO:0018130	heterocycle biosynthetic process	0.0439627261705741	0.504535765998105	0	0	119	1513
GO:0006066 alcohol metabolic process	15	0.0440164838717459	2.924	0.110	Biological Process	GO:0006066	alcohol metabolic process	0.0440164838717459	0.504535765998105	0	0	15	136
GO:0010033 response to organic substance	114	0.0450285153606594	22.222	0.079	Biological Process	GO:0010033	response to organic substance	0.0450285153606594	0.513169804368894	0	0	114	1445
GO:0030554 adenyl nucleotide binding	15	0.0454312589588747	2.825	0.129	Molecular Function	GO:0030554	adenyl nucleotide binding	0.0454312589588747	0.391604654687765	0	0	15	116
GO:0032559 adenyl ribonucleotide binding	15	0.0454312589588747	2.825	0.129	Molecular Function	GO:0032559	adenyl ribonucleotide binding	0.0454312589588747	0.391604654687765	0	0	15	116
GO:0009664 plant-type cell wall organization	10	0.0482223690412075	1.949	0.123	Biological Process	GO:0009664	plant-type cell wall organization	0.0482223690412075	0.546428330335511	0	0	10	81
GO:0009966 regulation of signal transduction	32	0.0492710197047997	6.238	0.092	Biological Process	GO:0009966	regulation of signal transduction	0.0492710197047997	0.555138818605783	0	0	32	347
GO:0008374 O-acyltransferase activity	8	0.0498902444268017	1.507	0.157	Molecular Function	GO:0008374	O-acyltransferase activity	0.0498902444268017	0.40206862065198	0	0	8	51
GO:0045178 basal part of cell	2	0.0511624940902916	0.425	0.333	Cellular Component	GO:0045178	basal part of cell	0.0511624940902916	0.611257166236642	0	0	2	6
GO:0009787 regulation of abscisic acid-activated signaling pathway	10	0.0517265251490747	1.949	0.122	Biological Process	GO:0009787	regulation of abscisic acid-activated signaling pathway	0.0517265251490747	0.57833554902225	0	0	10	82
GO:0016836 hydro-lyase activity	6	0.0519881649691425	1.130	0.176	Molecular Function	GO:0016836	hydro-lyase activity	0.0519881649691425	0.40206862065198	0	0	6	34
GO:0003680 AT DNA binding	3	0.0529139910698881	0.565	0.273	Molecular Function	GO:0003680	AT DNA binding	0.0529139910698881	0.40206862065198	0	0	3	11
GO:0046677 response to antibiotic	22	0.0533774730655202	4.288	0.098	Biological Process	GO:0046677	response to antibiotic	0.0533774730655202	0.57833554902225	0	0	22	224
GO:0055114 oxidation-reduction process	55	0.0535037416699307	10.721	0.085	Biological Process	GO:0055114	oxidation-reduction process	0.0535037416699307	0.57833554902225	0	0	55	650
GO:0016831 carboxy-lyase activity	5	0.0536593998663237	0.942	0.192	Molecular Function	GO:0016831	carboxy-lyase activity	0.0536593998663237	0.40206862065198	0	0	5	26
GO:0016835 carbon-oxygen lyase activity	9	0.0543675521921524	1.695	0.148	Molecular Function	GO:0016835	carbon-oxygen lyase activity	0.0543675521921524	0.40206862065198	0	0	9	61
GO:0080043 quercetin 3-O-glucosyltransferase activity	7	0.0544487630092984	1.318	0.163	Molecular Function	GO:0080043	quercetin 3-O-glucosyltransferase activity	0.0544487630092984	0.40206862065198	0	0	7	43
GO:0080044 quercetin 7-O-glucosyltransferase activity	7	0.0544487630092984	1.318	0.163	Molecular Function	GO:0080044	quercetin 7-O-glucosyltransferase activity	0.0544487630092984	0.40206862065198	0	0	7	43
GO:0048868 pollen tube development	11	0.0547664601669456	2.144	0.117	Biological Process	GO:0048868	pollen tube development	0.0547664601669456	0.57833554902225	0	0	11	94
GO:0000285 1-phosphatidylinositol-3-phosphate 5-kinase activity	2	0.0551858891090953	0.377	0.400	Molecular Function	GO:0000285	1-phosphatidylinositol-3-phosphate 5-kinase activity	0.0551858891090953	0.40206862065198	0	0	2	5
GO:0003964 RNA-directed DNA polymerase activity	2	0.0551858891090953	0.377	0.400	Molecular Function	GO:0003964	RNA-directed DNA polymerase activity	0.0551858891090953	0.40206862065198	0	0	2	5
GO:0004611 phosphoenolpyruvate carboxykinase activity	2	0.0551858891090953	0.377	0.400	Molecular Function	GO:0004611	phosphoenolpyruvate carboxykinase activity	0.0551858891090953	0.40206862065198	0	0	2	5
GO:0015131 oxaloacetate transmembrane transporter activity	2	0.0551858891090953	0.377	0.400	Molecular Function	GO:0015131	oxaloacetate transmembrane transporter activity	0.0551858891090953	0.40206862065198	0	0	2	5
GO:0016308 1-phosphatidylinositol-4-phosphate 5-kinase activity	2	0.0551858891090953	0.377	0.400	Molecular Function	GO:0016308	1-phosphatidylinositol-4-phosphate 5-kinase activity	0.0551858891090953	0.40206862065198	0	0	2	5
GO:0050136 NADH dehydrogenase (quinone) activity	2	0.0551858891090953	0.377	0.400	Molecular Function	GO:0050136	NADH dehydrogenase (quinone) activity	0.0551858891090953	0.40206862065198	0	0	2	5
GO:0009860 pollen tube growth	9	0.0553606308759963	1.754	0.125	Biological Process	GO:0009860	pollen tube growth	0.0553606308759963	0.57833554902225	0	0	9	72
GO:0001708 cell fate specification	5	0.056814121455647	0.975	0.161	Biological Process	GO:0001708	cell fate specification	0.056814121455647	0.57833554902225	0	0	5	31
GO:0006564 L-serine biosynthetic process	2	0.0581470651818593	0.390	0.333	Biological Process	GO:0006564	L-serine biosynthetic process	0.0581470651818593	0.57833554902225	0	0	2	6
GO:0006977 DNA damage response, signal transduction by p53 class mediator resulting in cell cycle arrest	2	0.0581470651818593	0.390	0.333	Biological Process	GO:0006977	DNA damage response, signal transduction by p53 class mediator resulting in cell cycle arrest	0.0581470651818593	0.57833554902225	0	0	2	6
GO:0009147 pyrimidine nucleoside triphosphate metabolic process	2	0.0581470651818593	0.390	0.333	Biological Process	GO:0009147	pyrimidine nucleoside triphosphate metabolic process	0.0581470651818593	0.57833554902225	0	0	2	6
GO:0009148 pyrimidine nucleoside triphosphate biosynthetic process	2	0.0581470651818593	0.390	0.333	Biological Process	GO:0009148	pyrimidine nucleoside triphosphate biosynthetic process	0.0581470651818593	0.57833554902225	0	0	2	6
GO:0015843 methylammonium transport	2	0.0581470651818593	0.390	0.333	Biological Process	GO:0015843	methylammonium transport	0.0581470651818593	0.57833554902225	0	0	2	6
GO:0072431 signal transduction involved in mitotic G1 DNA damage checkpoint	2	0.0581470651818593	0.390	0.333	Biological Process	GO:0072431	signal transduction involved in mitotic G1 DNA damage checkpoint	0.0581470651818593	0.57833554902225	0	0	2	6
GO:1901347 negative regulation of secondary cell wall biogenesis	2	0.0581470651818593	0.390	0.333	Biological Process	GO:1901347	negative regulation of secondary cell wall biogenesis	0.0581470651818593	0.57833554902225	0	0	2	6
GO:1902400 intracellular signal transduction involved in G1 DNA damage checkpoint	2	0.0581470651818593	0.390	0.333	Biological Process	GO:1902400	intracellular signal transduction involved in G1 DNA damage checkpoint	0.0581470651818593	0.57833554902225	0	0	2	6
GO:1903339 negative regulation of cell wall organization or biogenesis	2	0.0581470651818593	0.390	0.333	Biological Process	GO:1903339	negative regulation of cell wall organization or biogenesis	0.0581470651818593	0.57833554902225	0	0	2	6
GO:2000369 regulation of clathrin-mediated endocytosis	2	0.0581470651818593	0.390	0.333	Biological Process	GO:2000369	regulation of clathrin-mediated endocytosis	0.0581470651818593	0.57833554902225	0	0	2	6
GO:0009926 auxin polar transport	8	0.0588425768512954	1.559	0.129	Biological Process	GO:0009926	auxin polar transport	0.0588425768512954	0.57833554902225	0	0	8	62
GO:0006950 response to stress	143	0.059976665850203	27.875	0.077	Biological Process	GO:0006950	response to stress	0.059976665850203	0.57833554902225	0	0	143	1869
GO:0009605 response to external stimulus	77	0.0600243308527934	15.010	0.081	Biological Process	GO:0009605	response to external stimulus	0.0600243308527934	0.57833554902225	0	0	77	952
GO:0016830 carbon-carbon lyase activity	7	0.0604571648387865	1.318	0.159	Molecular Function	GO:0016830	carbon-carbon lyase activity	0.0604571648387865	0.408226023448011	0	0	7	44
GO:0005506 iron ion binding	5	0.0616696894063811	0.942	0.185	Molecular Function	GO:0005506	iron ion binding	0.0616696894063811	0.408226023448011	0	0	5	27
GO:0032870 cellular response to hormone stimulus	51	0.0618992043219411	9.942	0.085	Biological Process	GO:0032870	cellular response to hormone stimulus	0.0618992043219411	0.57833554902225	0	0	51	603
GO:0019219 regulation of nucleobase-containing compound metabolic process	101	0.0622397832993465	19.688	0.079	Biological Process	GO:0019219	regulation of nucleobase-containing compound metabolic process	0.0622397832993465	0.57833554902225	0	0	101	1284
GO:0000904 cell morphogenesis involved in differentiation	18	0.0628775292273558	3.509	0.101	Biological Process	GO:0000904	cell morphogenesis involved in differentiation	0.0628775292273558	0.57833554902225	0	0	18	179
GO:0000988 transcription factor activity, protein binding	18	0.0631676014006829	3.390	0.118	Molecular Function	GO:0000988	transcription factor activity, protein binding	0.0631676014006829	0.408226023448011	0	0	18	152
GO:0014070 response to organic cyclic compound	32	0.0633919833606509	6.238	0.090	Biological Process	GO:0014070	response to organic cyclic compound	0.0633919833606509	0.57833554902225	0	0	32	355
GO:0009627 systemic acquired resistance	8	0.0635745825285969	1.559	0.127	Biological Process	GO:0009627	systemic acquired resistance	0.0635745825285969	0.57833554902225	0	0	8	63
GO:0005853 eukaryotic translation elongation factor 1 complex	1	0.0636916835699797	0.212	1.000	Cellular Component	GO:0005853	eukaryotic translation elongation factor 1 complex	0.0636916835699797	0.712380776155081	0	0	1	1
GO:0016106 sesquiterpenoid biosynthetic process	5	0.063721717398416	0.975	0.156	Biological Process	GO:0016106	sesquiterpenoid biosynthetic process	0.063721717398416	0.57833554902225	0	0	5	32
GO:0009409 response to cold	23	0.0637471324722358	4.483	0.095	Biological Process	GO:0009409	response to cold	0.0637471324722358	0.57833554902225	0	0	23	241
GO:0016798 hydrolase activity, acting on glycosyl bonds	19	0.0652725552459926	3.578	0.117	Molecular Function	GO:0016798	hydrolase activity, acting on glycosyl bonds	0.0652725552459926	0.408226023448011	0	0	19	163
GO:0046898 response to cycloheximide	3	0.0656494788429871	0.585	0.214	Biological Process	GO:0046898	response to cycloheximide	0.0656494788429871	0.57833554902225	0	0	3	14
GO:0060992 response to fungicide	3	0.0656494788429871	0.585	0.214	Biological Process	GO:0060992	response to fungicide	0.0656494788429871	0.57833554902225	0	0	3	14
GO:0016323 basolateral plasma membrane	3	0.0659030673976066	0.637	0.200	Cellular Component	GO:0016323	basolateral plasma membrane	0.0659030673976066	0.712380776155081	0	0	3	15
GO:0006631 fatty acid metabolic process	14	0.0659803611885949	2.729	0.106	Biological Process	GO:0006631	fatty acid metabolic process	0.0659803611885949	0.57833554902225	0	0	14	132
GO:0008395 steroid hydroxylase activity	3	0.0664518258003384	0.565	0.250	Molecular Function	GO:0008395	steroid hydroxylase activity	0.0664518258003384	0.408226023448011	0	0	3	12
GO:0008519 ammonium transmembrane transporter activity	3	0.0664518258003384	0.565	0.250	Molecular Function	GO:0008519	ammonium transmembrane transporter activity	0.0664518258003384	0.408226023448011	0	0	3	12
GO:0016160 amylase activity	3	0.0664518258003384	0.565	0.250	Molecular Function	GO:0016160	amylase activity	0.0664518258003384	0.408226023448011	0	0	3	12
GO:0010214 seed coat development	4	0.0677485118974282	0.780	0.174	Biological Process	GO:0010214	seed coat development	0.0677485118974282	0.57833554902225	0	0	4	23
GO:0019747 regulation of isoprenoid metabolic process	4	0.0677485118974282	0.780	0.174	Biological Process	GO:0019747	regulation of isoprenoid metabolic process	0.0677485118974282	0.57833554902225	0	0	4	23
GO:0042447 hormone catabolic process	4	0.0677485118974282	0.780	0.174	Biological Process	GO:0042447	hormone catabolic process	0.0677485118974282	0.57833554902225	0	0	4	23
GO:0080134 regulation of response to stress	28	0.0679792788382526	5.458	0.092	Biological Process	GO:0080134	regulation of response to stress	0.0679792788382526	0.57833554902225	0	0	28	306
GO:0000098 sulfur amino acid catabolic process	1	0.0683271177410762	0.195	1.000	Biological Process	GO:0000098	sulfur amino acid catabolic process	0.0683271177410762	0.57833554902225	0	0	1	1
GO:0006231 dTMP biosynthetic process	1	0.0683271177410762	0.195	1.000	Biological Process	GO:0006231	dTMP biosynthetic process	0.0683271177410762	0.57833554902225	0	0	1	1
GO:0009052 pentose-phosphate shunt, non-oxidative branch	1	0.0683271177410762	0.195	1.000	Biological Process	GO:0009052	pentose-phosphate shunt, non-oxidative branch	0.0683271177410762	0.57833554902225	0	0	1	1
GO:0009068 aspartate family amino acid catabolic process	1	0.0683271177410762	0.195	1.000	Biological Process	GO:0009068	aspartate family amino acid catabolic process	0.0683271177410762	0.57833554902225	0	0	1	1
GO:0009087 methionine catabolic process	1	0.0683271177410762	0.195	1.000	Biological Process	GO:0009087	methionine catabolic process	0.0683271177410762	0.57833554902225	0	0	1	1
GO:0009176 pyrimidine deoxyribonucleoside monophosphate metabolic process	1	0.0683271177410762	0.195	1.000	Biological Process	GO:0009176	pyrimidine deoxyribonucleoside monophosphate metabolic process	0.0683271177410762	0.57833554902225	0	0	1	1
GO:0009177 pyrimidine deoxyribonucleoside monophosphate biosynthetic process	1	0.0683271177410762	0.195	1.000	Biological Process	GO:0009177	pyrimidine deoxyribonucleoside monophosphate biosynthetic process	0.0683271177410762	0.57833554902225	0	0	1	1
GO:0009712 catechol-containing compound metabolic process	1	0.0683271177410762	0.195	1.000	Biological Process	GO:0009712	catechol-containing compound metabolic process	0.0683271177410762	0.57833554902225	0	0	1	1
GO:0009713 catechol-containing compound biosynthetic process	1	0.0683271177410762	0.195	1.000	Biological Process	GO:0009713	catechol-containing compound biosynthetic process	0.0683271177410762	0.57833554902225	0	0	1	1
GO:0009801 cinnamic acid ester metabolic process	1	0.0683271177410762	0.195	1.000	Biological Process	GO:0009801	cinnamic acid ester metabolic process	0.0683271177410762	0.57833554902225	0	0	1	1
GO:0009802 cinnamic acid ester biosynthetic process	1	0.0683271177410762	0.195	1.000	Biological Process	GO:0009802	cinnamic acid ester biosynthetic process	0.0683271177410762	0.57833554902225	0	0	1	1
GO:0009803 cinnamic acid metabolic process	1	0.0683271177410762	0.195	1.000	Biological Process	GO:0009803	cinnamic acid metabolic process	0.0683271177410762	0.57833554902225	0	0	1	1
GO:0010430 fatty acid omega-oxidation	1	0.0683271177410762	0.195	1.000	Biological Process	GO:0010430	fatty acid omega-oxidation	0.0683271177410762	0.57833554902225	0	0	1	1
GO:0016110 tetraterpenoid catabolic process	1	0.0683271177410762	0.195	1.000	Biological Process	GO:0016110	tetraterpenoid catabolic process	0.0683271177410762	0.57833554902225	0	0	1	1
GO:0016118 carotenoid catabolic process	1	0.0683271177410762	0.195	1.000	Biological Process	GO:0016118	carotenoid catabolic process	0.0683271177410762	0.57833554902225	0	0	1	1
GO:0016124 xanthophyll catabolic process	1	0.0683271177410762	0.195	1.000	Biological Process	GO:0016124	xanthophyll catabolic process	0.0683271177410762	0.57833554902225	0	0	1	1
GO:0019343 cysteine biosynthetic process via cystathionine	1	0.0683271177410762	0.195	1.000	Biological Process	GO:0019343	cysteine biosynthetic process via cystathionine	0.0683271177410762	0.57833554902225	0	0	1	1
GO:0019346 transsulfuration	1	0.0683271177410762	0.195	1.000	Biological Process	GO:0019346	transsulfuration	0.0683271177410762	0.57833554902225	0	0	1	1
GO:0019458 methionine catabolic process via 2-oxobutanoate	1	0.0683271177410762	0.195	1.000	Biological Process	GO:0019458	methionine catabolic process via 2-oxobutanoate	0.0683271177410762	0.57833554902225	0	0	1	1
GO:0035019 somatic stem cell population maintenance	1	0.0683271177410762	0.195	1.000	Biological Process	GO:0035019	somatic stem cell population maintenance	0.0683271177410762	0.57833554902225	0	0	1	1
GO:0046073 dTMP metabolic process	1	0.0683271177410762	0.195	1.000	Biological Process	GO:0046073	dTMP metabolic process	0.0683271177410762	0.57833554902225	0	0	1	1
GO:0071266 'de novo' L-methionine biosynthetic process	1	0.0683271177410762	0.195	1.000	Biological Process	GO:0071266	'de novo' L-methionine biosynthetic process	0.0683271177410762	0.57833554902225	0	0	1	1
GO:0090431 alkyl caffeate ester biosynthetic process	1	0.0683271177410762	0.195	1.000	Biological Process	GO:0090431	alkyl caffeate ester biosynthetic process	0.0683271177410762	0.57833554902225	0	0	1	1
GO:1901979 regulation of inward rectifier potassium channel activity	1	0.0683271177410762	0.195	1.000	Biological Process	GO:1901979	regulation of inward rectifier potassium channel activity	0.0683271177410762	0.57833554902225	0	0	1	1
GO:0051704 multi-organism process	80	0.0684015169810478	15.595	0.080	Biological Process	GO:0051704	multi-organism process	0.0684015169810478	0.57833554902225	0	0	80	1000
GO:0009813 flavonoid biosynthetic process	8	0.0685369914373317	1.559	0.125	Biological Process	GO:0009813	flavonoid biosynthetic process	0.0685369914373317	0.57833554902225	0	0	8	64
GO:0000030 mannosyltransferase activity	5	0.0703181613548496	0.942	0.179	Molecular Function	GO:0000030	mannosyltransferase activity	0.0703181613548496	0.408226023448011	0	0	5	28
GO:0046910 pectinesterase inhibitor activity	5	0.0703181613548496	0.942	0.179	Molecular Function	GO:0046910	pectinesterase inhibitor activity	0.0703181613548496	0.408226023448011	0	0	5	28
GO:0043455 regulation of secondary metabolic process	5	0.0710796824720557	0.975	0.152	Biological Process	GO:0043455	regulation of secondary metabolic process	0.0710796824720557	0.591114431498898	0	0	5	33
GO:0008270 zinc ion binding	13	0.0743017719689475	2.448	0.125	Molecular Function	GO:0008270	zinc ion binding	0.0743017719689475	0.408226023448011	0	0	13	104
GO:0023051 regulation of signaling	32	0.0757330076021167	6.238	0.089	Biological Process	GO:0023051	regulation of signaling	0.0757330076021167	0.591114431498898	0	0	32	361
GO:1903825 organic acid transmembrane transport	10	0.0762878972999019	1.949	0.114	Biological Process	GO:1903825	organic acid transmembrane transport	0.0762878972999019	0.591114431498898	0	0	10	88
GO:0009688 abscisic acid biosynthetic process	4	0.0771013474794554	0.780	0.167	Biological Process	GO:0009688	abscisic acid biosynthetic process	0.0771013474794554	0.591114431498898	0	0	4	24
GO:0009695 jasmonic acid biosynthetic process	4	0.0771013474794554	0.780	0.167	Biological Process	GO:0009695	jasmonic acid biosynthetic process	0.0771013474794554	0.591114431498898	0	0	4	24
GO:0010227 floral organ abscission	4	0.0771013474794554	0.780	0.167	Biological Process	GO:0010227	floral organ abscission	0.0771013474794554	0.591114431498898	0	0	4	24
GO:0030244 cellulose biosynthetic process	4	0.0771013474794554	0.780	0.167	Biological Process	GO:0030244	cellulose biosynthetic process	0.0771013474794554	0.591114431498898	0	0	4	24
GO:0043289 apocarotenoid biosynthetic process	4	0.0771013474794554	0.780	0.167	Biological Process	GO:0043289	apocarotenoid biosynthetic process	0.0771013474794554	0.591114431498898	0	0	4	24
GO:1902645 tertiary alcohol biosynthetic process	4	0.0771013474794554	0.780	0.167	Biological Process	GO:1902645	tertiary alcohol biosynthetic process	0.0771013474794554	0.591114431498898	0	0	4	24
GO:0010158 abaxial cell fate specification	2	0.077798823079999	0.390	0.286	Biological Process	GO:0010158	abaxial cell fate specification	0.077798823079999	0.591114431498898	0	0	2	7
GO:0015837 amine transport	2	0.077798823079999	0.390	0.286	Biological Process	GO:0015837	amine transport	0.077798823079999	0.591114431498898	0	0	2	7
GO:0019856 pyrimidine nucleobase biosynthetic process	2	0.077798823079999	0.390	0.286	Biological Process	GO:0019856	pyrimidine nucleobase biosynthetic process	0.077798823079999	0.591114431498898	0	0	2	7
GO:0030330 DNA damage response, signal transduction by p53 class mediator	2	0.077798823079999	0.390	0.286	Biological Process	GO:0030330	DNA damage response, signal transduction by p53 class mediator	0.077798823079999	0.591114431498898	0	0	2	7
GO:0048259 regulation of receptor-mediated endocytosis	2	0.077798823079999	0.390	0.286	Biological Process	GO:0048259	regulation of receptor-mediated endocytosis	0.077798823079999	0.591114431498898	0	0	2	7
GO:0052126 movement in host environment	2	0.077798823079999	0.390	0.286	Biological Process	GO:0052126	movement in host environment	0.077798823079999	0.591114431498898	0	0	2	7
GO:0052192 movement in environment of other organism involved in symbiotic interaction	2	0.077798823079999	0.390	0.286	Biological Process	GO:0052192	movement in environment of other organism involved in symbiotic interaction	0.077798823079999	0.591114431498898	0	0	2	7
GO:0055070 copper ion homeostasis	2	0.077798823079999	0.390	0.286	Biological Process	GO:0055070	copper ion homeostasis	0.077798823079999	0.591114431498898	0	0	2	7
GO:1902402 signal transduction involved in mitotic DNA damage checkpoint	2	0.077798823079999	0.390	0.286	Biological Process	GO:1902402	signal transduction involved in mitotic DNA damage checkpoint	0.077798823079999	0.591114431498898	0	0	2	7
GO:1902403 signal transduction involved in mitotic DNA integrity checkpoint	2	0.077798823079999	0.390	0.286	Biological Process	GO:1902403	signal transduction involved in mitotic DNA integrity checkpoint	0.077798823079999	0.591114431498898	0	0	2	7
GO:0009755 hormone-mediated signaling pathway	45	0.0779678999989161	8.772	0.084	Biological Process	GO:0009755	hormone-mediated signaling pathway	0.0779678999989161	0.591114431498898	0	0	45	533
GO:0010497 plasmodesmata-mediated intercellular transport	3	0.078049313444784	0.585	0.200	Biological Process	GO:0010497	plasmodesmata-mediated intercellular transport	0.078049313444784	0.591114431498898	0	0	3	15
GO:0015696 ammonium transport	3	0.078049313444784	0.585	0.200	Biological Process	GO:0015696	ammonium transport	0.078049313444784	0.591114431498898	0	0	3	15
GO:0043489 RNA stabilization	3	0.078049313444784	0.585	0.200	Biological Process	GO:0043489	RNA stabilization	0.078049313444784	0.591114431498898	0	0	3	15
GO:1901654 response to ketone	3	0.078049313444784	0.585	0.200	Biological Process	GO:1901654	response to ketone	0.078049313444784	0.591114431498898	0	0	3	15
GO:1902369 negative regulation of RNA catabolic process	3	0.078049313444784	0.585	0.200	Biological Process	GO:1902369	negative regulation of RNA catabolic process	0.078049313444784	0.591114431498898	0	0	3	15
GO:1903312 negative regulation of mRNA metabolic process	3	0.078049313444784	0.585	0.200	Biological Process	GO:1903312	negative regulation of mRNA metabolic process	0.078049313444784	0.591114431498898	0	0	3	15
GO:0030258 lipid modification	9	0.0780998391592089	1.754	0.117	Biological Process	GO:0030258	lipid modification	0.0780998391592089	0.591114431498898	0	0	9	77
GO:0003785 actin monomer binding	2	0.0784340035768286	0.377	0.333	Molecular Function	GO:0003785	actin monomer binding	0.0784340035768286	0.408226023448011	0	0	2	6
GO:0010295 (+)-abscisic acid 8'-hydroxylase activity	2	0.0784340035768286	0.377	0.333	Molecular Function	GO:0010295	(+)-abscisic acid 8'-hydroxylase activity	0.0784340035768286	0.408226023448011	0	0	2	6
GO:0015245 fatty acid transporter activity	2	0.0784340035768286	0.377	0.333	Molecular Function	GO:0015245	fatty acid transporter activity	0.0784340035768286	0.408226023448011	0	0	2	6
GO:0080132 fatty acid alpha-hydroxylase activity	2	0.0784340035768286	0.377	0.333	Molecular Function	GO:0080132	fatty acid alpha-hydroxylase activity	0.0784340035768286	0.408226023448011	0	0	2	6
GO:0090440 abscisic acid transporter activity	2	0.0784340035768286	0.377	0.333	Molecular Function	GO:0090440	abscisic acid transporter activity	0.0784340035768286	0.408226023448011	0	0	2	6
GO:0018958 phenol-containing compound metabolic process	5	0.0788835210514379	0.975	0.147	Biological Process	GO:0018958	phenol-containing compound metabolic process	0.0788835210514379	0.592330163270111	0	0	5	34
GO:0016054 organic acid catabolic process	8	0.0791565775424001	1.559	0.121	Biological Process	GO:0016054	organic acid catabolic process	0.0791565775424001	0.592330163270111	0	0	8	66
GO:0046395 carboxylic acid catabolic process	8	0.0791565775424001	1.559	0.121	Biological Process	GO:0046395	carboxylic acid catabolic process	0.0791565775424001	0.592330163270111	0	0	8	66
GO:0000249 C-22 sterol desaturase activity	1	0.0807113543091655	0.188	1.000	Molecular Function	GO:0000249	C-22 sterol desaturase activity	0.0807113543091655	0.408226023448011	0	0	1	1
GO:0001158 enhancer sequence-specific DNA binding	1	0.0807113543091655	0.188	1.000	Molecular Function	GO:0001158	enhancer sequence-specific DNA binding	0.0807113543091655	0.408226023448011	0	0	1	1
GO:0004665 prephenate dehydrogenase (NADP+) activity	1	0.0807113543091655	0.188	1.000	Molecular Function	GO:0004665	prephenate dehydrogenase (NADP+) activity	0.0807113543091655	0.408226023448011	0	0	1	1
GO:0004751 ribose-5-phosphate isomerase activity	1	0.0807113543091655	0.188	1.000	Molecular Function	GO:0004751	ribose-5-phosphate isomerase activity	0.0807113543091655	0.408226023448011	0	0	1	1
GO:0005356 hydrogen:glucose symporter activity	1	0.0807113543091655	0.188	1.000	Molecular Function	GO:0005356	hydrogen:glucose symporter activity	0.0807113543091655	0.408226023448011	0	0	1	1
GO:0005358 high-affinity hydrogen:glucose symporter activity	1	0.0807113543091655	0.188	1.000	Molecular Function	GO:0005358	high-affinity hydrogen:glucose symporter activity	0.0807113543091655	0.408226023448011	0	0	1	1
GO:0008126 acetylesterase activity	1	0.0807113543091655	0.188	1.000	Molecular Function	GO:0008126	acetylesterase activity	0.0807113543091655	0.408226023448011	0	0	1	1
GO:0008753 NADPH dehydrogenase (quinone) activity	1	0.0807113543091655	0.188	1.000	Molecular Function	GO:0008753	NADPH dehydrogenase (quinone) activity	0.0807113543091655	0.408226023448011	0	0	1	1
GO:0008977 prephenate dehydrogenase activity	1	0.0807113543091655	0.188	1.000	Molecular Function	GO:0008977	prephenate dehydrogenase activity	0.0807113543091655	0.408226023448011	0	0	1	1
GO:0009679 hexose:proton symporter activity	1	0.0807113543091655	0.188	1.000	Molecular Function	GO:0009679	hexose:proton symporter activity	0.0807113543091655	0.408226023448011	0	0	1	1
GO:0009978 allene oxide synthase activity	1	0.0807113543091655	0.188	1.000	Molecular Function	GO:0009978	allene oxide synthase activity	0.0807113543091655	0.408226023448011	0	0	1	1
GO:0016760 cellulose synthase (UDP-forming) activity	1	0.0807113543091655	0.188	1.000	Molecular Function	GO:0016760	cellulose synthase (UDP-forming) activity	0.0807113543091655	0.408226023448011	0	0	1	1
GO:0018826 methionine gamma-lyase activity	1	0.0807113543091655	0.188	1.000	Molecular Function	GO:0018826	methionine gamma-lyase activity	0.0807113543091655	0.408226023448011	0	0	1	1
GO:0019706 protein-cysteine S-palmitoyltransferase activity	1	0.0807113543091655	0.188	1.000	Molecular Function	GO:0019706	protein-cysteine S-palmitoyltransferase activity	0.0807113543091655	0.408226023448011	0	0	1	1
GO:0030975 thiamine binding	1	0.0807113543091655	0.188	1.000	Molecular Function	GO:0030975	thiamine binding	0.0807113543091655	0.408226023448011	0	0	1	1
GO:0034338 short-chain carboxylesterase activity	1	0.0807113543091655	0.188	1.000	Molecular Function	GO:0034338	short-chain carboxylesterase activity	0.0807113543091655	0.408226023448011	0	0	1	1
GO:0035326 enhancer binding	1	0.0807113543091655	0.188	1.000	Molecular Function	GO:0035326	enhancer binding	0.0807113543091655	0.408226023448011	0	0	1	1
GO:0045431 flavonol synthase activity	1	0.0807113543091655	0.188	1.000	Molecular Function	GO:0045431	flavonol synthase activity	0.0807113543091655	0.408226023448011	0	0	1	1
GO:0047259 glucomannan 4-beta-mannosyltransferase activity	1	0.0807113543091655	0.188	1.000	Molecular Function	GO:0047259	glucomannan 4-beta-mannosyltransferase activity	0.0807113543091655	0.408226023448011	0	0	1	1
GO:0047461 (+)-delta-cadinene synthase activity	1	0.0807113543091655	0.188	1.000	Molecular Function	GO:0047461	(+)-delta-cadinene synthase activity	0.0807113543091655	0.408226023448011	0	0	1	1
GO:0052873 FMN reductase (NADPH) activity	1	0.0807113543091655	0.188	1.000	Molecular Function	GO:0052873	FMN reductase (NADPH) activity	0.0807113543091655	0.408226023448011	0	0	1	1
GO:0090353 polygalacturonase inhibitor activity	1	0.0807113543091655	0.188	1.000	Molecular Function	GO:0090353	polygalacturonase inhibitor activity	0.0807113543091655	0.408226023448011	0	0	1	1
GO:0004364 glutathione transferase activity	3	0.0813910645280113	0.565	0.231	Molecular Function	GO:0004364	glutathione transferase activity	0.0813910645280113	0.408289602386417	0	0	3	13
GO:0098542 defense response to other organism	42	0.0814752866977744	8.187	0.085	Biological Process	GO:0098542	defense response to other organism	0.0814752866977744	0.607389073389799	0	0	42	495
GO:0019187 beta-1,4-mannosyltransferase activity	4	0.0837396958046896	0.753	0.190	Molecular Function	GO:0019187	beta-1,4-mannosyltransferase activity	0.0837396958046896	0.416656047418456	0	0	4	21
GO:0042537 benzene-containing compound metabolic process	6	0.0837486411519	1.170	0.133	Biological Process	GO:0042537	benzene-containing compound metabolic process	0.0837486411519	0.621998334847257	0	0	6	45
GO:0009838 abscission	4	0.0870633278084836	0.780	0.160	Biological Process	GO:0009838	abscission	0.0870633278084836	0.633610073048215	0	0	4	25
GO:0048826 cotyledon morphogenesis	4	0.0870633278084836	0.780	0.160	Biological Process	GO:0048826	cotyledon morphogenesis	0.0870633278084836	0.633610073048215	0	0	4	25
GO:0010229 inflorescence development	5	0.0871267301518537	0.975	0.143	Biological Process	GO:0010229	inflorescence development	0.0871267301518537	0.633610073048215	0	0	5	35
GO:0034654 nucleobase-containing compound biosynthetic process	106	0.0873335255197202	20.663	0.077	Biological Process	GO:0034654	nucleobase-containing compound biosynthetic process	0.0873335255197202	0.633610073048215	0	0	106	1375
GO:0044723 single-organism carbohydrate metabolic process	30	0.0873463379231383	5.848	0.088	Biological Process	GO:0044723	single-organism carbohydrate metabolic process	0.0873463379231383	0.633610073048215	0	0	30	340
GO:0009897 external side of plasma membrane	2	0.0877878314247086	0.425	0.250	Cellular Component	GO:0009897	external side of plasma membrane	0.0877878314247086	0.848825671791687	0	0	2	8
GO:0035639 purine ribonucleoside triphosphate binding	16	0.0887996351136549	3.013	0.116	Molecular Function	GO:0035639	purine ribonucleoside triphosphate binding	0.0887996351136549	0.438269166851265	0	0	16	138
GO:0044426 cell wall part	3	0.0897436833612356	0.637	0.176	Cellular Component	GO:0044426	cell wall part	0.0897436833612356	0.848825671791687	0	0	3	17
GO:0044462 external encapsulating structure part	3	0.0897436833612356	0.637	0.176	Cellular Component	GO:0044462	external encapsulating structure part	0.0897436833612356	0.848825671791687	0	0	3	17
GO:0009932 cell tip growth	10	0.0908979705048834	1.949	0.110	Biological Process	GO:0009932	cell tip growth	0.0908979705048834	0.633610073048215	0	0	10	91
GO:0016143 S-glycoside metabolic process	6	0.0910568226222723	1.170	0.130	Biological Process	GO:0016143	S-glycoside metabolic process	0.0910568226222723	0.633610073048215	0	0	6	46
GO:0019757 glycosinolate metabolic process	6	0.0910568226222723	1.170	0.130	Biological Process	GO:0019757	glycosinolate metabolic process	0.0910568226222723	0.633610073048215	0	0	6	46
GO:0019760 glucosinolate metabolic process	6	0.0910568226222723	1.170	0.130	Biological Process	GO:0019760	glucosinolate metabolic process	0.0910568226222723	0.633610073048215	0	0	6	46
GO:0033993 response to lipid	48	0.0911895315795418	9.357	0.083	Biological Process	GO:0033993	response to lipid	0.0911895315795418	0.633610073048215	0	0	48	580
GO:0009610 response to symbiotic fungus	3	0.0913829959111394	0.585	0.188	Biological Process	GO:0009610	response to symbiotic fungus	0.0913829959111394	0.633610073048215	0	0	3	16
GO:0009700 indole phytoalexin biosynthetic process	3	0.0913829959111394	0.585	0.188	Biological Process	GO:0009700	indole phytoalexin biosynthetic process	0.0913829959111394	0.633610073048215	0	0	3	16
GO:0010120 camalexin biosynthetic process	3	0.0913829959111394	0.585	0.188	Biological Process	GO:0010120	camalexin biosynthetic process	0.0913829959111394	0.633610073048215	0	0	3	16
GO:0044273 sulfur compound catabolic process	3	0.0913829959111394	0.585	0.188	Biological Process	GO:0044273	sulfur compound catabolic process	0.0913829959111394	0.633610073048215	0	0	3	16
GO:0046217 indole phytoalexin metabolic process	3	0.0913829959111394	0.585	0.188	Biological Process	GO:0046217	indole phytoalexin metabolic process	0.0913829959111394	0.633610073048215	0	0	3	16
GO:0052317 camalexin metabolic process	3	0.0913829959111394	0.585	0.188	Biological Process	GO:0052317	camalexin metabolic process	0.0913829959111394	0.633610073048215	0	0	3	16
GO:0060688 regulation of morphogenesis of a branching structure	3	0.0913829959111394	0.585	0.188	Biological Process	GO:0060688	regulation of morphogenesis of a branching structure	0.0913829959111394	0.633610073048215	0	0	3	16
GO:1902930 regulation of alcohol biosynthetic process	3	0.0913829959111394	0.585	0.188	Biological Process	GO:1902930	regulation of alcohol biosynthetic process	0.0913829959111394	0.633610073048215	0	0	3	16
GO:2000032 regulation of secondary shoot formation	3	0.0913829959111394	0.585	0.188	Biological Process	GO:2000032	regulation of secondary shoot formation	0.0913829959111394	0.633610073048215	0	0	3	16
GO:0071495 cellular response to endogenous stimulus	51	0.0924156703928392	9.942	0.082	Biological Process	GO:0071495	cellular response to endogenous stimulus	0.0924156703928392	0.637415074688559	0	0	51	621
GO:0009739 response to gibberellin	13	0.0925746553254186	2.534	0.102	Biological Process	GO:0009739	response to gibberellin	0.0925746553254186	0.637415074688559	0	0	13	127
GO:0010556 regulation of macromolecule biosynthetic process	101	0.0953466408253414	19.688	0.077	Biological Process	GO:0010556	regulation of macromolecule biosynthetic process	0.0953466408253414	0.651133059162046	0	0	101	1311
GO:0052689 carboxylic ester hydrolase activity	10	0.0954491339384805	1.883	0.128	Molecular Function	GO:0052689	carboxylic ester hydrolase activity	0.0954491339384805	0.4673189597628	0	0	10	78
GO:0005576 extracellular region	25	0.0968728065835054	5.308	0.084	Cellular Component	GO:0005576	extracellular region	0.0968728065835054	0.879605083778229	0	0	25	299
GO:0010646 regulation of cell communication	32	0.0972280426071222	6.238	0.086	Biological Process	GO:0010646	regulation of cell communication	0.0972280426071222	0.651133059162046	0	0	32	370
GO:0072348 sulfur compound transport	4	0.097613734611577	0.780	0.154	Biological Process	GO:0072348	sulfur compound transport	0.097613734611577	0.651133059162046	0	0	4	26
GO:0015112 nitrate transmembrane transporter activity	3	0.097626777494117	0.565	0.214	Molecular Function	GO:0015112	nitrate transmembrane transporter activity	0.097626777494117	0.474187204971425	0	0	3	14
GO:0016115 terpenoid catabolic process	2	0.0991639858128784	0.390	0.250	Biological Process	GO:0016115	terpenoid catabolic process	0.0991639858128784	0.651133059162046	0	0	2	8
GO:0031571 mitotic G1 DNA damage checkpoint	2	0.0991639858128784	0.390	0.250	Biological Process	GO:0031571	mitotic G1 DNA damage checkpoint	0.0991639858128784	0.651133059162046	0	0	2	8
GO:0044783 G1 DNA damage checkpoint	2	0.0991639858128784	0.390	0.250	Biological Process	GO:0044783	G1 DNA damage checkpoint	0.0991639858128784	0.651133059162046	0	0	2	8
GO:0044819 mitotic G1/S transition checkpoint	2	0.0991639858128784	0.390	0.250	Biological Process	GO:0044819	mitotic G1/S transition checkpoint	0.0991639858128784	0.651133059162046	0	0	2	8
GO:0046864 isoprenoid transport	2	0.0991639858128784	0.390	0.250	Biological Process	GO:0046864	isoprenoid transport	0.0991639858128784	0.651133059162046	0	0	2	8
GO:0046865 terpenoid transport	2	0.0991639858128784	0.390	0.250	Biological Process	GO:0046865	terpenoid transport	0.0991639858128784	0.651133059162046	0	0	2	8
GO:0060919 auxin influx	2	0.0991639858128784	0.390	0.250	Biological Process	GO:0060919	auxin influx	0.0991639858128784	0.651133059162046	0	0	2	8
GO:0072413 signal transduction involved in mitotic cell cycle checkpoint	2	0.0991639858128784	0.390	0.250	Biological Process	GO:0072413	signal transduction involved in mitotic cell cycle checkpoint	0.0991639858128784	0.651133059162046	0	0	2	8
GO:0080168 abscisic acid transport	2	0.0991639858128784	0.390	0.250	Biological Process	GO:0080168	abscisic acid transport	0.0991639858128784	0.651133059162046	0	0	2	8
GO:1902807 negative regulation of cell cycle G1/S phase transition	2	0.0991639858128784	0.390	0.250	Biological Process	GO:1902807	negative regulation of cell cycle G1/S phase transition	0.0991639858128784	0.651133059162046	0	0	2	8
GO:2000134 negative regulation of G1/S transition of mitotic cell cycle	2	0.0991639858128784	0.390	0.250	Biological Process	GO:2000134	negative regulation of G1/S transition of mitotic cell cycle	0.0991639858128784	0.651133059162046	0	0	2	8
GO:0005319 lipid transporter activity	5	0.100003597868544	0.942	0.161	Molecular Function	GO:0005319	lipid transporter activity	0.100003597868544	0.481907101539755	0	0	5	31
GO:0048588 developmental cell growth	12	0.1021088733991	2.339	0.103	Biological Process	GO:0048588	developmental cell growth	0.1021088733991	0.668257082344603	0	0	12	117
GO:0051287 NAD binding	2	0.10408650998358	0.377	0.286	Molecular Function	GO:0051287	NAD binding	0.10408650998358	0.497663625858992	0	0	2	7
GO:0010223 secondary shoot formation	5	0.104895928618804	0.975	0.135	Biological Process	GO:0010223	secondary shoot formation	0.104895928618804	0.673742963756727	0	0	5	37
GO:0010346 shoot axis formation	5	0.104895928618804	0.975	0.135	Biological Process	GO:0010346	shoot axis formation	0.104895928618804	0.673742963756727	0	0	5	37
GO:0009938 negative regulation of gibberellic acid mediated signaling pathway	3	0.105584166070562	0.585	0.176	Biological Process	GO:0009938	negative regulation of gibberellic acid mediated signaling pathway	0.105584166070562	0.673742963756727	0	0	3	17
GO:0015695 organic cation transport	3	0.105584166070562	0.585	0.176	Biological Process	GO:0015695	organic cation transport	0.105584166070562	0.673742963756727	0	0	3	17
GO:0015706 nitrate transport	3	0.105584166070562	0.585	0.176	Biological Process	GO:0015706	nitrate transport	0.105584166070562	0.673742963756727	0	0	3	17
GO:0017001 antibiotic catabolic process	3	0.105584166070562	0.585	0.176	Biological Process	GO:0017001	antibiotic catabolic process	0.105584166070562	0.673742963756727	0	0	3	17
GO:0046688 response to copper ion	3	0.105584166070562	0.585	0.176	Biological Process	GO:0046688	response to copper ion	0.105584166070562	0.673742963756727	0	0	3	17
GO:0006875 cellular metal ion homeostasis	7	0.105665184936128	1.365	0.119	Biological Process	GO:0006875	cellular metal ion homeostasis	0.105665184936128	0.673742963756727	0	0	7	59
GO:0009636 response to toxic substance	28	0.106648095250687	5.458	0.087	Biological Process	GO:0009636	response to toxic substance	0.106648095250687	0.675804602220639	0	0	28	321
GO:0034754 cellular hormone metabolic process	6	0.106670116235532	1.170	0.125	Biological Process	GO:0034754	cellular hormone metabolic process	0.106670116235532	0.675804602220639	0	0	6	48
GO:0031326 regulation of cellular biosynthetic process	104	0.108652720521524	20.273	0.076	Biological Process	GO:0031326	regulation of cellular biosynthetic process	0.108652720521524	0.678017128128415	0	0	104	1362
GO:0044262 cellular carbohydrate metabolic process	21	0.10866708681635	4.094	0.091	Biological Process	GO:0044262	cellular carbohydrate metabolic process	0.10866708681635	0.678017128128415	0	0	21	231
GO:0009069 serine family amino acid metabolic process	4	0.108728919185495	0.780	0.148	Biological Process	GO:0009069	serine family amino acid metabolic process	0.108728919185495	0.678017128128415	0	0	4	27
GO:0042631 cellular response to water deprivation	4	0.108728919185495	0.780	0.148	Biological Process	GO:0042631	cellular response to water deprivation	0.108728919185495	0.678017128128415	0	0	4	27
GO:0043488 regulation of mRNA stability	4	0.108728919185495	0.780	0.148	Biological Process	GO:0043488	regulation of mRNA stability	0.108728919185495	0.678017128128415	0	0	4	27
GO:1901682 sulfur compound transmembrane transporter activity	4	0.109323152705857	0.753	0.174	Molecular Function	GO:1901682	sulfur compound transmembrane transporter activity	0.109323152705857	0.505098628482149	0	0	4	23
GO:0046906 tetrapyrrole binding	5	0.111096701357251	0.942	0.156	Molecular Function	GO:0046906	tetrapyrrole binding	0.111096701357251	0.505098628482149	0	0	5	32
GO:0009250 glucan biosynthetic process	7	0.113008866801145	1.365	0.117	Biological Process	GO:0009250	glucan biosynthetic process	0.113008866801145	0.679173701738405	0	0	7	60
GO:0009628 response to abiotic stimulus	105	0.113261531546445	20.468	0.076	Biological Process	GO:0009628	response to abiotic stimulus	0.113261531546445	0.679173701738405	0	0	105	1379
GO:0042440 pigment metabolic process	14	0.114145837282857	2.729	0.097	Biological Process	GO:0042440	pigment metabolic process	0.114145837282857	0.679173701738405	0	0	14	144
GO:0006082 organic acid metabolic process	49	0.115881464271497	9.552	0.081	Biological Process	GO:0006082	organic acid metabolic process	0.115881464271497	0.679173701738405	0	0	49	605
GO:0043436 oxoacid metabolic process	49	0.115881464271497	9.552	0.081	Biological Process	GO:0043436	oxoacid metabolic process	0.115881464271497	0.679173701738405	0	0	49	605
GO:0006355 regulation of transcription, DNA-templated	87	0.120034715984662	16.959	0.077	Biological Process	GO:0006355	regulation of transcription, DNA-templated	0.120034715984662	0.679173701738405	0	0	87	1131
GO:0009696 salicylic acid metabolic process	4	0.12038270212969	0.780	0.143	Biological Process	GO:0009696	salicylic acid metabolic process	0.12038270212969	0.679173701738405	0	0	4	28
GO:0051274 beta-glucan biosynthetic process	4	0.12038270212969	0.780	0.143	Biological Process	GO:0051274	beta-glucan biosynthetic process	0.12038270212969	0.679173701738405	0	0	4	28
GO:0071462 cellular response to water stimulus	4	0.12038270212969	0.780	0.143	Biological Process	GO:0071462	cellular response to water stimulus	0.12038270212969	0.679173701738405	0	0	4	28
GO:0000038 very long-chain fatty acid metabolic process	3	0.120583073835522	0.585	0.167	Biological Process	GO:0000038	very long-chain fatty acid metabolic process	0.120583073835522	0.679173701738405	0	0	3	18
GO:0010496 intercellular transport	3	0.120583073835522	0.585	0.167	Biological Process	GO:0010496	intercellular transport	0.120583073835522	0.679173701738405	0	0	3	18
GO:0015980 energy derivation by oxidation of organic compounds	7	0.12061416568928	1.365	0.115	Biological Process	GO:0015980	energy derivation by oxidation of organic compounds	0.12061416568928	0.679173701738405	0	0	7	61
GO:0010243 response to organonitrogen compound	18	0.121516158187794	3.509	0.092	Biological Process	GO:0010243	response to organonitrogen compound	0.121516158187794	0.679173701738405	0	0	18	196
GO:0010623 developmental programmed cell death	2	0.121917680645655	0.390	0.222	Biological Process	GO:0010623	developmental programmed cell death	0.121917680645655	0.679173701738405	0	0	2	9
GO:0044773 mitotic DNA damage checkpoint	2	0.121917680645655	0.390	0.222	Biological Process	GO:0044773	mitotic DNA damage checkpoint	0.121917680645655	0.679173701738405	0	0	2	9
GO:0046622 positive regulation of organ growth	2	0.121917680645655	0.390	0.222	Biological Process	GO:0046622	positive regulation of organ growth	0.121917680645655	0.679173701738405	0	0	2	9
GO:0048829 root cap development	2	0.121917680645655	0.390	0.222	Biological Process	GO:0048829	root cap development	0.121917680645655	0.679173701738405	0	0	2	9
GO:2000045 regulation of G1/S transition of mitotic cell cycle	2	0.121917680645655	0.390	0.222	Biological Process	GO:2000045	regulation of G1/S transition of mitotic cell cycle	0.121917680645655	0.679173701738405	0	0	2	9
GO:0030599 pectinesterase activity	5	0.12275596969922	0.942	0.152	Molecular Function	GO:0030599	pectinesterase activity	0.12275596969922	0.505098628482149	0	0	5	33
GO:0001882 nucleoside binding	16	0.123055244593029	3.013	0.110	Molecular Function	GO:0001882	nucleoside binding	0.123055244593029	0.505098628482149	0	0	16	145
GO:0001883 purine nucleoside binding	16	0.123055244593029	3.013	0.110	Molecular Function	GO:0001883	purine nucleoside binding	0.123055244593029	0.505098628482149	0	0	16	145
GO:0032549 ribonucleoside binding	16	0.123055244593029	3.013	0.110	Molecular Function	GO:0032549	ribonucleoside binding	0.123055244593029	0.505098628482149	0	0	16	145
GO:0032550 purine ribonucleoside binding	16	0.123055244593029	3.013	0.110	Molecular Function	GO:0032550	purine ribonucleoside binding	0.123055244593029	0.505098628482149	0	0	16	145
GO:0004601 peroxidase activity	4	0.123275903375358	0.753	0.167	Molecular Function	GO:0004601	peroxidase activity	0.123275903375358	0.505098628482149	0	0	4	24
GO:0008028 monocarboxylic acid transmembrane transporter activity	4	0.123275903375358	0.753	0.167	Molecular Function	GO:0008028	monocarboxylic acid transmembrane transporter activity	0.123275903375358	0.505098628482149	0	0	4	24
GO:0016684 oxidoreductase activity, acting on peroxide as acceptor	4	0.123275903375358	0.753	0.167	Molecular Function	GO:0016684	oxidoreductase activity, acting on peroxide as acceptor	0.123275903375358	0.505098628482149	0	0	4	24
GO:0000788 nuclear nucleosome	1	0.123334801914386	0.212	0.500	Cellular Component	GO:0000788	nuclear nucleosome	0.123334801914386	0.991532747276146	0	0	1	2
GO:0031314 extrinsic component of mitochondrial inner membrane	1	0.123334801914386	0.212	0.500	Cellular Component	GO:0031314	extrinsic component of mitochondrial inner membrane	0.123334801914386	0.991532747276146	0	0	1	2
GO:0072329 monocarboxylic acid catabolic process	5	0.124299785578332	0.975	0.128	Biological Process	GO:0072329	monocarboxylic acid catabolic process	0.124299785578332	0.679173701738405	0	0	5	39
GO:0050896 response to stimulus	249	0.125741687594792	48.538	0.072	Biological Process	GO:0050896	response to stimulus	0.125741687594792	0.679173701738405	0	0	249	3454
GO:0000145 exocyst	2	0.129818884111859	0.425	0.200	Cellular Component	GO:0000145	exocyst	0.129818884111859	0.991532747276146	0	0	2	10
GO:0098797 plasma membrane protein complex	2	0.129818884111859	0.425	0.200	Cellular Component	GO:0098797	plasma membrane protein complex	0.129818884111859	0.991532747276146	0	0	2	10
GO:0005509 calcium ion binding	10	0.129895254741379	1.883	0.120	Molecular Function	GO:0005509	calcium ion binding	0.129895254741379	0.505098628482149	0	0	10	83
GO:0008610 lipid biosynthetic process	26	0.13003506145882	5.068	0.086	Biological Process	GO:0008610	lipid biosynthetic process	0.13003506145882	0.679173701738405	0	0	26	302
GO:0009624 response to nematode	8	0.130796272254692	1.559	0.108	Biological Process	GO:0009624	response to nematode	0.130796272254692	0.679173701738405	0	0	8	74
GO:0015849 organic acid transport	10	0.131032161332233	1.949	0.102	Biological Process	GO:0015849	organic acid transport	0.131032161332233	0.679173701738405	0	0	10	98
GO:0046942 carboxylic acid transport	10	0.131032161332233	1.949	0.102	Biological Process	GO:0046942	carboxylic acid transport	0.131032161332233	0.679173701738405	0	0	10	98
GO:0045177 apical part of cell	3	0.131039570124601	0.637	0.150	Cellular Component	GO:0045177	apical part of cell	0.131039570124601	0.991532747276146	0	0	3	20
GO:0051253 negative regulation of RNA metabolic process	22	0.131359058464396	4.288	0.088	Biological Process	GO:0051253	negative regulation of RNA metabolic process	0.131359058464396	0.679173701738405	0	0	22	250
GO:0010328 auxin influx transmembrane transporter activity	2	0.131605445708676	0.377	0.250	Molecular Function	GO:0010328	auxin influx transmembrane transporter activity	0.131605445708676	0.505098628482149	0	0	2	8
GO:0016629 12-oxophytodienoate reductase activity	2	0.131605445708676	0.377	0.250	Molecular Function	GO:0016629	12-oxophytodienoate reductase activity	0.131605445708676	0.505098628482149	0	0	2	8
GO:0016641 oxidoreductase activity, acting on the CH-NH2 group of donors, oxygen as acceptor	2	0.131605445708676	0.377	0.250	Molecular Function	GO:0016641	oxidoreductase activity, acting on the CH-NH2 group of donors, oxygen as acceptor	0.131605445708676	0.505098628482149	0	0	2	8
GO:0016762 xyloglucan:xyloglucosyl transferase activity	2	0.131605445708676	0.377	0.250	Molecular Function	GO:0016762	xyloglucan:xyloglucosyl transferase activity	0.131605445708676	0.505098628482149	0	0	2	8
GO:0000066 mitochondrial ornithine transport	1	0.131994120351817	0.195	0.500	Biological Process	GO:0000066	mitochondrial ornithine transport	0.131994120351817	0.679173701738405	0	0	1	2
GO:0005513 detection of calcium ion	1	0.131994120351817	0.195	0.500	Biological Process	GO:0005513	detection of calcium ion	0.131994120351817	0.679173701738405	0	0	1	2
GO:0006023 aminoglycan biosynthetic process	1	0.131994120351817	0.195	0.500	Biological Process	GO:0006023	aminoglycan biosynthetic process	0.131994120351817	0.679173701738405	0	0	1	2
GO:0006024 glycosaminoglycan biosynthetic process	1	0.131994120351817	0.195	0.500	Biological Process	GO:0006024	glycosaminoglycan biosynthetic process	0.131994120351817	0.679173701738405	0	0	1	2
GO:0006080 substituted mannan metabolic process	1	0.131994120351817	0.195	0.500	Biological Process	GO:0006080	substituted mannan metabolic process	0.131994120351817	0.679173701738405	0	0	1	2
GO:0006116 NADH oxidation	1	0.131994120351817	0.195	0.500	Biological Process	GO:0006116	NADH oxidation	0.131994120351817	0.679173701738405	0	0	1	2
GO:0006723 cuticle hydrocarbon biosynthetic process	1	0.131994120351817	0.195	0.500	Biological Process	GO:0006723	cuticle hydrocarbon biosynthetic process	0.131994120351817	0.679173701738405	0	0	1	2
GO:0006771 riboflavin metabolic process	1	0.131994120351817	0.195	0.500	Biological Process	GO:0006771	riboflavin metabolic process	0.131994120351817	0.679173701738405	0	0	1	2
GO:0006844 acyl carnitine transport	1	0.131994120351817	0.195	0.500	Biological Process	GO:0006844	acyl carnitine transport	0.131994120351817	0.679173701738405	0	0	1	2
GO:0009229 thiamine diphosphate biosynthetic process	1	0.131994120351817	0.195	0.500	Biological Process	GO:0009229	thiamine diphosphate biosynthetic process	0.131994120351817	0.679173701738405	0	0	1	2
GO:0009231 riboflavin biosynthetic process	1	0.131994120351817	0.195	0.500	Biological Process	GO:0009231	riboflavin biosynthetic process	0.131994120351817	0.679173701738405	0	0	1	2
GO:0009413 response to flooding	1	0.131994120351817	0.195	0.500	Biological Process	GO:0009413	response to flooding	0.131994120351817	0.679173701738405	0	0	1	2
GO:0009609 response to symbiotic bacterium	1	0.131994120351817	0.195	0.500	Biological Process	GO:0009609	response to symbiotic bacterium	0.131994120351817	0.679173701738405	0	0	1	2
GO:0009804 coumarin metabolic process	1	0.131994120351817	0.195	0.500	Biological Process	GO:0009804	coumarin metabolic process	0.131994120351817	0.679173701738405	0	0	1	2
GO:0009805 coumarin biosynthetic process	1	0.131994120351817	0.195	0.500	Biological Process	GO:0009805	coumarin biosynthetic process	0.131994120351817	0.679173701738405	0	0	1	2
GO:0009847 spore germination	1	0.131994120351817	0.195	0.500	Biological Process	GO:0009847	spore germination	0.131994120351817	0.679173701738405	0	0	1	2
GO:0010392 galactoglucomannan metabolic process	1	0.131994120351817	0.195	0.500	Biological Process	GO:0010392	galactoglucomannan metabolic process	0.131994120351817	0.679173701738405	0	0	1	2
GO:0016107 sesquiterpenoid catabolic process	1	0.131994120351817	0.195	0.500	Biological Process	GO:0016107	sesquiterpenoid catabolic process	0.131994120351817	0.679173701738405	0	0	1	2
GO:0030491 heteroduplex formation	1	0.131994120351817	0.195	0.500	Biological Process	GO:0030491	heteroduplex formation	0.131994120351817	0.679173701738405	0	0	1	2
GO:0031145 anaphase-promoting complex-dependent proteasomal ubiquitin-dependent protein catabolic process	1	0.131994120351817	0.195	0.500	Biological Process	GO:0031145	anaphase-promoting complex-dependent proteasomal ubiquitin-dependent protein catabolic process	0.131994120351817	0.679173701738405	0	0	1	2
GO:0034213 quinolinate catabolic process	1	0.131994120351817	0.195	0.500	Biological Process	GO:0034213	quinolinate catabolic process	0.131994120351817	0.679173701738405	0	0	1	2
GO:0035017 cuticle pattern formation	1	0.131994120351817	0.195	0.500	Biological Process	GO:0035017	cuticle pattern formation	0.131994120351817	0.679173701738405	0	0	1	2
GO:0042357 thiamine diphosphate metabolic process	1	0.131994120351817	0.195	0.500	Biological Process	GO:0042357	thiamine diphosphate metabolic process	0.131994120351817	0.679173701738405	0	0	1	2
GO:0042727 flavin-containing compound biosynthetic process	1	0.131994120351817	0.195	0.500	Biological Process	GO:0042727	flavin-containing compound biosynthetic process	0.131994120351817	0.679173701738405	0	0	1	2
GO:0043290 apocarotenoid catabolic process	1	0.131994120351817	0.195	0.500	Biological Process	GO:0043290	apocarotenoid catabolic process	0.131994120351817	0.679173701738405	0	0	1	2
GO:0043446 cellular alkane metabolic process	1	0.131994120351817	0.195	0.500	Biological Process	GO:0043446	cellular alkane metabolic process	0.131994120351817	0.679173701738405	0	0	1	2
GO:0043447 alkane biosynthetic process	1	0.131994120351817	0.195	0.500	Biological Process	GO:0043447	alkane biosynthetic process	0.131994120351817	0.679173701738405	0	0	1	2
GO:0044347 cell wall polysaccharide catabolic process	1	0.131994120351817	0.195	0.500	Biological Process	GO:0044347	cell wall polysaccharide catabolic process	0.131994120351817	0.679173701738405	0	0	1	2
GO:0044409 entry into host	1	0.131994120351817	0.195	0.500	Biological Process	GO:0044409	entry into host	0.131994120351817	0.679173701738405	0	0	1	2
GO:0046345 abscisic acid catabolic process	1	0.131994120351817	0.195	0.500	Biological Process	GO:0046345	abscisic acid catabolic process	0.131994120351817	0.679173701738405	0	0	1	2
GO:0046396 D-galacturonate metabolic process	1	0.131994120351817	0.195	0.500	Biological Process	GO:0046396	D-galacturonate metabolic process	0.131994120351817	0.679173701738405	0	0	1	2
GO:0048102 autophagic cell death	1	0.131994120351817	0.195	0.500	Biological Process	GO:0048102	autophagic cell death	0.131994120351817	0.679173701738405	0	0	1	2
GO:0051069 galactomannan metabolic process	1	0.131994120351817	0.195	0.500	Biological Process	GO:0051069	galactomannan metabolic process	0.131994120351817	0.679173701738405	0	0	1	2
GO:0051070 galactomannan biosynthetic process	1	0.131994120351817	0.195	0.500	Biological Process	GO:0051070	galactomannan biosynthetic process	0.131994120351817	0.679173701738405	0	0	1	2
GO:0051828 entry into other organism involved in symbiotic interaction	1	0.131994120351817	0.195	0.500	Biological Process	GO:0051828	entry into other organism involved in symbiotic interaction	0.131994120351817	0.679173701738405	0	0	1	2
GO:0072526 pyridine-containing compound catabolic process	1	0.131994120351817	0.195	0.500	Biological Process	GO:0072526	pyridine-containing compound catabolic process	0.131994120351817	0.679173701738405	0	0	1	2
GO:0090344 negative regulation of cell aging	1	0.131994120351817	0.195	0.500	Biological Process	GO:0090344	negative regulation of cell aging	0.131994120351817	0.679173701738405	0	0	1	2
GO:0090470 shoot organ boundary specification	1	0.131994120351817	0.195	0.500	Biological Process	GO:0090470	shoot organ boundary specification	0.131994120351817	0.679173701738405	0	0	1	2
GO:1902023 L-arginine transport	1	0.131994120351817	0.195	0.500	Biological Process	GO:1902023	L-arginine transport	0.131994120351817	0.679173701738405	0	0	1	2
GO:1902616 acyl carnitine transmembrane transport	1	0.131994120351817	0.195	0.500	Biological Process	GO:1902616	acyl carnitine transmembrane transport	0.131994120351817	0.679173701738405	0	0	1	2
GO:1903400 L-arginine transmembrane transport	1	0.131994120351817	0.195	0.500	Biological Process	GO:1903400	L-arginine transmembrane transport	0.131994120351817	0.679173701738405	0	0	1	2
GO:1990575 mitochondrial L-ornithine transmembrane transport	1	0.131994120351817	0.195	0.500	Biological Process	GO:1990575	mitochondrial L-ornithine transmembrane transport	0.131994120351817	0.679173701738405	0	0	1	2
GO:0030243 cellulose metabolic process	4	0.132546758735634	0.780	0.138	Biological Process	GO:0030243	cellulose metabolic process	0.132546758735634	0.679173701738405	0	0	4	29
GO:0097502 mannosylation	4	0.132546758735634	0.780	0.138	Biological Process	GO:0097502	mannosylation	0.132546758735634	0.679173701738405	0	0	4	29
GO:0016763 transferase activity, transferring pentosyl groups	5	0.134957315342337	0.942	0.147	Molecular Function	GO:0016763	transferase activity, transferring pentosyl groups	0.134957315342337	0.505098628482149	0	0	5	34
GO:0033612 receptor serine/threonine kinase binding	5	0.134957315342337	0.942	0.147	Molecular Function	GO:0033612	receptor serine/threonine kinase binding	0.134957315342337	0.505098628482149	0	0	5	34
GO:0005977 glycogen metabolic process	3	0.136307896695916	0.585	0.158	Biological Process	GO:0005977	glycogen metabolic process	0.136307896695916	0.687782593251914	0	0	3	19
GO:0006112 energy reserve metabolic process	3	0.136307896695916	0.585	0.158	Biological Process	GO:0006112	energy reserve metabolic process	0.136307896695916	0.687782593251914	0	0	3	19
GO:0006221 pyrimidine nucleotide biosynthetic process	3	0.136307896695916	0.585	0.158	Biological Process	GO:0006221	pyrimidine nucleotide biosynthetic process	0.136307896695916	0.687782593251914	0	0	3	19
GO:0009608 response to symbiont	3	0.136307896695916	0.585	0.158	Biological Process	GO:0009608	response to symbiont	0.136307896695916	0.687782593251914	0	0	3	19
GO:0052314 phytoalexin metabolic process	3	0.136307896695916	0.585	0.158	Biological Process	GO:0052314	phytoalexin metabolic process	0.136307896695916	0.687782593251914	0	0	3	19
GO:0052315 phytoalexin biosynthetic process	3	0.136307896695916	0.585	0.158	Biological Process	GO:0052315	phytoalexin biosynthetic process	0.136307896695916	0.687782593251914	0	0	3	19
GO:0010090 trichome morphogenesis	8	0.138245098273357	1.559	0.107	Biological Process	GO:0010090	trichome morphogenesis	0.138245098273357	0.69578687785804	0	0	8	75
GO:0048583 regulation of response to stimulus	52	0.140259192154188	10.136	0.079	Biological Process	GO:0048583	regulation of response to stimulus	0.140259192154188	0.702244526110811	0	0	52	656
GO:0009889 regulation of biosynthetic process	104	0.140601247809986	20.273	0.075	Biological Process	GO:0009889	regulation of biosynthetic process	0.140601247809986	0.702244526110811	0	0	104	1381
GO:0030154 cell differentiation	45	0.144900416646379	8.772	0.080	Biological Process	GO:0030154	cell differentiation	0.144900416646379	0.702244526110811	0	0	45	562
GO:0072528 pyrimidine-containing compound biosynthetic process	4	0.145190986994037	0.780	0.133	Biological Process	GO:0072528	pyrimidine-containing compound biosynthetic process	0.145190986994037	0.702244526110811	0	0	4	30
GO:0001763 morphogenesis of a branching structure	5	0.145226925439757	0.975	0.122	Biological Process	GO:0001763	morphogenesis of a branching structure	0.145226925439757	0.702244526110811	0	0	5	41
GO:0008300 isoprenoid catabolic process	2	0.145771284049825	0.390	0.200	Biological Process	GO:0008300	isoprenoid catabolic process	0.145771284049825	0.702244526110811	0	0	2	10
GO:0010192 mucilage biosynthetic process	2	0.145771284049825	0.390	0.200	Biological Process	GO:0010192	mucilage biosynthetic process	0.145771284049825	0.702244526110811	0	0	2	10
GO:0015908 fatty acid transport	2	0.145771284049825	0.390	0.200	Biological Process	GO:0015908	fatty acid transport	0.145771284049825	0.702244526110811	0	0	2	10
GO:0019344 cysteine biosynthetic process	2	0.145771284049825	0.390	0.200	Biological Process	GO:0019344	cysteine biosynthetic process	0.145771284049825	0.702244526110811	0	0	2	10
GO:0032876 negative regulation of DNA endoreduplication	2	0.145771284049825	0.390	0.200	Biological Process	GO:0032876	negative regulation of DNA endoreduplication	0.145771284049825	0.702244526110811	0	0	2	10
GO:0035435 phosphate ion transmembrane transport	2	0.145771284049825	0.390	0.200	Biological Process	GO:0035435	phosphate ion transmembrane transport	0.145771284049825	0.702244526110811	0	0	2	10
GO:0046112 nucleobase biosynthetic process	2	0.145771284049825	0.390	0.200	Biological Process	GO:0046112	nucleobase biosynthetic process	0.145771284049825	0.702244526110811	0	0	2	10
GO:0046132 pyrimidine ribonucleoside biosynthetic process	2	0.145771284049825	0.390	0.200	Biological Process	GO:0046132	pyrimidine ribonucleoside biosynthetic process	0.145771284049825	0.702244526110811	0	0	2	10
GO:0071156 regulation of cell cycle arrest	2	0.145771284049825	0.390	0.200	Biological Process	GO:0071156	regulation of cell cycle arrest	0.145771284049825	0.702244526110811	0	0	2	10
GO:0071158 positive regulation of cell cycle arrest	2	0.145771284049825	0.390	0.200	Biological Process	GO:0071158	positive regulation of cell cycle arrest	0.145771284049825	0.702244526110811	0	0	2	10
GO:0072401 signal transduction involved in DNA integrity checkpoint	2	0.145771284049825	0.390	0.200	Biological Process	GO:0072401	signal transduction involved in DNA integrity checkpoint	0.145771284049825	0.702244526110811	0	0	2	10
GO:0072422 signal transduction involved in DNA damage checkpoint	2	0.145771284049825	0.390	0.200	Biological Process	GO:0072422	signal transduction involved in DNA damage checkpoint	0.145771284049825	0.702244526110811	0	0	2	10
GO:0009965 leaf morphogenesis	8	0.145902544002851	1.559	0.105	Biological Process	GO:0009965	leaf morphogenesis	0.145902544002851	0.702244526110811	0	0	8	76
GO:0016740 transferase activity	136	0.147684423769812	25.612	0.087	Molecular Function	GO:0016740	transferase activity	0.147684423769812	0.505098628482149	0	0	136	1557
GO:0006869 lipid transport	6	0.151193858173327	1.170	0.113	Biological Process	GO:0006869	lipid transport	0.151193858173327	0.720895366799746	0	0	6	53
GO:0009742 brassinosteroid mediated signaling pathway	6	0.151193858173327	1.170	0.113	Biological Process	GO:0009742	brassinosteroid mediated signaling pathway	0.151193858173327	0.720895366799746	0	0	6	53
GO:0008238 exopeptidase activity	6	0.151382794695247	1.130	0.133	Molecular Function	GO:0008238	exopeptidase activity	0.151382794695247	0.505098628482149	0	0	6	45
GO:0006351 transcription, DNA-templated	89	0.152685415051786	17.349	0.076	Biological Process	GO:0006351	transcription, DNA-templated	0.152685415051786	0.720895366799746	0	0	89	1176
GO:0006749 glutathione metabolic process	3	0.152685856810839	0.585	0.150	Biological Process	GO:0006749	glutathione metabolic process	0.152685856810839	0.720895366799746	0	0	3	20
GO:0009403 toxin biosynthetic process	3	0.152685856810839	0.585	0.150	Biological Process	GO:0009403	toxin biosynthetic process	0.152685856810839	0.720895366799746	0	0	3	20
GO:0010025 wax biosynthetic process	3	0.152685856810839	0.585	0.150	Biological Process	GO:0010025	wax biosynthetic process	0.152685856810839	0.720895366799746	0	0	3	20
GO:0010166 wax metabolic process	3	0.152685856810839	0.585	0.150	Biological Process	GO:0010166	wax metabolic process	0.152685856810839	0.720895366799746	0	0	3	20
GO:2000652 regulation of secondary cell wall biogenesis	3	0.152685856810839	0.585	0.150	Biological Process	GO:2000652	regulation of secondary cell wall biogenesis	0.152685856810839	0.720895366799746	0	0	3	20
GO:0008514 organic anion transmembrane transporter activity	13	0.154628075225846	2.448	0.110	Molecular Function	GO:0008514	organic anion transmembrane transporter activity	0.154628075225846	0.505098628482149	0	0	13	118
GO:0007178 transmembrane receptor protein serine/threonine kinase signaling pathway	11	0.154671052931388	2.144	0.096	Biological Process	GO:0007178	transmembrane receptor protein serine/threonine kinase signaling pathway	0.154671052931388	0.728533724377538	0	0	11	114
GO:0004123 cystathionine gamma-lyase activity	1	0.154919665476972	0.188	0.500	Molecular Function	GO:0004123	cystathionine gamma-lyase activity	0.154919665476972	0.505098628482149	0	0	1	2
GO:0004142 diacylglycerol cholinephosphotransferase activity	1	0.154919665476972	0.188	0.500	Molecular Function	GO:0004142	diacylglycerol cholinephosphotransferase activity	0.154919665476972	0.505098628482149	0	0	1	2
GO:0004514 nicotinate-nucleotide diphosphorylase (carboxylating) activity	1	0.154919665476972	0.188	0.500	Molecular Function	GO:0004514	nicotinate-nucleotide diphosphorylase (carboxylating) activity	0.154919665476972	0.505098628482149	0	0	1	2
GO:0004551 nucleotide diphosphatase activity	1	0.154919665476972	0.188	0.500	Molecular Function	GO:0004551	nucleotide diphosphatase activity	0.154919665476972	0.505098628482149	0	0	1	2
GO:0004615 phosphomannomutase activity	1	0.154919665476972	0.188	0.500	Molecular Function	GO:0004615	phosphomannomutase activity	0.154919665476972	0.505098628482149	0	0	1	2
GO:0004788 thiamine diphosphokinase activity	1	0.154919665476972	0.188	0.500	Molecular Function	GO:0004788	thiamine diphosphokinase activity	0.154919665476972	0.505098628482149	0	0	1	2
GO:0005287 high-affinity basic amino acid transmembrane transporter activity	1	0.154919665476972	0.188	0.500	Molecular Function	GO:0005287	high-affinity basic amino acid transmembrane transporter activity	0.154919665476972	0.505098628482149	0	0	1	2
GO:0005289 high-affinity arginine transmembrane transporter activity	1	0.154919665476972	0.188	0.500	Molecular Function	GO:0005289	high-affinity arginine transmembrane transporter activity	0.154919665476972	0.505098628482149	0	0	1	2
GO:0005292 high-affinity lysine transmembrane transporter activity	1	0.154919665476972	0.188	0.500	Molecular Function	GO:0005292	high-affinity lysine transmembrane transporter activity	0.154919665476972	0.505098628482149	0	0	1	2
GO:0005536 glucose binding	1	0.154919665476972	0.188	0.500	Molecular Function	GO:0005536	glucose binding	0.154919665476972	0.505098628482149	0	0	1	2
GO:0005544 calcium-dependent phospholipid binding	1	0.154919665476972	0.188	0.500	Molecular Function	GO:0005544	calcium-dependent phospholipid binding	0.154919665476972	0.505098628482149	0	0	1	2
GO:0008131 primary amine oxidase activity	1	0.154919665476972	0.188	0.500	Molecular Function	GO:0008131	primary amine oxidase activity	0.154919665476972	0.505098628482149	0	0	1	2
GO:0008686 3,4-dihydroxy-2-butanone-4-phosphate synthase activity	1	0.154919665476972	0.188	0.500	Molecular Function	GO:0008686	3,4-dihydroxy-2-butanone-4-phosphate synthase activity	0.154919665476972	0.505098628482149	0	0	1	2
GO:0008792 arginine decarboxylase activity	1	0.154919665476972	0.188	0.500	Molecular Function	GO:0008792	arginine decarboxylase activity	0.154919665476972	0.505098628482149	0	0	1	2
GO:0008964 phosphoenolpyruvate carboxylase activity	1	0.154919665476972	0.188	0.500	Molecular Function	GO:0008964	phosphoenolpyruvate carboxylase activity	0.154919665476972	0.505098628482149	0	0	1	2
GO:0009905 ent-copalyl diphosphate synthase activity	1	0.154919665476972	0.188	0.500	Molecular Function	GO:0009905	ent-copalyl diphosphate synthase activity	0.154919665476972	0.505098628482149	0	0	1	2
GO:0010487 thermospermine synthase activity	1	0.154919665476972	0.188	0.500	Molecular Function	GO:0010487	thermospermine synthase activity	0.154919665476972	0.505098628482149	0	0	1	2
GO:0015227 acyl carnitine transmembrane transporter activity	1	0.154919665476972	0.188	0.500	Molecular Function	GO:0015227	acyl carnitine transmembrane transporter activity	0.154919665476972	0.505098628482149	0	0	1	2
GO:0015616 DNA translocase activity	1	0.154919665476972	0.188	0.500	Molecular Function	GO:0015616	DNA translocase activity	0.154919665476972	0.505098628482149	0	0	1	2
GO:0016409 palmitoyltransferase activity	1	0.154919665476972	0.188	0.500	Molecular Function	GO:0016409	palmitoyltransferase activity	0.154919665476972	0.505098628482149	0	0	1	2
GO:0016717 oxidoreductase activity, acting on paired donors, with oxidation of a pair of donors resulting in the reduction of molecular oxygen to two molecules of water	1	0.154919665476972	0.188	0.500	Molecular Function	GO:0016717	oxidoreductase activity, acting on paired donors, with oxidation of a pair of donors resulting in the reduction of molecular oxygen to two molecules of water	0.154919665476972	0.505098628482149	0	0	1	2
GO:0016768 spermine synthase activity	1	0.154919665476972	0.188	0.500	Molecular Function	GO:0016768	spermine synthase activity	0.154919665476972	0.505098628482149	0	0	1	2
GO:0019707 protein-cysteine S-acyltransferase activity	1	0.154919665476972	0.188	0.500	Molecular Function	GO:0019707	protein-cysteine S-acyltransferase activity	0.154919665476972	0.505098628482149	0	0	1	2
GO:0031957 very long-chain fatty acid-CoA ligase activity	1	0.154919665476972	0.188	0.500	Molecular Function	GO:0031957	very long-chain fatty acid-CoA ligase activity	0.154919665476972	0.505098628482149	0	0	1	2
GO:0033170 protein-DNA loading ATPase activity	1	0.154919665476972	0.188	0.500	Molecular Function	GO:0033170	protein-DNA loading ATPase activity	0.154919665476972	0.505098628482149	0	0	1	2
GO:0034432 bis(5'-adenosyl)-pentaphosphatase activity	1	0.154919665476972	0.188	0.500	Molecular Function	GO:0034432	bis(5'-adenosyl)-pentaphosphatase activity	0.154919665476972	0.505098628482149	0	0	1	2
GO:0042409 caffeoyl-CoA O-methyltransferase activity	1	0.154919665476972	0.188	0.500	Molecular Function	GO:0042409	caffeoyl-CoA O-methyltransferase activity	0.154919665476972	0.505098628482149	0	0	1	2
GO:0045485 omega-6 fatty acid desaturase activity	1	0.154919665476972	0.188	0.500	Molecular Function	GO:0045485	omega-6 fatty acid desaturase activity	0.154919665476972	0.505098628482149	0	0	1	2
GO:0047216 inositol 3-alpha-galactosyltransferase activity	1	0.154919665476972	0.188	0.500	Molecular Function	GO:0047216	inositol 3-alpha-galactosyltransferase activity	0.154919665476972	0.505098628482149	0	0	1	2
GO:0047230 flavonol-3-O-glucoside L-rhamnosyltransferase activity	1	0.154919665476972	0.188	0.500	Molecular Function	GO:0047230	flavonol-3-O-glucoside L-rhamnosyltransferase activity	0.154919665476972	0.505098628482149	0	0	1	2
GO:0047746 chlorophyllase activity	1	0.154919665476972	0.188	0.500	Molecular Function	GO:0047746	chlorophyllase activity	0.154919665476972	0.505098628482149	0	0	1	2
GO:0047893 flavonol 3-O-glucosyltransferase activity	1	0.154919665476972	0.188	0.500	Molecular Function	GO:0047893	flavonol 3-O-glucosyltransferase activity	0.154919665476972	0.505098628482149	0	0	1	2
GO:0047912 galacturonokinase activity	1	0.154919665476972	0.188	0.500	Molecular Function	GO:0047912	galacturonokinase activity	0.154919665476972	0.505098628482149	0	0	1	2
GO:0050183 phosphatidylcholine 12-monooxygenase activity	1	0.154919665476972	0.188	0.500	Molecular Function	GO:0050183	phosphatidylcholine 12-monooxygenase activity	0.154919665476972	0.505098628482149	0	0	1	2
GO:0051722 protein C-terminal methylesterase activity	1	0.154919665476972	0.188	0.500	Molecular Function	GO:0051722	protein C-terminal methylesterase activity	0.154919665476972	0.505098628482149	0	0	1	2
GO:0051723 protein methylesterase activity	1	0.154919665476972	0.188	0.500	Molecular Function	GO:0051723	protein methylesterase activity	0.154919665476972	0.505098628482149	0	0	1	2
GO:0052716 hydroquinone:oxygen oxidoreductase activity	1	0.154919665476972	0.188	0.500	Molecular Function	GO:0052716	hydroquinone:oxygen oxidoreductase activity	0.154919665476972	0.505098628482149	0	0	1	2
GO:0070704 sterol desaturase activity	1	0.154919665476972	0.188	0.500	Molecular Function	GO:0070704	sterol desaturase activity	0.154919665476972	0.505098628482149	0	0	1	2
GO:0090430 caffeoyl-CoA: alcohol caffeoyl transferase activity	1	0.154919665476972	0.188	0.500	Molecular Function	GO:0090430	caffeoyl-CoA: alcohol caffeoyl transferase activity	0.154919665476972	0.505098628482149	0	0	1	2
GO:0098590 plasma membrane region	4	0.155534640982112	0.849	0.121	Cellular Component	GO:0098590	plasma membrane region	0.155534640982112	1	0	0	4	33
GO:0000166 nucleotide binding	22	0.155986341148899	4.143	0.101	Molecular Function	GO:0000166	nucleotide binding	0.155986341148899	0.505098628482149	0	0	22	217
GO:1901265 nucleoside phosphate binding	22	0.155986341148899	4.143	0.101	Molecular Function	GO:1901265	nucleoside phosphate binding	0.155986341148899	0.505098628482149	0	0	22	217
GO:0034440 lipid oxidation	5	0.156221482626146	0.975	0.119	Biological Process	GO:0034440	lipid oxidation	0.156221482626146	0.734092891108169	0	0	5	42
GO:0032553 ribonucleotide binding	17	0.158076664898658	3.202	0.105	Molecular Function	GO:0032553	ribonucleotide binding	0.158076664898658	0.507359040900505	0	0	17	162
GO:1901568 fatty acid derivative metabolic process	4	0.158283855962688	0.780	0.129	Biological Process	GO:1901568	fatty acid derivative metabolic process	0.158283855962688	0.74202573610877	0	0	4	31
GO:0005794 Golgi apparatus	38	0.159762912265825	8.068	0.075	Cellular Component	GO:0005794	Golgi apparatus	0.159762912265825	1	0	0	38	506
GO:0004564 beta-fructofuranosidase activity	2	0.160523750754837	0.377	0.222	Molecular Function	GO:0004564	beta-fructofuranosidase activity	0.160523750754837	0.507359040900505	0	0	2	9
GO:0004650 polygalacturonase activity	2	0.160523750754837	0.377	0.222	Molecular Function	GO:0004650	polygalacturonase activity	0.160523750754837	0.507359040900505	0	0	2	9
GO:0009922 fatty acid elongase activity	2	0.160523750754837	0.377	0.222	Molecular Function	GO:0009922	fatty acid elongase activity	0.160523750754837	0.507359040900505	0	0	2	9
GO:0006972 hyperosmotic response	6	0.160967901122141	1.170	0.111	Biological Process	GO:0006972	hyperosmotic response	0.160967901122141	0.752828650766994	0	0	6	54
GO:0005342 organic acid transmembrane transporter activity	10	0.161658517933984	1.883	0.115	Molecular Function	GO:0005342	organic acid transmembrane transporter activity	0.161658517933984	0.507359040900505	0	0	10	87
GO:0046943 carboxylic acid transmembrane transporter activity	10	0.161658517933984	1.883	0.115	Molecular Function	GO:0046943	carboxylic acid transmembrane transporter activity	0.161658517933984	0.507359040900505	0	0	10	87
GO:0006790 sulfur compound metabolic process	15	0.162003289146929	2.924	0.090	Biological Process	GO:0006790	sulfur compound metabolic process	0.162003289146929	0.755888287949082	0	0	15	166
GO:0036094 small molecule binding	28	0.162929587124982	5.273	0.098	Molecular Function	GO:0036094	small molecule binding	0.162929587124982	0.508739323063718	0	0	28	286
GO:0097367 carbohydrate derivative binding	18	0.163897676728834	3.390	0.103	Molecular Function	GO:0097367	carbohydrate derivative binding	0.163897676728834	0.509164356132214	0	0	18	174
GO:1901419 regulation of response to alcohol	10	0.164659628404262	1.949	0.097	Biological Process	GO:1901419	regulation of response to alcohol	0.164659628404262	0.758283457701123	0	0	10	103
GO:0005886 plasma membrane	112	0.165145620402111	23.779	0.069	Cellular Component	GO:0005886	plasma membrane	0.165145620402111	1	0	0	112	1618
GO:0098656 anion transmembrane transport	17	0.167851304036219	3.314	0.088	Biological Process	GO:0098656	anion transmembrane transport	0.167851304036219	0.758283457701123	0	0	17	193
GO:0052546 cell wall pectin metabolic process	3	0.169644161310175	0.585	0.143	Biological Process	GO:0052546	cell wall pectin metabolic process	0.169644161310175	0.758283457701123	0	0	3	21
GO:0010453 regulation of cell fate commitment	2	0.170469000031114	0.390	0.182	Biological Process	GO:0010453	regulation of cell fate commitment	0.170469000031114	0.758283457701123	0	0	2	11
GO:0031408 oxylipin biosynthetic process	2	0.170469000031114	0.390	0.182	Biological Process	GO:0031408	oxylipin biosynthetic process	0.170469000031114	0.758283457701123	0	0	2	11
GO:0034755 iron ion transmembrane transport	2	0.170469000031114	0.390	0.182	Biological Process	GO:0034755	iron ion transmembrane transport	0.170469000031114	0.758283457701123	0	0	2	11
GO:0042770 signal transduction in response to DNA damage	2	0.170469000031114	0.390	0.182	Biological Process	GO:0042770	signal transduction in response to DNA damage	0.170469000031114	0.758283457701123	0	0	2	11
GO:0072395 signal transduction involved in cell cycle checkpoint	2	0.170469000031114	0.390	0.182	Biological Process	GO:0072395	signal transduction involved in cell cycle checkpoint	0.170469000031114	0.758283457701123	0	0	2	11
GO:1902806 regulation of cell cycle G1/S phase transition	2	0.170469000031114	0.390	0.182	Biological Process	GO:1902806	regulation of cell cycle G1/S phase transition	0.170469000031114	0.758283457701123	0	0	2	11
GO:0044255 cellular lipid metabolic process	36	0.171689054581609	7.018	0.080	Biological Process	GO:0044255	cellular lipid metabolic process	0.171689054581609	0.758283457701123	0	0	36	448
GO:0010193 response to ozone	4	0.171792732900441	0.780	0.125	Biological Process	GO:0010193	response to ozone	0.171792732900441	0.758283457701123	0	0	4	32
GO:0043487 regulation of RNA stability	4	0.171792732900441	0.780	0.125	Biological Process	GO:0043487	regulation of RNA stability	0.171792732900441	0.758283457701123	0	0	4	32
GO:0045934 negative regulation of nucleobase-containing compound metabolic process	23	0.172337459196581	4.483	0.084	Biological Process	GO:0045934	negative regulation of nucleobase-containing compound metabolic process	0.172337459196581	0.758283457701123	0	0	23	273
GO:0031347 regulation of defense response	16	0.173287199896753	3.119	0.088	Biological Process	GO:0031347	regulation of defense response	0.173287199896753	0.758283457701123	0	0	16	181
GO:0005758 mitochondrial intermembrane space	2	0.175371087495161	0.425	0.167	Cellular Component	GO:0005758	mitochondrial intermembrane space	0.175371087495161	1	0	0	2	12
GO:0031970 organelle envelope lumen	2	0.175371087495161	0.425	0.167	Cellular Component	GO:0031970	organelle envelope lumen	0.175371087495161	1	0	0	2	12
GO:0017076 purine nucleotide binding	16	0.176976266163539	3.013	0.104	Molecular Function	GO:0017076	purine nucleotide binding	0.176976266163539	0.544268718050683	0	0	16	154
GO:0032555 purine ribonucleotide binding	16	0.176976266163539	3.013	0.104	Molecular Function	GO:0032555	purine ribonucleotide binding	0.176976266163539	0.544268718050683	0	0	16	154
GO:0045926 negative regulation of growth	5	0.179183388856868	0.975	0.114	Biological Process	GO:0045926	negative regulation of growth	0.179183388856868	0.758283457701123	0	0	5	44
GO:0098589 membrane region	4	0.18081559302268	0.849	0.114	Cellular Component	GO:0098589	membrane region	0.18081559302268	1	0	0	4	35
GO:0009856 pollination	13	0.18431217491253	2.534	0.090	Biological Process	GO:0009856	pollination	0.18431217491253	0.758283457701123	0	0	13	144
GO:0015718 monocarboxylic acid transport	4	0.185684188131942	0.780	0.121	Biological Process	GO:0015718	monocarboxylic acid transport	0.185684188131942	0.758283457701123	0	0	4	33
GO:0019395 fatty acid oxidation	4	0.185684188131942	0.780	0.121	Biological Process	GO:0019395	fatty acid oxidation	0.185684188131942	0.758283457701123	0	0	4	33
GO:0046890 regulation of lipid biosynthetic process	4	0.185684188131942	0.780	0.121	Biological Process	GO:0046890	regulation of lipid biosynthetic process	0.185684188131942	0.758283457701123	0	0	4	33
GO:0048468 cell development	25	0.186707739054308	4.873	0.083	Biological Process	GO:0048468	cell development	0.186707739054308	0.758283457701123	0	0	25	303
GO:0043066 negative regulation of apoptotic process	3	0.187110786972406	0.585	0.136	Biological Process	GO:0043066	negative regulation of apoptotic process	0.187110786972406	0.758283457701123	0	0	3	22
GO:0048235 pollen sperm cell differentiation	3	0.187110786972406	0.585	0.136	Biological Process	GO:0048235	pollen sperm cell differentiation	0.187110786972406	0.758283457701123	0	0	3	22
GO:1900618 regulation of shoot system morphogenesis	3	0.187110786972406	0.585	0.136	Biological Process	GO:1900618	regulation of shoot system morphogenesis	0.187110786972406	0.758283457701123	0	0	3	22
GO:1901570 fatty acid derivative biosynthetic process	3	0.187110786972406	0.585	0.136	Biological Process	GO:1901570	fatty acid derivative biosynthetic process	0.187110786972406	0.758283457701123	0	0	3	22
GO:0060918 auxin transport	8	0.187134817566123	1.559	0.099	Biological Process	GO:0060918	auxin transport	0.187134817566123	0.758283457701123	0	0	8	81
GO:0016298 lipase activity	5	0.188622203151851	0.942	0.132	Molecular Function	GO:0016298	lipase activity	0.188622203151851	0.574126426663038	0	0	5	38
GO:0015698 inorganic anion transport	7	0.190143010523978	1.365	0.101	Biological Process	GO:0015698	inorganic anion transport	0.190143010523978	0.758283457701123	0	0	7	69
GO:0044272 sulfur compound biosynthetic process	7	0.190143010523978	1.365	0.101	Biological Process	GO:0044272	sulfur compound biosynthetic process	0.190143010523978	0.758283457701123	0	0	7	69
GO:0003954 NADH dehydrogenase activity	2	0.190437360478099	0.377	0.200	Molecular Function	GO:0003954	NADH dehydrogenase activity	0.190437360478099	0.574126426663038	0	0	2	10
GO:0015020 glucuronosyltransferase activity	2	0.190437360478099	0.377	0.200	Molecular Function	GO:0015020	glucuronosyltransferase activity	0.190437360478099	0.574126426663038	0	0	2	10
GO:0018812 3-hydroxyacyl-CoA dehydratase activity	2	0.190437360478099	0.377	0.200	Molecular Function	GO:0018812	3-hydroxyacyl-CoA dehydratase activity	0.190437360478099	0.574126426663038	0	0	2	10
GO:0005783 endoplasmic reticulum	41	0.190620969984879	8.705	0.073	Cellular Component	GO:0005783	endoplasmic reticulum	0.190620969984879	1	0	0	41	560
GO:0006063 uronic acid metabolic process	1	0.191318263205469	0.195	0.333	Biological Process	GO:0006063	uronic acid metabolic process	0.191318263205469	0.758283457701123	0	0	1	3
GO:0006110 regulation of glycolytic process	1	0.191318263205469	0.195	0.333	Biological Process	GO:0006110	regulation of glycolytic process	0.191318263205469	0.758283457701123	0	0	1	3
GO:0006535 cysteine biosynthetic process from serine	1	0.191318263205469	0.195	0.333	Biological Process	GO:0006535	cysteine biosynthetic process from serine	0.191318263205469	0.758283457701123	0	0	1	3
GO:0006571 tyrosine biosynthetic process	1	0.191318263205469	0.195	0.333	Biological Process	GO:0006571	tyrosine biosynthetic process	0.191318263205469	0.758283457701123	0	0	1	3
GO:0006657 CDP-choline pathway	1	0.191318263205469	0.195	0.333	Biological Process	GO:0006657	CDP-choline pathway	0.191318263205469	0.758283457701123	0	0	1	3
GO:0009095 aromatic amino acid family biosynthetic process, prephenate pathway	1	0.191318263205469	0.195	0.333	Biological Process	GO:0009095	aromatic amino acid family biosynthetic process, prephenate pathway	0.191318263205469	0.758283457701123	0	0	1	3
GO:0009118 regulation of nucleoside metabolic process	1	0.191318263205469	0.195	0.333	Biological Process	GO:0009118	regulation of nucleoside metabolic process	0.191318263205469	0.758283457701123	0	0	1	3
GO:0009221 pyrimidine deoxyribonucleotide biosynthetic process	1	0.191318263205469	0.195	0.333	Biological Process	GO:0009221	pyrimidine deoxyribonucleotide biosynthetic process	0.191318263205469	0.758283457701123	0	0	1	3
GO:0009265 2'-deoxyribonucleotide biosynthetic process	1	0.191318263205469	0.195	0.333	Biological Process	GO:0009265	2'-deoxyribonucleotide biosynthetic process	0.191318263205469	0.758283457701123	0	0	1	3
GO:0010198 synergid death	1	0.191318263205469	0.195	0.333	Biological Process	GO:0010198	synergid death	0.191318263205469	0.758283457701123	0	0	1	3
GO:0015697 quaternary ammonium group transport	1	0.191318263205469	0.195	0.333	Biological Process	GO:0015697	quaternary ammonium group transport	0.191318263205469	0.758283457701123	0	0	1	3
GO:0015817 histidine transport	1	0.191318263205469	0.195	0.333	Biological Process	GO:0015817	histidine transport	0.191318263205469	0.758283457701123	0	0	1	3
GO:0015822 ornithine transport	1	0.191318263205469	0.195	0.333	Biological Process	GO:0015822	ornithine transport	0.191318263205469	0.758283457701123	0	0	1	3
GO:0015976 carbon utilization	1	0.191318263205469	0.195	0.333	Biological Process	GO:0015976	carbon utilization	0.191318263205469	0.758283457701123	0	0	1	3
GO:0016121 carotene catabolic process	1	0.191318263205469	0.195	0.333	Biological Process	GO:0016121	carotene catabolic process	0.191318263205469	0.758283457701123	0	0	1	3
GO:0017157 regulation of exocytosis	1	0.191318263205469	0.195	0.333	Biological Process	GO:0017157	regulation of exocytosis	0.191318263205469	0.758283457701123	0	0	1	3
GO:0019373 epoxygenase P450 pathway	1	0.191318263205469	0.195	0.333	Biological Process	GO:0019373	epoxygenase P450 pathway	0.191318263205469	0.758283457701123	0	0	1	3
GO:0019586 galacturonate metabolic process	1	0.191318263205469	0.195	0.333	Biological Process	GO:0019586	galacturonate metabolic process	0.191318263205469	0.758283457701123	0	0	1	3
GO:0030203 glycosaminoglycan metabolic process	1	0.191318263205469	0.195	0.333	Biological Process	GO:0030203	glycosaminoglycan metabolic process	0.191318263205469	0.758283457701123	0	0	1	3
GO:0030702 chromatin silencing at centromere	1	0.191318263205469	0.195	0.333	Biological Process	GO:0030702	chromatin silencing at centromere	0.191318263205469	0.758283457701123	0	0	1	3
GO:0030811 regulation of nucleotide catabolic process	1	0.191318263205469	0.195	0.333	Biological Process	GO:0030811	regulation of nucleotide catabolic process	0.191318263205469	0.758283457701123	0	0	1	3
GO:0032261 purine nucleotide salvage	1	0.191318263205469	0.195	0.333	Biological Process	GO:0032261	purine nucleotide salvage	0.191318263205469	0.758283457701123	0	0	1	3
GO:0033609 oxalate metabolic process	1	0.191318263205469	0.195	0.333	Biological Process	GO:0033609	oxalate metabolic process	0.191318263205469	0.758283457701123	0	0	1	3
GO:0033611 oxalate catabolic process	1	0.191318263205469	0.195	0.333	Biological Process	GO:0033611	oxalate catabolic process	0.191318263205469	0.758283457701123	0	0	1	3
GO:0043470 regulation of carbohydrate catabolic process	1	0.191318263205469	0.195	0.333	Biological Process	GO:0043470	regulation of carbohydrate catabolic process	0.191318263205469	0.758283457701123	0	0	1	3
GO:0043471 regulation of cellular carbohydrate catabolic process	1	0.191318263205469	0.195	0.333	Biological Process	GO:0043471	regulation of cellular carbohydrate catabolic process	0.191318263205469	0.758283457701123	0	0	1	3
GO:0044209 AMP salvage	1	0.191318263205469	0.195	0.333	Biological Process	GO:0044209	AMP salvage	0.191318263205469	0.758283457701123	0	0	1	3
GO:0046247 terpene catabolic process	1	0.191318263205469	0.195	0.333	Biological Process	GO:0046247	terpene catabolic process	0.191318263205469	0.758283457701123	0	0	1	3
GO:0046385 deoxyribose phosphate biosynthetic process	1	0.191318263205469	0.195	0.333	Biological Process	GO:0046385	deoxyribose phosphate biosynthetic process	0.191318263205469	0.758283457701123	0	0	1	3
GO:0050667 homocysteine metabolic process	1	0.191318263205469	0.195	0.333	Biological Process	GO:0050667	homocysteine metabolic process	0.191318263205469	0.758283457701123	0	0	1	3
GO:0051196 regulation of coenzyme metabolic process	1	0.191318263205469	0.195	0.333	Biological Process	GO:0051196	regulation of coenzyme metabolic process	0.191318263205469	0.758283457701123	0	0	1	3
GO:0052033 pathogen-associated molecular pattern dependent induction by symbiont of host innate immune response	1	0.191318263205469	0.195	0.333	Biological Process	GO:0052033	pathogen-associated molecular pattern dependent induction by symbiont of host innate immune response	0.191318263205469	0.758283457701123	0	0	1	3
GO:0052166 positive regulation by symbiont of host innate immune response	1	0.191318263205469	0.195	0.333	Biological Process	GO:0052166	positive regulation by symbiont of host innate immune response	0.191318263205469	0.758283457701123	0	0	1	3
GO:0052257 pathogen-associated molecular pattern dependent induction by organism of innate immune response of other organism involved in symbiotic interaction	1	0.191318263205469	0.195	0.333	Biological Process	GO:0052257	pathogen-associated molecular pattern dependent induction by organism of innate immune response of other organism involved in symbiotic interaction	0.191318263205469	0.758283457701123	0	0	1	3
GO:0052305 positive regulation by organism of innate immune response in other organism involved in symbiotic interaction	1	0.191318263205469	0.195	0.333	Biological Process	GO:0052305	positive regulation by organism of innate immune response in other organism involved in symbiotic interaction	0.191318263205469	0.758283457701123	0	0	1	3
GO:0052509 positive regulation by symbiont of host defense response	1	0.191318263205469	0.195	0.333	Biological Process	GO:0052509	positive regulation by symbiont of host defense response	0.191318263205469	0.758283457701123	0	0	1	3
GO:0052510 positive regulation by organism of defense response of other organism involved in symbiotic interaction	1	0.191318263205469	0.195	0.333	Biological Process	GO:0052510	positive regulation by organism of defense response of other organism involved in symbiotic interaction	0.191318263205469	0.758283457701123	0	0	1	3
GO:0070141 response to UV-A	1	0.191318263205469	0.195	0.333	Biological Process	GO:0070141	response to UV-A	0.191318263205469	0.758283457701123	0	0	1	3
GO:0071492 cellular response to UV-A	1	0.191318263205469	0.195	0.333	Biological Process	GO:0071492	cellular response to UV-A	0.191318263205469	0.758283457701123	0	0	1	3
GO:0072708 response to sorbitol	1	0.191318263205469	0.195	0.333	Biological Process	GO:0072708	response to sorbitol	0.191318263205469	0.758283457701123	0	0	1	3
GO:0089709 L-histidine transmembrane transport	1	0.191318263205469	0.195	0.333	Biological Process	GO:0089709	L-histidine transmembrane transport	0.191318263205469	0.758283457701123	0	0	1	3
GO:1902024 L-histidine transport	1	0.191318263205469	0.195	0.333	Biological Process	GO:1902024	L-histidine transport	0.191318263205469	0.758283457701123	0	0	1	3
GO:1902265 abscisic acid homeostasis	1	0.191318263205469	0.195	0.333	Biological Process	GO:1902265	abscisic acid homeostasis	0.191318263205469	0.758283457701123	0	0	1	3
GO:1903352 L-ornithine transmembrane transport	1	0.191318263205469	0.195	0.333	Biological Process	GO:1903352	L-ornithine transmembrane transport	0.191318263205469	0.758283457701123	0	0	1	3
GO:1903578 regulation of ATP metabolic process	1	0.191318263205469	0.195	0.333	Biological Process	GO:1903578	regulation of ATP metabolic process	0.191318263205469	0.758283457701123	0	0	1	3
GO:1990059 fruit valve development	1	0.191318263205469	0.195	0.333	Biological Process	GO:1990059	fruit valve development	0.191318263205469	0.758283457701123	0	0	1	3
GO:2001169 regulation of ATP biosynthetic process	1	0.191318263205469	0.195	0.333	Biological Process	GO:2001169	regulation of ATP biosynthetic process	0.191318263205469	0.758283457701123	0	0	1	3
GO:0009812 flavonoid metabolic process	9	0.191452750220498	1.754	0.096	Biological Process	GO:0009812	flavonoid metabolic process	0.191452750220498	0.758283457701123	0	0	9	94
GO:0009630 gravitropism	6	0.191829673893922	1.170	0.105	Biological Process	GO:0009630	gravitropism	0.191829673893922	0.758283457701123	0	0	6	57
GO:0016628 oxidoreductase activity, acting on the CH-CH group of donors, NAD or NADP as acceptor	3	0.194127737691504	0.565	0.158	Molecular Function	GO:0016628	oxidoreductase activity, acting on the CH-CH group of donors, NAD or NADP as acceptor	0.194127737691504	0.579542319352196	0	0	3	19
GO:0070696 transmembrane receptor protein serine/threonine kinase binding	3	0.194127737691504	0.565	0.158	Molecular Function	GO:0070696	transmembrane receptor protein serine/threonine kinase binding	0.194127737691504	0.579542319352196	0	0	3	19
GO:0001736 establishment of planar polarity	2	0.195784735422579	0.390	0.167	Biological Process	GO:0001736	establishment of planar polarity	0.195784735422579	0.758283457701123	0	0	2	12
GO:0001738 morphogenesis of a polarized epithelium	2	0.195784735422579	0.390	0.167	Biological Process	GO:0001738	morphogenesis of a polarized epithelium	0.195784735422579	0.758283457701123	0	0	2	12
GO:0006817 phosphate ion transport	2	0.195784735422579	0.390	0.167	Biological Process	GO:0006817	phosphate ion transport	0.195784735422579	0.758283457701123	0	0	2	12
GO:0007050 cell cycle arrest	2	0.195784735422579	0.390	0.167	Biological Process	GO:0007050	cell cycle arrest	0.195784735422579	0.758283457701123	0	0	2	12
GO:0009218 pyrimidine ribonucleotide metabolic process	2	0.195784735422579	0.390	0.167	Biological Process	GO:0009218	pyrimidine ribonucleotide metabolic process	0.195784735422579	0.758283457701123	0	0	2	12
GO:0009220 pyrimidine ribonucleotide biosynthetic process	2	0.195784735422579	0.390	0.167	Biological Process	GO:0009220	pyrimidine ribonucleotide biosynthetic process	0.195784735422579	0.758283457701123	0	0	2	12
GO:0016998 cell wall macromolecule catabolic process	2	0.195784735422579	0.390	0.167	Biological Process	GO:0016998	cell wall macromolecule catabolic process	0.195784735422579	0.758283457701123	0	0	2	12
GO:0031048 chromatin silencing by small RNA	2	0.195784735422579	0.390	0.167	Biological Process	GO:0031048	chromatin silencing by small RNA	0.195784735422579	0.758283457701123	0	0	2	12
GO:0042761 very long-chain fatty acid biosynthetic process	2	0.195784735422579	0.390	0.167	Biological Process	GO:0042761	very long-chain fatty acid biosynthetic process	0.195784735422579	0.758283457701123	0	0	2	12
GO:0044774 mitotic DNA integrity checkpoint	2	0.195784735422579	0.390	0.167	Biological Process	GO:0044774	mitotic DNA integrity checkpoint	0.195784735422579	0.758283457701123	0	0	2	12
GO:0052325 cell wall pectin biosynthetic process	2	0.195784735422579	0.390	0.167	Biological Process	GO:0052325	cell wall pectin biosynthetic process	0.195784735422579	0.758283457701123	0	0	2	12
GO:0044706 multi-multicellular organism process	13	0.197298716342921	2.534	0.089	Biological Process	GO:0044706	multi-multicellular organism process	0.197298716342921	0.762657611126728	0	0	13	146
GO:0003677 DNA binding	65	0.198953407038903	12.241	0.089	Molecular Function	GO:0003677	DNA binding	0.198953407038903	0.59106546168839	0	0	65	727
GO:0000326 protein storage vacuole	2	0.198984742145422	0.425	0.154	Cellular Component	GO:0000326	protein storage vacuole	0.198984742145422	1	0	0	2	13
GO:0030003 cellular cation homeostasis	7	0.199806691294396	1.365	0.100	Biological Process	GO:0030003	cellular cation homeostasis	0.199806691294396	0.766827546308949	0	0	7	70
GO:0048532 anatomical structure arrangement	7	0.199806691294396	1.365	0.100	Biological Process	GO:0048532	anatomical structure arrangement	0.199806691294396	0.766827546308949	0	0	7	70
GO:0061013 regulation of mRNA catabolic process	4	0.199924277076009	0.780	0.118	Biological Process	GO:0061013	regulation of mRNA catabolic process	0.199924277076009	0.766827546308949	0	0	4	34
GO:0098661 inorganic anion transmembrane transport	4	0.199924277076009	0.780	0.118	Biological Process	GO:0098661	inorganic anion transmembrane transport	0.199924277076009	0.766827546308949	0	0	4	34
GO:0042538 hyperosmotic salinity response	5	0.203314672527027	0.975	0.109	Biological Process	GO:0042538	hyperosmotic salinity response	0.203314672527027	0.77832624637277	0	0	5	46
GO:0043562 cellular response to nitrogen levels	3	0.205015128233652	0.585	0.130	Biological Process	GO:0043562	cellular response to nitrogen levels	0.205015128233652	0.783323698048811	0	0	3	23
GO:0009705 plant-type vacuole membrane	7	0.208465288278738	1.486	0.092	Cellular Component	GO:0009705	plant-type vacuole membrane	0.208465288278738	1	0	0	7	76
GO:0010876 lipid localization	6	0.213560818491377	1.170	0.102	Biological Process	GO:0010876	lipid localization	0.213560818491377	0.812842808192706	0	0	6	59
GO:0071367 cellular response to brassinosteroid stimulus	6	0.213560818491377	1.170	0.102	Biological Process	GO:0071367	cellular response to brassinosteroid stimulus	0.213560818491377	0.812842808192706	0	0	6	59
GO:0009914 hormone transport	8	0.214009117285051	1.559	0.095	Biological Process	GO:0009914	hormone transport	0.214009117285051	0.812988658192062	0	0	8	84
GO:0051273 beta-glucan metabolic process	4	0.214478799259771	0.780	0.114	Biological Process	GO:0051273	beta-glucan metabolic process	0.214478799259771	0.813215026638865	0	0	4	35
GO:0036209 9beta-pimara-7,15-diene oxidase activity	3	0.215645876643257	0.565	0.150	Molecular Function	GO:0036209	9beta-pimara-7,15-diene oxidase activity	0.215645876643257	0.593767681878186	0	0	3	20
GO:0051753 mannan synthase activity	3	0.215645876643257	0.565	0.150	Molecular Function	GO:0051753	mannan synthase activity	0.215645876643257	0.593767681878186	0	0	3	20
GO:0042545 cell wall modification	5	0.215768902342819	0.975	0.106	Biological Process	GO:0042545	cell wall modification	0.215768902342819	0.814989968277733	0	0	5	47
GO:0048767 root hair elongation	5	0.215768902342819	0.975	0.106	Biological Process	GO:0048767	root hair elongation	0.215768902342819	0.814989968277733	0	0	5	47
GO:0009737 response to abscisic acid	31	0.219078816150822	6.043	0.079	Biological Process	GO:0009737	response to abscisic acid	0.219078816150822	0.821070407657731	0	0	31	392
GO:1902679 negative regulation of RNA biosynthetic process	19	0.219282304186133	3.704	0.083	Biological Process	GO:1902679	negative regulation of RNA biosynthetic process	0.219282304186133	0.821070407657731	0	0	19	229
GO:1903507 negative regulation of nucleic acid-templated transcription	19	0.219282304186133	3.704	0.083	Biological Process	GO:1903507	negative regulation of nucleic acid-templated transcription	0.219282304186133	0.821070407657731	0	0	19	229
GO:0005381 iron ion transmembrane transporter activity	2	0.220998109235479	0.377	0.182	Molecular Function	GO:0005381	iron ion transmembrane transporter activity	0.220998109235479	0.593767681878186	0	0	2	11
GO:0034220 ion transmembrane transport	33	0.221261615828116	6.433	0.079	Biological Process	GO:0034220	ion transmembrane transport	0.221261615828116	0.821070407657731	0	0	33	420
GO:0007164 establishment of tissue polarity	2	0.221519247653498	0.390	0.154	Biological Process	GO:0007164	establishment of tissue polarity	0.221519247653498	0.821070407657731	0	0	2	13
GO:0016122 xanthophyll metabolic process	2	0.221519247653498	0.390	0.154	Biological Process	GO:0016122	xanthophyll metabolic process	0.221519247653498	0.821070407657731	0	0	2	13
GO:0042343 indole glucosinolate metabolic process	2	0.221519247653498	0.390	0.154	Biological Process	GO:0042343	indole glucosinolate metabolic process	0.221519247653498	0.821070407657731	0	0	2	13
GO:0046134 pyrimidine nucleoside biosynthetic process	2	0.221519247653498	0.390	0.154	Biological Process	GO:0046134	pyrimidine nucleoside biosynthetic process	0.221519247653498	0.821070407657731	0	0	2	13
GO:0046856 phosphatidylinositol dephosphorylation	2	0.221519247653498	0.390	0.154	Biological Process	GO:0046856	phosphatidylinositol dephosphorylation	0.221519247653498	0.821070407657731	0	0	2	13
GO:2000104 negative regulation of DNA-dependent DNA replication	2	0.221519247653498	0.390	0.154	Biological Process	GO:2000104	negative regulation of DNA-dependent DNA replication	0.221519247653498	0.821070407657731	0	0	2	13
GO:0030173 integral component of Golgi membrane	2	0.222940936602257	0.425	0.143	Cellular Component	GO:0030173	integral component of Golgi membrane	0.222940936602257	1	0	0	2	14
GO:0031228 intrinsic component of Golgi membrane	2	0.222940936602257	0.425	0.143	Cellular Component	GO:0031228	intrinsic component of Golgi membrane	0.222940936602257	1	0	0	2	14
GO:0000064 L-ornithine transmembrane transporter activity	1	0.22314798501958	0.188	0.333	Molecular Function	GO:0000064	L-ornithine transmembrane transporter activity	0.22314798501958	0.593767681878186	0	0	1	3
GO:0003839 gamma-glutamylcyclotransferase activity	1	0.22314798501958	0.188	0.333	Molecular Function	GO:0003839	gamma-glutamylcyclotransferase activity	0.22314798501958	0.593767681878186	0	0	1	3
GO:0003962 cystathionine gamma-synthase activity	1	0.22314798501958	0.188	0.333	Molecular Function	GO:0003962	cystathionine gamma-synthase activity	0.22314798501958	0.593767681878186	0	0	1	3
GO:0004067 asparaginase activity	1	0.22314798501958	0.188	0.333	Molecular Function	GO:0004067	asparaginase activity	0.22314798501958	0.593767681878186	0	0	1	3
GO:0004124 cysteine synthase activity	1	0.22314798501958	0.188	0.333	Molecular Function	GO:0004124	cysteine synthase activity	0.22314798501958	0.593767681878186	0	0	1	3
GO:0004568 chitinase activity	1	0.22314798501958	0.188	0.333	Molecular Function	GO:0004568	chitinase activity	0.22314798501958	0.593767681878186	0	0	1	3
GO:0004612 phosphoenolpyruvate carboxykinase (ATP) activity	1	0.22314798501958	0.188	0.333	Molecular Function	GO:0004612	phosphoenolpyruvate carboxykinase (ATP) activity	0.22314798501958	0.593767681878186	0	0	1	3
GO:0005290 L-histidine transmembrane transporter activity	1	0.22314798501958	0.188	0.333	Molecular Function	GO:0005290	L-histidine transmembrane transporter activity	0.22314798501958	0.593767681878186	0	0	1	3
GO:0009540 zeaxanthin epoxidase [overall] activity	1	0.22314798501958	0.188	0.333	Molecular Function	GO:0009540	zeaxanthin epoxidase [overall] activity	0.22314798501958	0.593767681878186	0	0	1	3
GO:0010210 IAA-Phe conjugate hydrolase activity	1	0.22314798501958	0.188	0.333	Molecular Function	GO:0010210	IAA-Phe conjugate hydrolase activity	0.22314798501958	0.593767681878186	0	0	1	3
GO:0010211 IAA-Leu conjugate hydrolase activity	1	0.22314798501958	0.188	0.333	Molecular Function	GO:0010211	IAA-Leu conjugate hydrolase activity	0.22314798501958	0.593767681878186	0	0	1	3
GO:0015651 quaternary ammonium group transmembrane transporter activity	1	0.22314798501958	0.188	0.333	Molecular Function	GO:0015651	quaternary ammonium group transmembrane transporter activity	0.22314798501958	0.593767681878186	0	0	1	3
GO:0016417 S-acyltransferase activity	1	0.22314798501958	0.188	0.333	Molecular Function	GO:0016417	S-acyltransferase activity	0.22314798501958	0.593767681878186	0	0	1	3
GO:0016837 carbon-oxygen lyase activity, acting on polysaccharides	1	0.22314798501958	0.188	0.333	Molecular Function	GO:0016837	carbon-oxygen lyase activity, acting on polysaccharides	0.22314798501958	0.593767681878186	0	0	1	3
GO:0016872 intramolecular lyase activity	1	0.22314798501958	0.188	0.333	Molecular Function	GO:0016872	intramolecular lyase activity	0.22314798501958	0.593767681878186	0	0	1	3
GO:0019210 kinase inhibitor activity	1	0.22314798501958	0.188	0.333	Molecular Function	GO:0019210	kinase inhibitor activity	0.22314798501958	0.593767681878186	0	0	1	3
GO:0030570 pectate lyase activity	1	0.22314798501958	0.188	0.333	Molecular Function	GO:0030570	pectate lyase activity	0.22314798501958	0.593767681878186	0	0	1	3
GO:0046556 alpha-L-arabinofuranosidase activity	1	0.22314798501958	0.188	0.333	Molecular Function	GO:0046556	alpha-L-arabinofuranosidase activity	0.22314798501958	0.593767681878186	0	0	1	3
GO:0050203 oxalate-CoA ligase activity	1	0.22314798501958	0.188	0.333	Molecular Function	GO:0050203	oxalate-CoA ligase activity	0.22314798501958	0.593767681878186	0	0	1	3
GO:0052662 zeaxanthin epoxidase activity	1	0.22314798501958	0.188	0.333	Molecular Function	GO:0052662	zeaxanthin epoxidase activity	0.22314798501958	0.593767681878186	0	0	1	3
GO:1990585 hydroxyproline O-arabinosyltransferase activity	1	0.22314798501958	0.188	0.333	Molecular Function	GO:1990585	hydroxyproline O-arabinosyltransferase activity	0.22314798501958	0.593767681878186	0	0	1	3
GO:0002213 defense response to insect	3	0.223288525484252	0.585	0.125	Biological Process	GO:0002213	defense response to insect	0.223288525484252	0.824545895782629	0	0	3	24
GO:0030100 regulation of endocytosis	3	0.223288525484252	0.585	0.125	Biological Process	GO:0030100	regulation of endocytosis	0.223288525484252	0.824545895782629	0	0	3	24
GO:0019752 carboxylic acid metabolic process	43	0.223747129741926	8.382	0.077	Biological Process	GO:0019752	carboxylic acid metabolic process	0.223747129741926	0.824703639922378	0	0	43	559
GO:0043401 steroid hormone mediated signaling pathway	6	0.224733257568069	1.170	0.100	Biological Process	GO:0043401	steroid hormone mediated signaling pathway	0.224733257568069	0.826801576544491	0	0	6	60
GO:0034605 cellular response to heat	4	0.229313534460955	0.780	0.111	Biological Process	GO:0034605	cellular response to heat	0.229313534460955	0.829449901533662	0	0	4	36
GO:0045488 pectin metabolic process	4	0.229313534460955	0.780	0.111	Biological Process	GO:0045488	pectin metabolic process	0.229313534460955	0.829449901533662	0	0	4	36
GO:0010168 ER body	1	0.231486420104867	0.212	0.250	Cellular Component	GO:0010168	ER body	0.231486420104867	1	0	0	1	4
GO:0010330 cellulose synthase complex	1	0.231486420104867	0.212	0.250	Cellular Component	GO:0010330	cellulose synthase complex	0.231486420104867	1	0	0	1	4
GO:0010598 NAD(P)H dehydrogenase complex (plastoquinone)	1	0.231486420104867	0.212	0.250	Cellular Component	GO:0010598	NAD(P)H dehydrogenase complex (plastoquinone)	0.231486420104867	1	0	0	1	4
GO:0030673 axolemma	1	0.231486420104867	0.212	0.250	Cellular Component	GO:0030673	axolemma	0.231486420104867	1	0	0	1	4
GO:0032589 neuron projection membrane	1	0.231486420104867	0.212	0.250	Cellular Component	GO:0032589	neuron projection membrane	0.231486420104867	1	0	0	1	4
GO:0010329 auxin efflux transmembrane transporter activity	3	0.237630240116352	0.565	0.143	Molecular Function	GO:0010329	auxin efflux transmembrane transporter activity	0.237630240116352	0.624702112411473	0	0	3	21
GO:0004190 aspartic-type endopeptidase activity	4	0.237835934954041	0.753	0.129	Molecular Function	GO:0004190	aspartic-type endopeptidase activity	0.237835934954041	0.624702112411473	0	0	4	31
GO:0070001 aspartic-type peptidase activity	4	0.237835934954041	0.753	0.129	Molecular Function	GO:0070001	aspartic-type peptidase activity	0.237835934954041	0.624702112411473	0	0	4	31
GO:0009751 response to salicylic acid	13	0.238614860470914	2.534	0.086	Biological Process	GO:0009751	response to salicylic acid	0.238614860470914	0.829449901533662	0	0	13	152
GO:0071370 cellular response to gibberellin stimulus	7	0.240232186528914	1.365	0.095	Biological Process	GO:0071370	cellular response to gibberellin stimulus	0.240232186528914	0.829449901533662	0	0	7	74
GO:0006220 pyrimidine nucleotide metabolic process	3	0.241864688803675	0.585	0.120	Biological Process	GO:0006220	pyrimidine nucleotide metabolic process	0.241864688803675	0.829449901533662	0	0	3	25
GO:0009718 anthocyanin-containing compound biosynthetic process	3	0.241864688803675	0.585	0.120	Biological Process	GO:0009718	anthocyanin-containing compound biosynthetic process	0.241864688803675	0.829449901533662	0	0	3	25
GO:0065001 specification of axis polarity	3	0.241864688803675	0.585	0.120	Biological Process	GO:0065001	specification of axis polarity	0.241864688803675	0.829449901533662	0	0	3	25
GO:0002239 response to oomycetes	4	0.244394456381216	0.780	0.108	Biological Process	GO:0002239	response to oomycetes	0.244394456381216	0.829449901533662	0	0	4	37
GO:0006140 regulation of nucleotide metabolic process	1	0.246595242682564	0.195	0.250	Biological Process	GO:0006140	regulation of nucleotide metabolic process	0.246595242682564	0.829449901533662	0	0	1	4
GO:0006166 purine ribonucleoside salvage	1	0.246595242682564	0.195	0.250	Biological Process	GO:0006166	purine ribonucleoside salvage	0.246595242682564	0.829449901533662	0	0	1	4
GO:0006656 phosphatidylcholine biosynthetic process	1	0.246595242682564	0.195	0.250	Biological Process	GO:0006656	phosphatidylcholine biosynthetic process	0.246595242682564	0.829449901533662	0	0	1	4
GO:0009092 homoserine metabolic process	1	0.246595242682564	0.195	0.250	Biological Process	GO:0009092	homoserine metabolic process	0.246595242682564	0.829449901533662	0	0	1	4
GO:0009263 deoxyribonucleotide biosynthetic process	1	0.246595242682564	0.195	0.250	Biological Process	GO:0009263	deoxyribonucleotide biosynthetic process	0.246595242682564	0.829449901533662	0	0	1	4
GO:0009445 putrescine metabolic process	1	0.246595242682564	0.195	0.250	Biological Process	GO:0009445	putrescine metabolic process	0.246595242682564	0.829449901533662	0	0	1	4
GO:0009446 putrescine biosynthetic process	1	0.246595242682564	0.195	0.250	Biological Process	GO:0009446	putrescine biosynthetic process	0.246595242682564	0.829449901533662	0	0	1	4
GO:0009831 plant-type cell wall modification involved in multidimensional cell growth	1	0.246595242682564	0.195	0.250	Biological Process	GO:0009831	plant-type cell wall modification involved in multidimensional cell growth	0.246595242682564	0.829449901533662	0	0	1	4
GO:0009877 nodulation	1	0.246595242682564	0.195	0.250	Biological Process	GO:0009877	nodulation	0.246595242682564	0.829449901533662	0	0	1	4
GO:0010395 rhamnogalacturonan I metabolic process	1	0.246595242682564	0.195	0.250	Biological Process	GO:0010395	rhamnogalacturonan I metabolic process	0.246595242682564	0.829449901533662	0	0	1	4
GO:0010400 rhamnogalacturonan I side chain metabolic process	1	0.246595242682564	0.195	0.250	Biological Process	GO:0010400	rhamnogalacturonan I side chain metabolic process	0.246595242682564	0.829449901533662	0	0	1	4
GO:0010447 response to acidic pH	1	0.246595242682564	0.195	0.250	Biological Process	GO:0010447	response to acidic pH	0.246595242682564	0.829449901533662	0	0	1	4
GO:0030808 regulation of nucleotide biosynthetic process	1	0.246595242682564	0.195	0.250	Biological Process	GO:0030808	regulation of nucleotide biosynthetic process	0.246595242682564	0.829449901533662	0	0	1	4
GO:0035264 multicellular organism growth	1	0.246595242682564	0.195	0.250	Biological Process	GO:0035264	multicellular organism growth	0.246595242682564	0.829449901533662	0	0	1	4
GO:0042726 flavin-containing compound metabolic process	1	0.246595242682564	0.195	0.250	Biological Process	GO:0042726	flavin-containing compound metabolic process	0.246595242682564	0.829449901533662	0	0	1	4
GO:0045490 pectin catabolic process	1	0.246595242682564	0.195	0.250	Biological Process	GO:0045490	pectin catabolic process	0.246595242682564	0.829449901533662	0	0	1	4
GO:0046874 quinolinate metabolic process	1	0.246595242682564	0.195	0.250	Biological Process	GO:0046874	quinolinate metabolic process	0.246595242682564	0.829449901533662	0	0	1	4
GO:0048821 erythrocyte development	1	0.246595242682564	0.195	0.250	Biological Process	GO:0048821	erythrocyte development	0.246595242682564	0.829449901533662	0	0	1	4
GO:0052167 modulation by symbiont of host innate immune response	1	0.246595242682564	0.195	0.250	Biological Process	GO:0052167	modulation by symbiont of host innate immune response	0.246595242682564	0.829449901533662	0	0	1	4
GO:0052169 pathogen-associated molecular pattern dependent modulation by symbiont of host innate immune response	1	0.246595242682564	0.195	0.250	Biological Process	GO:0052169	pathogen-associated molecular pattern dependent modulation by symbiont of host innate immune response	0.246595242682564	0.829449901533662	0	0	1	4
GO:0052306 modulation by organism of innate immune response in other organism involved in symbiotic interaction	1	0.246595242682564	0.195	0.250	Biological Process	GO:0052306	modulation by organism of innate immune response in other organism involved in symbiotic interaction	0.246595242682564	0.829449901533662	0	0	1	4
GO:0052308 pathogen-associated molecular pattern dependent modulation by organism of innate immune response in other organism involved in symbiotic interaction	1	0.246595242682564	0.195	0.250	Biological Process	GO:0052308	pathogen-associated molecular pattern dependent modulation by organism of innate immune response in other organism involved in symbiotic interaction	0.246595242682564	0.829449901533662	0	0	1	4
GO:0052555 positive regulation by organism of immune response of other organism involved in symbiotic interaction	1	0.246595242682564	0.195	0.250	Biological Process	GO:0052555	positive regulation by organism of immune response of other organism involved in symbiotic interaction	0.246595242682564	0.829449901533662	0	0	1	4
GO:0052556 positive regulation by symbiont of host immune response	1	0.246595242682564	0.195	0.250	Biological Process	GO:0052556	positive regulation by symbiont of host immune response	0.246595242682564	0.829449901533662	0	0	1	4
GO:0071585 detoxification of cadmium ion	1	0.246595242682564	0.195	0.250	Biological Process	GO:0071585	detoxification of cadmium ion	0.246595242682564	0.829449901533662	0	0	1	4
GO:0080052 response to histidine	1	0.246595242682564	0.195	0.250	Biological Process	GO:0080052	response to histidine	0.246595242682564	0.829449901533662	0	0	1	4
GO:0080053 response to phenylalanine	1	0.246595242682564	0.195	0.250	Biological Process	GO:0080053	response to phenylalanine	0.246595242682564	0.829449901533662	0	0	1	4
GO:0080169 cellular response to boron-containing substance deprivation	1	0.246595242682564	0.195	0.250	Biological Process	GO:0080169	cellular response to boron-containing substance deprivation	0.246595242682564	0.829449901533662	0	0	1	4
GO:0097184 response to azide	1	0.246595242682564	0.195	0.250	Biological Process	GO:0097184	response to azide	0.246595242682564	0.829449901533662	0	0	1	4
GO:0097185 cellular response to azide	1	0.246595242682564	0.195	0.250	Biological Process	GO:0097185	cellular response to azide	0.246595242682564	0.829449901533662	0	0	1	4
GO:1900371 regulation of purine nucleotide biosynthetic process	1	0.246595242682564	0.195	0.250	Biological Process	GO:1900371	regulation of purine nucleotide biosynthetic process	0.246595242682564	0.829449901533662	0	0	1	4
GO:1900542 regulation of purine nucleotide metabolic process	1	0.246595242682564	0.195	0.250	Biological Process	GO:1900542	regulation of purine nucleotide metabolic process	0.246595242682564	0.829449901533662	0	0	1	4
GO:1990170 stress response to cadmium ion	1	0.246595242682564	0.195	0.250	Biological Process	GO:1990170	stress response to cadmium ion	0.246595242682564	0.829449901533662	0	0	1	4
GO:2000067 regulation of root morphogenesis	1	0.246595242682564	0.195	0.250	Biological Process	GO:2000067	regulation of root morphogenesis	0.246595242682564	0.829449901533662	0	0	1	4
GO:0006534 cysteine metabolic process	2	0.247497542455249	0.390	0.143	Biological Process	GO:0006534	cysteine metabolic process	0.247497542455249	0.829449901533662	0	0	2	14
GO:0010030 positive regulation of seed germination	2	0.247497542455249	0.390	0.143	Biological Process	GO:0010030	positive regulation of seed germination	0.247497542455249	0.829449901533662	0	0	2	14
GO:0015743 malate transport	2	0.247497542455249	0.390	0.143	Biological Process	GO:0015743	malate transport	0.247497542455249	0.829449901533662	0	0	2	14
GO:0046131 pyrimidine ribonucleoside metabolic process	2	0.247497542455249	0.390	0.143	Biological Process	GO:0046131	pyrimidine ribonucleoside metabolic process	0.247497542455249	0.829449901533662	0	0	2	14
GO:0048441 petal development	2	0.247497542455249	0.390	0.143	Biological Process	GO:0048441	petal development	0.247497542455249	0.829449901533662	0	0	2	14
GO:0048465 corolla development	2	0.247497542455249	0.390	0.143	Biological Process	GO:0048465	corolla development	0.247497542455249	0.829449901533662	0	0	2	14
GO:0051131 chaperone-mediated protein complex assembly	2	0.247497542455249	0.390	0.143	Biological Process	GO:0051131	chaperone-mediated protein complex assembly	0.247497542455249	0.829449901533662	0	0	2	14
GO:0070370 cellular heat acclimation	2	0.247497542455249	0.390	0.143	Biological Process	GO:0070370	cellular heat acclimation	0.247497542455249	0.829449901533662	0	0	2	14
GO:0071423 malate transmembrane transport	2	0.247497542455249	0.390	0.143	Biological Process	GO:0071423	malate transmembrane transport	0.247497542455249	0.829449901533662	0	0	2	14
GO:0006633 fatty acid biosynthetic process	6	0.247621957492652	1.170	0.097	Biological Process	GO:0006633	fatty acid biosynthetic process	0.247621957492652	0.829449901533662	0	0	6	62
GO:0010051 xylem and phloem pattern formation	6	0.247621957492652	1.170	0.097	Biological Process	GO:0010051	xylem and phloem pattern formation	0.247621957492652	0.829449901533662	0	0	6	62
GO:0004312 fatty acid synthase activity	2	0.251907365922508	0.377	0.167	Molecular Function	GO:0004312	fatty acid synthase activity	0.251907365922508	0.650494970230274	0	0	2	12
GO:0004439 phosphatidylinositol-4,5-bisphosphate 5-phosphatase activity	2	0.251907365922508	0.377	0.167	Molecular Function	GO:0004439	phosphatidylinositol-4,5-bisphosphate 5-phosphatase activity	0.251907365922508	0.650494970230274	0	0	2	12
GO:0034485 phosphatidylinositol-3,4,5-trisphosphate 5-phosphatase activity	2	0.251907365922508	0.377	0.167	Molecular Function	GO:0034485	phosphatidylinositol-3,4,5-trisphosphate 5-phosphatase activity	0.251907365922508	0.650494970230274	0	0	2	12
GO:0034594 phosphatidylinositol trisphosphate phosphatase activity	2	0.251907365922508	0.377	0.167	Molecular Function	GO:0034594	phosphatidylinositol trisphosphate phosphatase activity	0.251907365922508	0.650494970230274	0	0	2	12
GO:0030246 carbohydrate binding	6	0.253834170029045	1.130	0.113	Molecular Function	GO:0030246	carbohydrate binding	0.253834170029045	0.652716437217544	0	0	6	53
GO:0048437 floral organ development	17	0.254553485013254	3.314	0.082	Biological Process	GO:0048437	floral organ development	0.254553485013254	0.851230287995418	0	0	17	208
GO:0009629 response to gravity	6	0.25930967070386	1.170	0.095	Biological Process	GO:0009629	response to gravity	0.25930967070386	0.865480931442987	0	0	6	63
GO:0071470 cellular response to osmotic stress	4	0.259687924462217	0.780	0.105	Biological Process	GO:0071470	cellular response to osmotic stress	0.259687924462217	0.865480931442987	0	0	4	38
GO:0010093 specification of floral organ identity	3	0.260680030654818	0.585	0.115	Biological Process	GO:0010093	specification of floral organ identity	0.260680030654818	0.865876885742889	0	0	3	26
GO:0010315 auxin efflux	3	0.260680030654818	0.585	0.115	Biological Process	GO:0010315	auxin efflux	0.260680030654818	0.865876885742889	0	0	3	26
GO:0004675 transmembrane receptor protein serine/threonine kinase activity	11	0.262970811606838	2.072	0.101	Molecular Function	GO:0004675	transmembrane receptor protein serine/threonine kinase activity	0.262970811606838	0.673381325118765	0	0	11	109
GO:0006721 terpenoid metabolic process	12	0.263283787386282	2.339	0.085	Biological Process	GO:0006721	terpenoid metabolic process	0.263283787386282	0.867288109955592	0	0	12	142
GO:0007167 enzyme linked receptor protein signaling pathway	11	0.265926924926258	2.144	0.085	Biological Process	GO:0007167	enzyme linked receptor protein signaling pathway	0.265926924926258	0.867288109955592	0	0	11	129
GO:0010224 response to UV-B	5	0.26769410600725	0.975	0.098	Biological Process	GO:0010224	response to UV-B	0.26769410600725	0.867288109955592	0	0	5	51
GO:0009968 negative regulation of signal transduction	10	0.268300272459729	1.949	0.086	Biological Process	GO:0009968	negative regulation of signal transduction	0.268300272459729	0.867288109955592	0	0	10	116
GO:0005102 receptor binding	8	0.268557647148192	1.507	0.105	Molecular Function	GO:0005102	receptor binding	0.268557647148192	0.680766338447636	0	0	8	76
GO:0022838 substrate-specific channel activity	8	0.268557647148192	1.507	0.105	Molecular Function	GO:0022838	substrate-specific channel activity	0.268557647148192	0.680766338447636	0	0	8	76
GO:0009617 response to bacterium	27	0.270722488497775	5.263	0.078	Biological Process	GO:0009617	response to bacterium	0.270722488497775	0.867288109955592	0	0	27	348
GO:0071383 cellular response to steroid hormone stimulus	6	0.271140404865506	1.170	0.094	Biological Process	GO:0071383	cellular response to steroid hormone stimulus	0.271140404865506	0.867288109955592	0	0	6	64
GO:0055085 transmembrane transport	49	0.271583660520476	9.552	0.075	Biological Process	GO:0055085	transmembrane transport	0.271583660520476	0.867288109955592	0	0	49	656
GO:0006873 cellular ion homeostasis	7	0.272125802471696	1.365	0.091	Biological Process	GO:0006873	cellular ion homeostasis	0.272125802471696	0.867288109955592	0	0	7	77
GO:0009900 dehiscence	2	0.273566500764552	0.390	0.133	Biological Process	GO:0009900	dehiscence	0.273566500764552	0.867288109955592	0	0	2	15
GO:0010508 positive regulation of autophagy	2	0.273566500764552	0.390	0.133	Biological Process	GO:0010508	positive regulation of autophagy	0.273566500764552	0.867288109955592	0	0	2	15
GO:0015740 C4-dicarboxylate transport	2	0.273566500764552	0.390	0.133	Biological Process	GO:0015740	C4-dicarboxylate transport	0.273566500764552	0.867288109955592	0	0	2	15
GO:0040009 regulation of growth rate	2	0.273566500764552	0.390	0.133	Biological Process	GO:0040009	regulation of growth rate	0.273566500764552	0.867288109955592	0	0	2	15
GO:0042744 hydrogen peroxide catabolic process	2	0.273566500764552	0.390	0.133	Biological Process	GO:0042744	hydrogen peroxide catabolic process	0.273566500764552	0.867288109955592	0	0	2	15
GO:0046839 phospholipid dephosphorylation	2	0.273566500764552	0.390	0.133	Biological Process	GO:0046839	phospholipid dephosphorylation	0.273566500764552	0.867288109955592	0	0	2	15
GO:0046854 phosphatidylinositol phosphorylation	2	0.273566500764552	0.390	0.133	Biological Process	GO:0046854	phosphatidylinositol phosphorylation	0.273566500764552	0.867288109955592	0	0	2	15
GO:0010648 negative regulation of cell communication	10	0.277042694945042	1.949	0.085	Biological Process	GO:0010648	negative regulation of cell communication	0.277042694945042	0.867288109955592	0	0	10	117
GO:0023057 negative regulation of signaling	10	0.277042694945042	1.949	0.085	Biological Process	GO:0023057	negative regulation of signaling	0.277042694945042	0.867288109955592	0	0	10	117
GO:0005788 endoplasmic reticulum lumen	3	0.280410266279913	0.637	0.103	Cellular Component	GO:0005788	endoplasmic reticulum lumen	0.280410266279913	1	0	0	3	29
GO:0000786 nucleosome	1	0.280460834410185	0.212	0.200	Cellular Component	GO:0000786	nucleosome	0.280460834410185	1	0	0	1	5
GO:0014731 spectrin-associated cytoskeleton	1	0.280460834410185	0.212	0.200	Cellular Component	GO:0014731	spectrin-associated cytoskeleton	0.280460834410185	1	0	0	1	5
GO:0031253 cell projection membrane	1	0.280460834410185	0.212	0.200	Cellular Component	GO:0031253	cell projection membrane	0.280460834410185	1	0	0	1	5
GO:0031256 leading edge membrane	1	0.280460834410185	0.212	0.200	Cellular Component	GO:0031256	leading edge membrane	0.280460834410185	1	0	0	1	5
GO:0044304 main axon	1	0.280460834410185	0.212	0.200	Cellular Component	GO:0044304	main axon	0.280460834410185	1	0	0	1	5
GO:0044281 small molecule metabolic process	69	0.280594946834987	13.450	0.073	Biological Process	GO:0044281	small molecule metabolic process	0.280594946834987	0.867288109955592	0	0	69	942
GO:0001558 regulation of cell growth	8	0.281677661544926	1.559	0.088	Biological Process	GO:0001558	regulation of cell growth	0.281677661544926	0.867288109955592	0	0	8	91
GO:0010026 trichome differentiation	8	0.281677661544926	1.559	0.088	Biological Process	GO:0010026	trichome differentiation	0.281677661544926	0.867288109955592	0	0	8	91
GO:0003730 mRNA 3'-UTR binding	3	0.282569806852167	0.565	0.130	Molecular Function	GO:0003730	mRNA 3'-UTR binding	0.282569806852167	0.680766338447636	0	0	3	23
GO:0044249 cellular biosynthetic process	175	0.285030931441518	34.113	0.071	Biological Process	GO:0044249	cellular biosynthetic process	0.285030931441518	0.867288109955592	0	0	175	2469
GO:0003746 translation elongation factor activity	1	0.285877367616082	0.188	0.250	Molecular Function	GO:0003746	translation elongation factor activity	0.285877367616082	0.680766338447636	0	0	1	4
GO:0003999 adenine phosphoribosyltransferase activity	1	0.285877367616082	0.188	0.250	Molecular Function	GO:0003999	adenine phosphoribosyltransferase activity	0.285877367616082	0.680766338447636	0	0	1	4
GO:0004623 phospholipase A2 activity	1	0.285877367616082	0.188	0.250	Molecular Function	GO:0004623	phospholipase A2 activity	0.285877367616082	0.680766338447636	0	0	1	4
GO:0008093 cytoskeletal adaptor activity	1	0.285877367616082	0.188	0.250	Molecular Function	GO:0008093	cytoskeletal adaptor activity	0.285877367616082	0.680766338447636	0	0	1	4
GO:0008137 NADH dehydrogenase (ubiquinone) activity	1	0.285877367616082	0.188	0.250	Molecular Function	GO:0008137	NADH dehydrogenase (ubiquinone) activity	0.285877367616082	0.680766338447636	0	0	1	4
GO:0009044 xylan 1,4-beta-xylosidase activity	1	0.285877367616082	0.188	0.250	Molecular Function	GO:0009044	xylan 1,4-beta-xylosidase activity	0.285877367616082	0.680766338447636	0	0	1	4
GO:0010334 sesquiterpene synthase activity	1	0.285877367616082	0.188	0.250	Molecular Function	GO:0010334	sesquiterpene synthase activity	0.285877367616082	0.680766338447636	0	0	1	4
GO:0016157 sucrose synthase activity	1	0.285877367616082	0.188	0.250	Molecular Function	GO:0016157	sucrose synthase activity	0.285877367616082	0.680766338447636	0	0	1	4
GO:0016842 amidine-lyase activity	1	0.285877367616082	0.188	0.250	Molecular Function	GO:0016842	amidine-lyase activity	0.285877367616082	0.680766338447636	0	0	1	4
GO:0030527 structural constituent of chromatin	1	0.285877367616082	0.188	0.250	Molecular Function	GO:0030527	structural constituent of chromatin	0.285877367616082	0.680766338447636	0	0	1	4
GO:0034038 deoxyhypusine synthase activity	1	0.285877367616082	0.188	0.250	Molecular Function	GO:0034038	deoxyhypusine synthase activity	0.285877367616082	0.680766338447636	0	0	1	4
GO:0035198 miRNA binding	1	0.285877367616082	0.188	0.250	Molecular Function	GO:0035198	miRNA binding	0.285877367616082	0.680766338447636	0	0	1	4
GO:0047243 flavanone 7-O-beta-glucosyltransferase activity	1	0.285877367616082	0.188	0.250	Molecular Function	GO:0047243	flavanone 7-O-beta-glucosyltransferase activity	0.285877367616082	0.680766338447636	0	0	1	4
GO:0047517 1,4-beta-D-xylan synthase activity	1	0.285877367616082	0.188	0.250	Molecular Function	GO:0047517	1,4-beta-D-xylan synthase activity	0.285877367616082	0.680766338447636	0	0	1	4
GO:0052597 diamine oxidase activity	1	0.285877367616082	0.188	0.250	Molecular Function	GO:0052597	diamine oxidase activity	0.285877367616082	0.680766338447636	0	0	1	4
GO:0000272 polysaccharide catabolic process	4	0.290780869802129	0.780	0.100	Biological Process	GO:0000272	polysaccharide catabolic process	0.290780869802129	0.867288109955592	0	0	4	40
GO:0010114 response to red light	4	0.290780869802129	0.780	0.100	Biological Process	GO:0010114	response to red light	0.290780869802129	0.867288109955592	0	0	4	40
GO:0042737 drug catabolic process	4	0.290780869802129	0.780	0.100	Biological Process	GO:0042737	drug catabolic process	0.290780869802129	0.867288109955592	0	0	4	40
GO:0048825 cotyledon development	4	0.290780869802129	0.780	0.100	Biological Process	GO:0048825	cotyledon development	0.290780869802129	0.867288109955592	0	0	4	40
GO:0004857 enzyme inhibitor activity	8	0.292472320979613	1.507	0.103	Molecular Function	GO:0004857	enzyme inhibitor activity	0.292472320979613	0.688434847844321	0	0	8	78
GO:0015267 channel activity	8	0.292472320979613	1.507	0.103	Molecular Function	GO:0015267	channel activity	0.292472320979613	0.688434847844321	0	0	8	78
GO:0022803 passive transmembrane transporter activity	8	0.292472320979613	1.507	0.103	Molecular Function	GO:0022803	passive transmembrane transporter activity	0.292472320979613	0.688434847844321	0	0	8	78
GO:0006575 cellular modified amino acid metabolic process	5	0.29462986247137	0.975	0.094	Biological Process	GO:0006575	cellular modified amino acid metabolic process	0.29462986247137	0.867288109955592	0	0	5	53
GO:0010928 regulation of auxin mediated signaling pathway	5	0.29462986247137	0.975	0.094	Biological Process	GO:0010928	regulation of auxin mediated signaling pathway	0.29462986247137	0.867288109955592	0	0	5	53
GO:0045165 cell fate commitment	5	0.29462986247137	0.975	0.094	Biological Process	GO:0045165	cell fate commitment	0.29462986247137	0.867288109955592	0	0	5	53
GO:0045927 positive regulation of growth	5	0.29462986247137	0.975	0.094	Biological Process	GO:0045927	positive regulation of growth	0.29462986247137	0.867288109955592	0	0	5	53
GO:0000322 storage vacuole	2	0.295553922867257	0.425	0.118	Cellular Component	GO:0000322	storage vacuole	0.295553922867257	1	0	0	2	17
GO:0002238 response to molecule of fungal origin	1	0.298100658527959	0.195	0.200	Biological Process	GO:0002238	response to molecule of fungal origin	0.298100658527959	0.867288109955592	0	0	1	5
GO:0006022 aminoglycan metabolic process	1	0.298100658527959	0.195	0.200	Biological Process	GO:0006022	aminoglycan metabolic process	0.298100658527959	0.867288109955592	0	0	1	5
GO:0006122 mitochondrial electron transport, ubiquinol to cytochrome c	1	0.298100658527959	0.195	0.200	Biological Process	GO:0006122	mitochondrial electron transport, ubiquinol to cytochrome c	0.298100658527959	0.867288109955592	0	0	1	5
GO:0006167 AMP biosynthetic process	1	0.298100658527959	0.195	0.200	Biological Process	GO:0006167	AMP biosynthetic process	0.298100658527959	0.867288109955592	0	0	1	5
GO:0006311 meiotic gene conversion	1	0.298100658527959	0.195	0.200	Biological Process	GO:0006311	meiotic gene conversion	0.298100658527959	0.867288109955592	0	0	1	5
GO:0006880 intracellular sequestering of iron ion	1	0.298100658527959	0.195	0.200	Biological Process	GO:0006880	intracellular sequestering of iron ion	0.298100658527959	0.867288109955592	0	0	1	5
GO:0008612 peptidyl-lysine modification to peptidyl-hypusine	1	0.298100658527959	0.195	0.200	Biological Process	GO:0008612	peptidyl-lysine modification to peptidyl-hypusine	0.298100658527959	0.867288109955592	0	0	1	5
GO:0009157 deoxyribonucleoside monophosphate biosynthetic process	1	0.298100658527959	0.195	0.200	Biological Process	GO:0009157	deoxyribonucleoside monophosphate biosynthetic process	0.298100658527959	0.867288109955592	0	0	1	5
GO:0009162 deoxyribonucleoside monophosphate metabolic process	1	0.298100658527959	0.195	0.200	Biological Process	GO:0009162	deoxyribonucleoside monophosphate metabolic process	0.298100658527959	0.867288109955592	0	0	1	5
GO:0009219 pyrimidine deoxyribonucleotide metabolic process	1	0.298100658527959	0.195	0.200	Biological Process	GO:0009219	pyrimidine deoxyribonucleotide metabolic process	0.298100658527959	0.867288109955592	0	0	1	5
GO:0010036 response to boron-containing substance	1	0.298100658527959	0.195	0.200	Biological Process	GO:0010036	response to boron-containing substance	0.298100658527959	0.867288109955592	0	0	1	5
GO:0010371 regulation of gibberellin biosynthetic process	1	0.298100658527959	0.195	0.200	Biological Process	GO:0010371	regulation of gibberellin biosynthetic process	0.298100658527959	0.867288109955592	0	0	1	5
GO:0015802 basic amino acid transport	1	0.298100658527959	0.195	0.200	Biological Process	GO:0015802	basic amino acid transport	0.298100658527959	0.867288109955592	0	0	1	5
GO:0015809 arginine transport	1	0.298100658527959	0.195	0.200	Biological Process	GO:0015809	arginine transport	0.298100658527959	0.867288109955592	0	0	1	5
GO:0015819 lysine transport	1	0.298100658527959	0.195	0.200	Biological Process	GO:0015819	lysine transport	0.298100658527959	0.867288109955592	0	0	1	5
GO:0030026 cellular manganese ion homeostasis	1	0.298100658527959	0.195	0.200	Biological Process	GO:0030026	cellular manganese ion homeostasis	0.298100658527959	0.867288109955592	0	0	1	5
GO:0042732 D-xylose metabolic process	1	0.298100658527959	0.195	0.200	Biological Process	GO:0042732	D-xylose metabolic process	0.298100658527959	0.867288109955592	0	0	1	5
GO:0044000 movement in host	1	0.298100658527959	0.195	0.200	Biological Process	GO:0044000	movement in host	0.298100658527959	0.867288109955592	0	0	1	5
GO:0045117 azole transport	1	0.298100658527959	0.195	0.200	Biological Process	GO:0045117	azole transport	0.298100658527959	0.867288109955592	0	0	1	5
GO:0046033 AMP metabolic process	1	0.298100658527959	0.195	0.200	Biological Process	GO:0046033	AMP metabolic process	0.298100658527959	0.867288109955592	0	0	1	5
GO:0046470 phosphatidylcholine metabolic process	1	0.298100658527959	0.195	0.200	Biological Process	GO:0046470	phosphatidylcholine metabolic process	0.298100658527959	0.867288109955592	0	0	1	5
GO:0046739 transport of virus in multicellular host	1	0.298100658527959	0.195	0.200	Biological Process	GO:0046739	transport of virus in multicellular host	0.298100658527959	0.867288109955592	0	0	1	5
GO:0048354 mucilage biosynthetic process involved in seed coat development	1	0.298100658527959	0.195	0.200	Biological Process	GO:0048354	mucilage biosynthetic process involved in seed coat development	0.298100658527959	0.867288109955592	0	0	1	5
GO:0048446 petal morphogenesis	1	0.298100658527959	0.195	0.200	Biological Process	GO:0048446	petal morphogenesis	0.298100658527959	0.867288109955592	0	0	1	5
GO:0048759 xylem vessel member cell differentiation	1	0.298100658527959	0.195	0.200	Biological Process	GO:0048759	xylem vessel member cell differentiation	0.298100658527959	0.867288109955592	0	0	1	5
GO:0051511 negative regulation of unidimensional cell growth	1	0.298100658527959	0.195	0.200	Biological Process	GO:0051511	negative regulation of unidimensional cell growth	0.298100658527959	0.867288109955592	0	0	1	5
GO:0051814 movement in other organism involved in symbiotic interaction	1	0.298100658527959	0.195	0.200	Biological Process	GO:0051814	movement in other organism involved in symbiotic interaction	0.298100658527959	0.867288109955592	0	0	1	5
GO:0052031 modulation by symbiont of host defense response	1	0.298100658527959	0.195	0.200	Biological Process	GO:0052031	modulation by symbiont of host defense response	0.298100658527959	0.867288109955592	0	0	1	5
GO:0052173 response to defenses of other organism involved in symbiotic interaction	1	0.298100658527959	0.195	0.200	Biological Process	GO:0052173	response to defenses of other organism involved in symbiotic interaction	0.298100658527959	0.867288109955592	0	0	1	5
GO:0052200 response to host defenses	1	0.298100658527959	0.195	0.200	Biological Process	GO:0052200	response to host defenses	0.298100658527959	0.867288109955592	0	0	1	5
GO:0052255 modulation by organism of defense response of other organism involved in symbiotic interaction	1	0.298100658527959	0.195	0.200	Biological Process	GO:0052255	modulation by organism of defense response of other organism involved in symbiotic interaction	0.298100658527959	0.867288109955592	0	0	1	5
GO:0052552 modulation by organism of immune response of other organism involved in symbiotic interaction	1	0.298100658527959	0.195	0.200	Biological Process	GO:0052552	modulation by organism of immune response of other organism involved in symbiotic interaction	0.298100658527959	0.867288109955592	0	0	1	5
GO:0052553 modulation by symbiont of host immune response	1	0.298100658527959	0.195	0.200	Biological Process	GO:0052553	modulation by symbiont of host immune response	0.298100658527959	0.867288109955592	0	0	1	5
GO:0052564 response to immune response of other organism involved in symbiotic interaction	1	0.298100658527959	0.195	0.200	Biological Process	GO:0052564	response to immune response of other organism involved in symbiotic interaction	0.298100658527959	0.867288109955592	0	0	1	5
GO:0052572 response to host immune response	1	0.298100658527959	0.195	0.200	Biological Process	GO:0052572	response to host immune response	0.298100658527959	0.867288109955592	0	0	1	5
GO:0060860 regulation of floral organ abscission	1	0.298100658527959	0.195	0.200	Biological Process	GO:0060860	regulation of floral organ abscission	0.298100658527959	0.867288109955592	0	0	1	5
GO:0060862 negative regulation of floral organ abscission	1	0.298100658527959	0.195	0.200	Biological Process	GO:0060862	negative regulation of floral organ abscission	0.298100658527959	0.867288109955592	0	0	1	5
GO:0070919 production of siRNA involved in chromatin silencing by small RNA	1	0.298100658527959	0.195	0.200	Biological Process	GO:0070919	production of siRNA involved in chromatin silencing by small RNA	0.298100658527959	0.867288109955592	0	0	1	5
GO:0071486 cellular response to high light intensity	1	0.298100658527959	0.195	0.200	Biological Process	GO:0071486	cellular response to high light intensity	0.298100658527959	0.867288109955592	0	0	1	5
GO:0075136 response to host	1	0.298100658527959	0.195	0.200	Biological Process	GO:0075136	response to host	0.298100658527959	0.867288109955592	0	0	1	5
GO:0080029 cellular response to boron-containing substance levels	1	0.298100658527959	0.195	0.200	Biological Process	GO:0080029	cellular response to boron-containing substance levels	0.298100658527959	0.867288109955592	0	0	1	5
GO:0080086 stamen filament development	1	0.298100658527959	0.195	0.200	Biological Process	GO:0080086	stamen filament development	0.298100658527959	0.867288109955592	0	0	1	5
GO:0097577 sequestering of iron ion	1	0.298100658527959	0.195	0.200	Biological Process	GO:0097577	sequestering of iron ion	0.298100658527959	0.867288109955592	0	0	1	5
GO:1901016 regulation of potassium ion transmembrane transporter activity	1	0.298100658527959	0.195	0.200	Biological Process	GO:1901016	regulation of potassium ion transmembrane transporter activity	0.298100658527959	0.867288109955592	0	0	1	5
GO:1901600 strigolactone metabolic process	1	0.298100658527959	0.195	0.200	Biological Process	GO:1901600	strigolactone metabolic process	0.298100658527959	0.867288109955592	0	0	1	5
GO:1901601 strigolactone biosynthetic process	1	0.298100658527959	0.195	0.200	Biological Process	GO:1901601	strigolactone biosynthetic process	0.298100658527959	0.867288109955592	0	0	1	5
GO:1902022 L-lysine transport	1	0.298100658527959	0.195	0.200	Biological Process	GO:1902022	L-lysine transport	0.298100658527959	0.867288109955592	0	0	1	5
GO:1903401 L-lysine transmembrane transport	1	0.298100658527959	0.195	0.200	Biological Process	GO:1903401	L-lysine transmembrane transport	0.298100658527959	0.867288109955592	0	0	1	5
GO:1903826 arginine transmembrane transport	1	0.298100658527959	0.195	0.200	Biological Process	GO:1903826	arginine transmembrane transport	0.298100658527959	0.867288109955592	0	0	1	5
GO:1990822 basic amino acid transmembrane transport	1	0.298100658527959	0.195	0.200	Biological Process	GO:1990822	basic amino acid transmembrane transport	0.298100658527959	0.867288109955592	0	0	1	5
GO:2000037 regulation of stomatal complex patterning	1	0.298100658527959	0.195	0.200	Biological Process	GO:2000037	regulation of stomatal complex patterning	0.298100658527959	0.867288109955592	0	0	1	5
GO:0009826 unidimensional cell growth	16	0.298303889313064	3.119	0.080	Biological Process	GO:0009826	unidimensional cell growth	0.298303889313064	0.867288109955592	0	0	16	201
GO:0009887 organ morphogenesis	13	0.298317686603306	2.534	0.081	Biological Process	GO:0009887	organ morphogenesis	0.298317686603306	0.867288109955592	0	0	13	160
GO:0009690 cytokinin metabolic process	3	0.298788865683539	0.585	0.107	Biological Process	GO:0009690	cytokinin metabolic process	0.298788865683539	0.867288109955592	0	0	3	28
GO:0009937 regulation of gibberellic acid mediated signaling pathway	3	0.298788865683539	0.585	0.107	Biological Process	GO:0009937	regulation of gibberellic acid mediated signaling pathway	0.298788865683539	0.867288109955592	0	0	3	28
GO:0050777 negative regulation of immune response	3	0.298788865683539	0.585	0.107	Biological Process	GO:0050777	negative regulation of immune response	0.298788865683539	0.867288109955592	0	0	3	28
GO:0051703 intraspecies interaction between organisms	3	0.298788865683539	0.585	0.107	Biological Process	GO:0051703	intraspecies interaction between organisms	0.298788865683539	0.867288109955592	0	0	3	28
GO:0001676 long-chain fatty acid metabolic process	2	0.299592715743611	0.390	0.125	Biological Process	GO:0001676	long-chain fatty acid metabolic process	0.299592715743611	0.867288109955592	0	0	2	16
GO:0010588 cotyledon vascular tissue pattern formation	2	0.299592715743611	0.390	0.125	Biological Process	GO:0010588	cotyledon vascular tissue pattern formation	0.299592715743611	0.867288109955592	0	0	2	16
GO:1901657 glycosyl compound metabolic process	14	0.301068541430707	2.729	0.080	Biological Process	GO:1901657	glycosyl compound metabolic process	0.301068541430707	0.870289967430162	0	0	14	174
GO:0006811 ion transport	38	0.304274396476641	7.407	0.075	Biological Process	GO:0006811	ion transport	0.304274396476641	0.878276751402007	0	0	38	509
GO:0004252 serine-type endopeptidase activity	3	0.305326078777425	0.565	0.125	Molecular Function	GO:0004252	serine-type endopeptidase activity	0.305326078777425	0.709605165794883	0	0	3	24
GO:0016878 acid-thiol ligase activity	3	0.305326078777425	0.565	0.125	Molecular Function	GO:0016878	acid-thiol ligase activity	0.305326078777425	0.709605165794883	0	0	3	24
GO:0044283 small molecule biosynthetic process	34	0.305796104470292	6.628	0.075	Biological Process	GO:0044283	small molecule biosynthetic process	0.305796104470292	0.881386155762485	0	0	34	453
GO:0010393 galacturonan metabolic process	4	0.306516431354817	0.780	0.098	Biological Process	GO:0010393	galacturonan metabolic process	0.306516431354817	0.882180091983458	0	0	4	41
GO:0009606 tropism	6	0.307346084175828	1.170	0.090	Biological Process	GO:0009606	tropism	0.307346084175828	0.883285920174881	0	0	6	67
GO:0080147 root hair cell development	5	0.30826883811925	0.975	0.093	Biological Process	GO:0080147	root hair cell development	0.30826883811925	0.884655725022393	0	0	5	54
GO:0070887 cellular response to chemical stimulus	66	0.309642597537579	12.865	0.073	Biological Process	GO:0070887	cellular response to chemical stimulus	0.309642597537579	0.886193024842458	0	0	66	908
GO:0071310 cellular response to organic substance	54	0.309698318817864	10.526	0.073	Biological Process	GO:0071310	cellular response to organic substance	0.309698318817864	0.886193024842458	0	0	54	737
GO:0016765 transferase activity, transferring alkyl or aryl (other than methyl) groups	6	0.31088679184507	1.130	0.105	Molecular Function	GO:0016765	transferase activity, transferring alkyl or aryl (other than methyl) groups	0.31088679184507	0.709605165794883	0	0	6	57
GO:0001871 pattern binding	4	0.311630441232207	0.753	0.114	Molecular Function	GO:0001871	pattern binding	0.311630441232207	0.709605165794883	0	0	4	35
GO:0030247 polysaccharide binding	4	0.311630441232207	0.753	0.114	Molecular Function	GO:0030247	polysaccharide binding	0.311630441232207	0.709605165794883	0	0	4	35
GO:0090626 plant epidermis morphogenesis	8	0.312282111160641	1.559	0.085	Biological Process	GO:0090626	plant epidermis morphogenesis	0.312282111160641	0.892298885348057	0	0	8	94
GO:0015140 malate transmembrane transporter activity	2	0.313790921865466	0.377	0.143	Molecular Function	GO:0015140	malate transmembrane transporter activity	0.313790921865466	0.709605165794883	0	0	2	14
GO:0034061 DNA polymerase activity	2	0.313790921865466	0.377	0.143	Molecular Function	GO:0034061	DNA polymerase activity	0.313790921865466	0.709605165794883	0	0	2	14
GO:0034595 phosphatidylinositol phosphate 5-phosphatase activity	2	0.313790921865466	0.377	0.143	Molecular Function	GO:0034595	phosphatidylinositol phosphate 5-phosphatase activity	0.313790921865466	0.709605165794883	0	0	2	14
GO:0022857 transmembrane transporter activity	49	0.314672231896734	9.228	0.087	Molecular Function	GO:0022857	transmembrane transporter activity	0.314672231896734	0.709605165794883	0	0	49	565
GO:0009060 aerobic respiration	3	0.317970647254451	0.585	0.103	Biological Process	GO:0009060	aerobic respiration	0.317970647254451	0.905942232048242	0	0	3	29
GO:0009404 toxin metabolic process	3	0.317970647254451	0.585	0.103	Biological Process	GO:0009404	toxin metabolic process	0.317970647254451	0.905942232048242	0	0	3	29
GO:0045333 cellular respiration	4	0.322336952273625	0.780	0.095	Biological Process	GO:0045333	cellular respiration	0.322336952273625	0.907719009638727	0	0	4	42
GO:0044282 small molecule catabolic process	8	0.322636055450387	1.559	0.084	Biological Process	GO:0044282	small molecule catabolic process	0.322636055450387	0.907719009638727	0	0	8	95
GO:0044710 single-organism metabolic process	168	0.32389132110116	32.749	0.070	Biological Process	GO:0044710	single-organism metabolic process	0.32389132110116	0.907719009638727	0	0	168	2384
GO:0000077 DNA damage checkpoint	2	0.325460522366684	0.390	0.118	Biological Process	GO:0000077	DNA damage checkpoint	0.325460522366684	0.907719009638727	0	0	2	17
GO:0006826 iron ion transport	2	0.325460522366684	0.390	0.118	Biological Process	GO:0006826	iron ion transport	0.325460522366684	0.907719009638727	0	0	2	17
GO:0009862 systemic acquired resistance, salicylic acid mediated signaling pathway	2	0.325460522366684	0.390	0.118	Biological Process	GO:0009862	systemic acquired resistance, salicylic acid mediated signaling pathway	0.325460522366684	0.907719009638727	0	0	2	17
GO:0009903 chloroplast avoidance movement	2	0.325460522366684	0.390	0.118	Biological Process	GO:0009903	chloroplast avoidance movement	0.325460522366684	0.907719009638727	0	0	2	17
GO:0009958 positive gravitropism	2	0.325460522366684	0.390	0.118	Biological Process	GO:0009958	positive gravitropism	0.325460522366684	0.907719009638727	0	0	2	17
GO:0010112 regulation of systemic acquired resistance	2	0.325460522366684	0.390	0.118	Biological Process	GO:0010112	regulation of systemic acquired resistance	0.325460522366684	0.907719009638727	0	0	2	17
GO:0010191 mucilage metabolic process	2	0.325460522366684	0.390	0.118	Biological Process	GO:0010191	mucilage metabolic process	0.325460522366684	0.907719009638727	0	0	2	17
GO:0032875 regulation of DNA endoreduplication	2	0.325460522366684	0.390	0.118	Biological Process	GO:0032875	regulation of DNA endoreduplication	0.325460522366684	0.907719009638727	0	0	2	17
GO:0046189 phenol-containing compound biosynthetic process	2	0.325460522366684	0.390	0.118	Biological Process	GO:0046189	phenol-containing compound biosynthetic process	0.325460522366684	0.907719009638727	0	0	2	17
GO:0046834 lipid phosphorylation	2	0.325460522366684	0.390	0.118	Biological Process	GO:0046834	lipid phosphorylation	0.325460522366684	0.907719009638727	0	0	2	17
GO:0052482 defense response by cell wall thickening	2	0.325460522366684	0.390	0.118	Biological Process	GO:0052482	defense response by cell wall thickening	0.325460522366684	0.907719009638727	0	0	2	17
GO:0052544 defense response by callose deposition in cell wall	2	0.325460522366684	0.390	0.118	Biological Process	GO:0052544	defense response by callose deposition in cell wall	0.325460522366684	0.907719009638727	0	0	2	17
GO:0016528 sarcoplasm	1	0.326320502474164	0.212	0.167	Cellular Component	GO:0016528	sarcoplasm	0.326320502474164	1	0	0	1	6
GO:0016529 sarcoplasmic reticulum	1	0.326320502474164	0.212	0.167	Cellular Component	GO:0016529	sarcoplasmic reticulum	0.326320502474164	1	0	0	1	6
GO:0048764 trichoblast maturation	7	0.327431582818993	1.365	0.085	Biological Process	GO:0048764	trichoblast maturation	0.327431582818993	0.910654738751843	0	0	7	82
GO:0048765 root hair cell differentiation	7	0.327431582818993	1.365	0.085	Biological Process	GO:0048765	root hair cell differentiation	0.327431582818993	0.910654738751843	0	0	7	82
GO:0008378 galactosyltransferase activity	3	0.328151466901999	0.565	0.120	Molecular Function	GO:0008378	galactosyltransferase activity	0.328151466901999	0.709605165794883	0	0	3	25
GO:0099402 plant organ development	59	0.330885841986168	11.501	0.072	Biological Process	GO:0099402	plant organ development	0.330885841986168	0.910839811095147	0	0	59	814
GO:0055065 metal ion homeostasis	8	0.333052154133887	1.559	0.083	Biological Process	GO:0055065	metal ion homeostasis	0.333052154133887	0.910839811095147	0	0	8	96
GO:0019199 transmembrane receptor protein kinase activity	11	0.333509507652481	2.072	0.095	Molecular Function	GO:0019199	transmembrane receptor protein kinase activity	0.333509507652481	0.709605165794883	0	0	11	116
GO:1903338 regulation of cell wall organization or biogenesis	3	0.337168387283386	0.585	0.100	Biological Process	GO:1903338	regulation of cell wall organization or biogenesis	0.337168387283386	0.910839811095147	0	0	3	30
GO:0008285 negative regulation of cell proliferation	4	0.338212893426853	0.780	0.093	Biological Process	GO:0008285	negative regulation of cell proliferation	0.338212893426853	0.910839811095147	0	0	4	43
GO:0015995 chlorophyll biosynthetic process	4	0.338212893426853	0.780	0.093	Biological Process	GO:0015995	chlorophyll biosynthetic process	0.338212893426853	0.910839811095147	0	0	4	43
GO:0072527 pyrimidine-containing compound metabolic process	4	0.338212893426853	0.780	0.093	Biological Process	GO:0072527	pyrimidine-containing compound metabolic process	0.338212893426853	0.910839811095147	0	0	4	43
GO:0000014 single-stranded DNA endodeoxyribonuclease activity	1	0.343550237242829	0.188	0.200	Molecular Function	GO:0000014	single-stranded DNA endodeoxyribonuclease activity	0.343550237242829	0.709605165794883	0	0	1	5
GO:0004146 dihydrofolate reductase activity	1	0.343550237242829	0.188	0.200	Molecular Function	GO:0004146	dihydrofolate reductase activity	0.343550237242829	0.709605165794883	0	0	1	5
GO:0004526 ribonuclease P activity	1	0.343550237242829	0.188	0.200	Molecular Function	GO:0004526	ribonuclease P activity	0.343550237242829	0.709605165794883	0	0	1	5
GO:0004549 tRNA-specific ribonuclease activity	1	0.343550237242829	0.188	0.200	Molecular Function	GO:0004549	tRNA-specific ribonuclease activity	0.343550237242829	0.709605165794883	0	0	1	5
GO:0004647 phosphoserine phosphatase activity	1	0.343550237242829	0.188	0.200	Molecular Function	GO:0004647	phosphoserine phosphatase activity	0.343550237242829	0.709605165794883	0	0	1	5
GO:0004708 MAP kinase kinase activity	1	0.343550237242829	0.188	0.200	Molecular Function	GO:0004708	MAP kinase kinase activity	0.343550237242829	0.709605165794883	0	0	1	5
GO:0004713 protein tyrosine kinase activity	1	0.343550237242829	0.188	0.200	Molecular Function	GO:0004713	protein tyrosine kinase activity	0.343550237242829	0.709605165794883	0	0	1	5
GO:0004799 thymidylate synthase activity	1	0.343550237242829	0.188	0.200	Molecular Function	GO:0004799	thymidylate synthase activity	0.343550237242829	0.709605165794883	0	0	1	5
GO:0008061 chitin binding	1	0.343550237242829	0.188	0.200	Molecular Function	GO:0008061	chitin binding	0.343550237242829	0.709605165794883	0	0	1	5
GO:0015174 basic amino acid transmembrane transporter activity	1	0.343550237242829	0.188	0.200	Molecular Function	GO:0015174	basic amino acid transmembrane transporter activity	0.343550237242829	0.709605165794883	0	0	1	5
GO:0015181 arginine transmembrane transporter activity	1	0.343550237242829	0.188	0.200	Molecular Function	GO:0015181	arginine transmembrane transporter activity	0.343550237242829	0.709605165794883	0	0	1	5
GO:0015189 L-lysine transmembrane transporter activity	1	0.343550237242829	0.188	0.200	Molecular Function	GO:0015189	L-lysine transmembrane transporter activity	0.343550237242829	0.709605165794883	0	0	1	5
GO:0017169 CDP-alcohol phosphatidyltransferase activity	1	0.343550237242829	0.188	0.200	Molecular Function	GO:0017169	CDP-alcohol phosphatidyltransferase activity	0.343550237242829	0.709605165794883	0	0	1	5
GO:0042083 5,10-methylenetetrahydrofolate-dependent methyltransferase activity	1	0.343550237242829	0.188	0.200	Molecular Function	GO:0042083	5,10-methylenetetrahydrofolate-dependent methyltransferase activity	0.343550237242829	0.709605165794883	0	0	1	5
GO:0042284 sphingolipid delta-4 desaturase activity	1	0.343550237242829	0.188	0.200	Molecular Function	GO:0042284	sphingolipid delta-4 desaturase activity	0.343550237242829	0.709605165794883	0	0	1	5
GO:0045118 azole transporter activity	1	0.343550237242829	0.188	0.200	Molecular Function	GO:0045118	azole transporter activity	0.343550237242829	0.709605165794883	0	0	1	5
GO:0046593 mandelonitrile lyase activity	1	0.343550237242829	0.188	0.200	Molecular Function	GO:0046593	mandelonitrile lyase activity	0.343550237242829	0.709605165794883	0	0	1	5
GO:0048029 monosaccharide binding	1	0.343550237242829	0.188	0.200	Molecular Function	GO:0048029	monosaccharide binding	0.343550237242829	0.709605165794883	0	0	1	5
GO:0048040 UDP-glucuronate decarboxylase activity	1	0.343550237242829	0.188	0.200	Molecular Function	GO:0048040	UDP-glucuronate decarboxylase activity	0.343550237242829	0.709605165794883	0	0	1	5
GO:0070403 NAD+ binding	1	0.343550237242829	0.188	0.200	Molecular Function	GO:0070403	NAD+ binding	0.343550237242829	0.709605165794883	0	0	1	5
GO:1901474 azole transmembrane transporter activity	1	0.343550237242829	0.188	0.200	Molecular Function	GO:1901474	azole transmembrane transporter activity	0.343550237242829	0.709605165794883	0	0	1	5
GO:0009199 ribonucleoside triphosphate metabolic process	6	0.344321128456559	1.170	0.086	Biological Process	GO:0009199	ribonucleoside triphosphate metabolic process	0.344321128456559	0.910839811095147	0	0	6	70
GO:0015556 C4-dicarboxylate transmembrane transporter activity	2	0.344367212812223	0.377	0.133	Molecular Function	GO:0015556	C4-dicarboxylate transmembrane transporter activity	0.344367212812223	0.709605165794883	0	0	2	15
GO:0016646 oxidoreductase activity, acting on the CH-NH group of donors, NAD or NADP as acceptor	2	0.344367212812223	0.377	0.133	Molecular Function	GO:0016646	oxidoreductase activity, acting on the CH-NH group of donors, NAD or NADP as acceptor	0.344367212812223	0.709605165794883	0	0	2	15
GO:0016655 oxidoreductase activity, acting on NAD(P)H, quinone or similar compound as acceptor	2	0.344367212812223	0.377	0.133	Molecular Function	GO:0016655	oxidoreductase activity, acting on NAD(P)H, quinone or similar compound as acceptor	0.344367212812223	0.709605165794883	0	0	2	15
GO:0030145 manganese ion binding	2	0.344367212812223	0.377	0.133	Molecular Function	GO:0030145	manganese ion binding	0.344367212812223	0.709605165794883	0	0	2	15
GO:0030170 pyridoxal phosphate binding	2	0.344367212812223	0.377	0.133	Molecular Function	GO:0030170	pyridoxal phosphate binding	0.344367212812223	0.709605165794883	0	0	2	15
GO:0000187 activation of MAPK activity	1	0.346091377197179	0.195	0.167	Biological Process	GO:0000187	activation of MAPK activity	0.346091377197179	0.910839811095147	0	0	1	6
GO:0002262 myeloid cell homeostasis	1	0.346091377197179	0.195	0.167	Biological Process	GO:0002262	myeloid cell homeostasis	0.346091377197179	0.910839811095147	0	0	1	6
GO:0006123 mitochondrial electron transport, cytochrome c to oxygen	1	0.346091377197179	0.195	0.167	Biological Process	GO:0006123	mitochondrial electron transport, cytochrome c to oxygen	0.346091377197179	0.910839811095147	0	0	1	6
GO:0006596 polyamine biosynthetic process	1	0.346091377197179	0.195	0.167	Biological Process	GO:0006596	polyamine biosynthetic process	0.346091377197179	0.910839811095147	0	0	1	6
GO:0006772 thiamine metabolic process	1	0.346091377197179	0.195	0.167	Biological Process	GO:0006772	thiamine metabolic process	0.346091377197179	0.910839811095147	0	0	1	6
GO:0009823 cytokinin catabolic process	1	0.346091377197179	0.195	0.167	Biological Process	GO:0009823	cytokinin catabolic process	0.346091377197179	0.910839811095147	0	0	1	6
GO:0010037 response to carbon dioxide	1	0.346091377197179	0.195	0.167	Biological Process	GO:0010037	response to carbon dioxide	0.346091377197179	0.910839811095147	0	0	1	6
GO:0010083 regulation of vegetative meristem growth	1	0.346091377197179	0.195	0.167	Biological Process	GO:0010083	regulation of vegetative meristem growth	0.346091377197179	0.910839811095147	0	0	1	6
GO:0010336 gibberellic acid homeostasis	1	0.346091377197179	0.195	0.167	Biological Process	GO:0010336	gibberellic acid homeostasis	0.346091377197179	0.910839811095147	0	0	1	6
GO:0030218 erythrocyte differentiation	1	0.346091377197179	0.195	0.167	Biological Process	GO:0030218	erythrocyte differentiation	0.346091377197179	0.910839811095147	0	0	1	6
GO:0031022 nuclear migration along microfilament	1	0.346091377197179	0.195	0.167	Biological Process	GO:0031022	nuclear migration along microfilament	0.346091377197179	0.910839811095147	0	0	1	6
GO:0034101 erythrocyte homeostasis	1	0.346091377197179	0.195	0.167	Biological Process	GO:0034101	erythrocyte homeostasis	0.346091377197179	0.910839811095147	0	0	1	6
GO:0042344 indole glucosinolate catabolic process	1	0.346091377197179	0.195	0.167	Biological Process	GO:0042344	indole glucosinolate catabolic process	0.346091377197179	0.910839811095147	0	0	1	6
GO:0042547 cell wall modification involved in multidimensional cell growth	1	0.346091377197179	0.195	0.167	Biological Process	GO:0042547	cell wall modification involved in multidimensional cell growth	0.346091377197179	0.910839811095147	0	0	1	6
GO:0042723 thiamine-containing compound metabolic process	1	0.346091377197179	0.195	0.167	Biological Process	GO:0042723	thiamine-containing compound metabolic process	0.346091377197179	0.910839811095147	0	0	1	6
GO:0043173 nucleotide salvage	1	0.346091377197179	0.195	0.167	Biological Process	GO:0043173	nucleotide salvage	0.346091377197179	0.910839811095147	0	0	1	6
GO:0043201 response to leucine	1	0.346091377197179	0.195	0.167	Biological Process	GO:0043201	response to leucine	0.346091377197179	0.910839811095147	0	0	1	6
GO:0050891 multicellular organismal water homeostasis	1	0.346091377197179	0.195	0.167	Biological Process	GO:0050891	multicellular organismal water homeostasis	0.346091377197179	0.910839811095147	0	0	1	6
GO:0061515 myeloid cell development	1	0.346091377197179	0.195	0.167	Biological Process	GO:0061515	myeloid cell development	0.346091377197179	0.910839811095147	0	0	1	6
GO:0071265 L-methionine biosynthetic process	1	0.346091377197179	0.195	0.167	Biological Process	GO:0071265	L-methionine biosynthetic process	0.346091377197179	0.910839811095147	0	0	1	6
GO:0071366 cellular response to indolebutyric acid stimulus	1	0.346091377197179	0.195	0.167	Biological Process	GO:0071366	cellular response to indolebutyric acid stimulus	0.346091377197179	0.910839811095147	0	0	1	6
GO:0072347 response to anesthetic	1	0.346091377197179	0.195	0.167	Biological Process	GO:0072347	response to anesthetic	0.346091377197179	0.910839811095147	0	0	1	6
GO:0090342 regulation of cell aging	1	0.346091377197179	0.195	0.167	Biological Process	GO:0090342	regulation of cell aging	0.346091377197179	0.910839811095147	0	0	1	6
GO:0090506 axillary shoot meristem initiation	1	0.346091377197179	0.195	0.167	Biological Process	GO:0090506	axillary shoot meristem initiation	0.346091377197179	0.910839811095147	0	0	1	6
GO:0099515 actin filament-based transport	1	0.346091377197179	0.195	0.167	Biological Process	GO:0099515	actin filament-based transport	0.346091377197179	0.910839811095147	0	0	1	6
GO:1901140 p-coumaryl alcohol transport	1	0.346091377197179	0.195	0.167	Biological Process	GO:1901140	p-coumaryl alcohol transport	0.346091377197179	0.910839811095147	0	0	1	6
GO:1901334 lactone metabolic process	1	0.346091377197179	0.195	0.167	Biological Process	GO:1901334	lactone metabolic process	0.346091377197179	0.910839811095147	0	0	1	6
GO:1901336 lactone biosynthetic process	1	0.346091377197179	0.195	0.167	Biological Process	GO:1901336	lactone biosynthetic process	0.346091377197179	0.910839811095147	0	0	1	6
GO:1902288 regulation of defense response to oomycetes	1	0.346091377197179	0.195	0.167	Biological Process	GO:1902288	regulation of defense response to oomycetes	0.346091377197179	0.910839811095147	0	0	1	6
GO:1902290 positive regulation of defense response to oomycetes	1	0.346091377197179	0.195	0.167	Biological Process	GO:1902290	positive regulation of defense response to oomycetes	0.346091377197179	0.910839811095147	0	0	1	6
GO:0008509 anion transmembrane transporter activity	32	0.347701051363098	6.026	0.087	Molecular Function	GO:0008509	anion transmembrane transporter activity	0.347701051363098	0.71407061555106	0	0	32	367
GO:0044403 symbiosis, encompassing mutualism through parasitism	5	0.349631106952163	0.975	0.088	Biological Process	GO:0044403	symbiosis, encompassing mutualism through parasitism	0.349631106952163	0.910839811095147	0	0	5	57
GO:0048469 cell maturation	7	0.350055618921205	1.365	0.083	Biological Process	GO:0048469	cell maturation	0.350055618921205	0.910839811095147	0	0	7	84
GO:0016405 CoA-ligase activity	3	0.350962924365526	0.565	0.115	Molecular Function	GO:0016405	CoA-ligase activity	0.350962924365526	0.714093361879466	0	0	3	26
GO:0016891 endoribonuclease activity, producing 5'-phosphomonoesters	3	0.350962924365526	0.565	0.115	Molecular Function	GO:0016891	endoribonuclease activity, producing 5'-phosphomonoesters	0.350962924365526	0.714093361879466	0	0	3	26
GO:0006119 oxidative phosphorylation	2	0.35107020343308	0.390	0.111	Biological Process	GO:0006119	oxidative phosphorylation	0.35107020343308	0.910839811095147	0	0	2	18
GO:0006206 pyrimidine nucleobase metabolic process	2	0.35107020343308	0.390	0.111	Biological Process	GO:0006206	pyrimidine nucleobase metabolic process	0.35107020343308	0.910839811095147	0	0	2	18
GO:0006213 pyrimidine nucleoside metabolic process	2	0.35107020343308	0.390	0.111	Biological Process	GO:0006213	pyrimidine nucleoside metabolic process	0.35107020343308	0.910839811095147	0	0	2	18
GO:0006835 dicarboxylic acid transport	2	0.35107020343308	0.390	0.111	Biological Process	GO:0006835	dicarboxylic acid transport	0.35107020343308	0.910839811095147	0	0	2	18
GO:0009902 chloroplast relocation	2	0.35107020343308	0.390	0.111	Biological Process	GO:0009902	chloroplast relocation	0.35107020343308	0.910839811095147	0	0	2	18
GO:0042773 ATP synthesis coupled electron transport	2	0.35107020343308	0.390	0.111	Biological Process	GO:0042773	ATP synthesis coupled electron transport	0.35107020343308	0.910839811095147	0	0	2	18
GO:0042775 mitochondrial ATP synthesis coupled electron transport	2	0.35107020343308	0.390	0.111	Biological Process	GO:0042775	mitochondrial ATP synthesis coupled electron transport	0.35107020343308	0.910839811095147	0	0	2	18
GO:0046620 regulation of organ growth	2	0.35107020343308	0.390	0.111	Biological Process	GO:0046620	regulation of organ growth	0.35107020343308	0.910839811095147	0	0	2	18
GO:0051667 establishment of plastid localization	2	0.35107020343308	0.390	0.111	Biological Process	GO:0051667	establishment of plastid localization	0.35107020343308	0.910839811095147	0	0	2	18
GO:0052386 cell wall thickening	2	0.35107020343308	0.390	0.111	Biological Process	GO:0052386	cell wall thickening	0.35107020343308	0.910839811095147	0	0	2	18
GO:0052543 callose deposition in cell wall	2	0.35107020343308	0.390	0.111	Biological Process	GO:0052543	callose deposition in cell wall	0.35107020343308	0.910839811095147	0	0	2	18
GO:0072331 signal transduction by p53 class mediator	2	0.35107020343308	0.390	0.111	Biological Process	GO:0072331	signal transduction by p53 class mediator	0.35107020343308	0.910839811095147	0	0	2	18
GO:0008283 cell proliferation	11	0.351382983100246	2.144	0.079	Biological Process	GO:0008283	cell proliferation	0.351382983100246	0.910839811095147	0	0	11	139
GO:0001071 nucleic acid binding transcription factor activity	65	0.352379404064704	12.241	0.085	Molecular Function	GO:0001071	nucleic acid binding transcription factor activity	0.352379404064704	0.714093361879466	0	0	65	767
GO:0003700 transcription factor activity, sequence-specific DNA binding	65	0.352379404064704	12.241	0.085	Molecular Function	GO:0003700	transcription factor activity, sequence-specific DNA binding	0.352379404064704	0.714093361879466	0	0	65	767
GO:0015711 organic anion transport	12	0.35271638864689	2.339	0.078	Biological Process	GO:0015711	organic anion transport	0.35271638864689	0.913102609251676	0	0	12	153
GO:0072330 monocarboxylic acid biosynthetic process	13	0.353650706358174	2.534	0.078	Biological Process	GO:0072330	monocarboxylic acid biosynthetic process	0.353650706358174	0.914327706268918	0	0	13	167
GO:0000209 protein polyubiquitination	4	0.354115843883852	0.780	0.091	Biological Process	GO:0000209	protein polyubiquitination	0.354115843883852	0.914338175028227	0	0	4	44
GO:0002683 negative regulation of immune system process	3	0.356334587067747	0.585	0.097	Biological Process	GO:0002683	negative regulation of immune system process	0.356334587067747	0.916487011874633	0	0	3	31
GO:0010380 regulation of chlorophyll biosynthetic process	3	0.356334587067747	0.585	0.097	Biological Process	GO:0010380	regulation of chlorophyll biosynthetic process	0.356334587067747	0.916487011874633	0	0	3	31
GO:0071472 cellular response to salt stress	3	0.356334587067747	0.585	0.097	Biological Process	GO:0071472	cellular response to salt stress	0.356334587067747	0.916487011874633	0	0	3	31
GO:0008233 peptidase activity	18	0.357075294377843	3.390	0.090	Molecular Function	GO:0008233	peptidase activity	0.357075294377843	0.718315113313673	0	0	18	201
GO:0016820 hydrolase activity, acting on acid anhydrides, catalyzing transmembrane movement of substances	9	0.358657547726447	1.695	0.095	Molecular Function	GO:0016820	hydrolase activity, acting on acid anhydrides, catalyzing transmembrane movement of substances	0.358657547726447	0.718315113313673	0	0	9	95
GO:0042626 ATPase activity, coupled to transmembrane movement of substances	9	0.358657547726447	1.695	0.095	Molecular Function	GO:0042626	ATPase activity, coupled to transmembrane movement of substances	0.358657547726447	0.718315113313673	0	0	9	95
GO:0016791 phosphatase activity	13	0.359157556656836	2.448	0.092	Molecular Function	GO:0016791	phosphatase activity	0.359157556656836	0.718315113313673	0	0	13	142
GO:0048878 chemical homeostasis	19	0.3609967060667	3.704	0.075	Biological Process	GO:0048878	chemical homeostasis	0.3609967060667	0.927194278068726	0	0	19	252
GO:0010054 trichoblast differentiation	7	0.361432766993003	1.365	0.082	Biological Process	GO:0010054	trichoblast differentiation	0.361432766993003	0.927194278068726	0	0	7	85
GO:0022891 substrate-specific transmembrane transporter activity	40	0.362462171739726	7.533	0.086	Molecular Function	GO:0022891	substrate-specific transmembrane transporter activity	0.362462171739726	0.722563026399714	0	0	40	466
GO:0006779 porphyrin-containing compound biosynthetic process	5	0.363503062213624	0.975	0.086	Biological Process	GO:0006779	porphyrin-containing compound biosynthetic process	0.363503062213624	0.931300481097697	0	0	5	58
GO:0004175 endopeptidase activity	11	0.364877777334572	2.072	0.092	Molecular Function	GO:0004175	endopeptidase activity	0.364877777334572	0.725016882236227	0	0	11	119
GO:0004521 endoribonuclease activity	4	0.368288124885264	0.753	0.105	Molecular Function	GO:0004521	endoribonuclease activity	0.368288124885264	0.729425024044601	0	0	4	38
GO:0048545 response to steroid hormone	6	0.369212229076712	1.170	0.083	Biological Process	GO:0048545	response to steroid hormone	0.369212229076712	0.933342747885396	0	0	6	72
GO:0031430 M band	1	0.369263125743168	0.212	0.143	Cellular Component	GO:0031430	M band	0.369263125743168	1	0	0	1	7
GO:0031672 A band	1	0.369263125743168	0.212	0.143	Cellular Component	GO:0031672	A band	0.369263125743168	1	0	0	1	7
GO:0045211 postsynaptic membrane	1	0.369263125743168	0.212	0.143	Cellular Component	GO:0045211	postsynaptic membrane	0.369263125743168	1	0	0	1	7
GO:0097060 synaptic membrane	1	0.369263125743168	0.212	0.143	Cellular Component	GO:0097060	synaptic membrane	0.369263125743168	1	0	0	1	7
GO:0040008 regulation of growth	16	0.369267342572698	3.119	0.076	Biological Process	GO:0040008	regulation of growth	0.369267342572698	0.933342747885396	0	0	16	211
GO:0042285 xylosyltransferase activity	2	0.374487334884512	0.377	0.125	Molecular Function	GO:0042285	xylosyltransferase activity	0.374487334884512	0.739310480481682	0	0	2	16
GO:1901463 regulation of tetrapyrrole biosynthetic process	3	0.375425123705744	0.585	0.094	Biological Process	GO:1901463	regulation of tetrapyrrole biosynthetic process	0.375425123705744	0.933342747885396	0	0	3	32
GO:0000082 G1/S transition of mitotic cell cycle	2	0.376336357166863	0.390	0.105	Biological Process	GO:0000082	G1/S transition of mitotic cell cycle	0.376336357166863	0.933342747885396	0	0	2	19
GO:0002009 morphogenesis of an epithelium	2	0.376336357166863	0.390	0.105	Biological Process	GO:0002009	morphogenesis of an epithelium	0.376336357166863	0.933342747885396	0	0	2	19
GO:0019674 NAD metabolic process	2	0.376336357166863	0.390	0.105	Biological Process	GO:0019674	NAD metabolic process	0.376336357166863	0.933342747885396	0	0	2	19
GO:0080186 developmental vegetative growth	2	0.376336357166863	0.390	0.105	Biological Process	GO:0080186	developmental vegetative growth	0.376336357166863	0.933342747885396	0	0	2	19
GO:0033014 tetrapyrrole biosynthetic process	5	0.377386603299018	0.975	0.085	Biological Process	GO:0033014	tetrapyrrole biosynthetic process	0.377386603299018	0.933342747885396	0	0	5	59
GO:0042542 response to hydrogen peroxide	5	0.377386603299018	0.975	0.085	Biological Process	GO:0042542	response to hydrogen peroxide	0.377386603299018	0.933342747885396	0	0	5	59
GO:0070011 peptidase activity, acting on L-amino acid peptides	17	0.381135172871816	3.202	0.089	Molecular Function	GO:0070011	peptidase activity, acting on L-amino acid peptides	0.381135172871816	0.741912591417308	0	0	17	192
GO:0006855 drug transmembrane transport	6	0.381689729538741	1.170	0.082	Biological Process	GO:0006855	drug transmembrane transport	0.381689729538741	0.933342747885396	0	0	6	73
GO:0009740 gibberellic acid mediated signaling pathway	6	0.381689729538741	1.170	0.082	Biological Process	GO:0009740	gibberellic acid mediated signaling pathway	0.381689729538741	0.933342747885396	0	0	6	73
GO:0010476 gibberellin mediated signaling pathway	6	0.381689729538741	1.170	0.082	Biological Process	GO:0010476	gibberellin mediated signaling pathway	0.381689729538741	0.933342747885396	0	0	6	73
GO:0006073 cellular glucan metabolic process	8	0.385772982087815	1.559	0.079	Biological Process	GO:0006073	cellular glucan metabolic process	0.385772982087815	0.933342747885396	0	0	8	101
GO:0046488 phosphatidylinositol metabolic process	4	0.385895149708631	0.780	0.087	Biological Process	GO:0046488	phosphatidylinositol metabolic process	0.385895149708631	0.933342747885396	0	0	4	46
GO:0043565 sequence-specific DNA binding	34	0.388574614839658	6.403	0.085	Molecular Function	GO:0043565	sequence-specific DNA binding	0.388574614839658	0.741912591417308	0	0	34	398
GO:0060560 developmental growth involved in morphogenesis	18	0.388794432575257	3.509	0.074	Biological Process	GO:0060560	developmental growth involved in morphogenesis	0.388794432575257	0.933342747885396	0	0	18	242
GO:0006570 tyrosine metabolic process	1	0.390806802883376	0.195	0.143	Biological Process	GO:0006570	tyrosine metabolic process	0.390806802883376	0.933342747885396	0	0	1	7
GO:0006751 glutathione catabolic process	1	0.390806802883376	0.195	0.143	Biological Process	GO:0006751	glutathione catabolic process	0.390806802883376	0.933342747885396	0	0	1	7
GO:0007097 nuclear migration	1	0.390806802883376	0.195	0.143	Biological Process	GO:0007097	nuclear migration	0.390806802883376	0.933342747885396	0	0	1	7
GO:0007569 cell aging	1	0.390806802883376	0.195	0.143	Biological Process	GO:0007569	cell aging	0.390806802883376	0.933342747885396	0	0	1	7
GO:0009130 pyrimidine nucleoside monophosphate biosynthetic process	1	0.390806802883376	0.195	0.143	Biological Process	GO:0009130	pyrimidine nucleoside monophosphate biosynthetic process	0.390806802883376	0.933342747885396	0	0	1	7
GO:0009759 indole glucosinolate biosynthetic process	1	0.390806802883376	0.195	0.143	Biological Process	GO:0009759	indole glucosinolate biosynthetic process	0.390806802883376	0.933342747885396	0	0	1	7
GO:0009828 plant-type cell wall loosening	1	0.390806802883376	0.195	0.143	Biological Process	GO:0009828	plant-type cell wall loosening	0.390806802883376	0.933342747885396	0	0	1	7
GO:0009901 anther dehiscence	1	0.390806802883376	0.195	0.143	Biological Process	GO:0009901	anther dehiscence	0.390806802883376	0.933342747885396	0	0	1	7
GO:0009970 cellular response to sulfate starvation	1	0.390806802883376	0.195	0.143	Biological Process	GO:0009970	cellular response to sulfate starvation	0.390806802883376	0.933342747885396	0	0	1	7
GO:0010117 photoprotection	1	0.390806802883376	0.195	0.143	Biological Process	GO:0010117	photoprotection	0.390806802883376	0.933342747885396	0	0	1	7
GO:0010215 cellulose microfibril organization	1	0.390806802883376	0.195	0.143	Biological Process	GO:0010215	cellulose microfibril organization	0.390806802883376	0.933342747885396	0	0	1	7
GO:0010262 somatic embryogenesis	1	0.390806802883376	0.195	0.143	Biological Process	GO:0010262	somatic embryogenesis	0.390806802883376	0.933342747885396	0	0	1	7
GO:0010288 response to lead ion	1	0.390806802883376	0.195	0.143	Biological Process	GO:0010288	response to lead ion	0.390806802883376	0.933342747885396	0	0	1	7
GO:0010448 vegetative meristem growth	1	0.390806802883376	0.195	0.143	Biological Process	GO:0010448	vegetative meristem growth	0.390806802883376	0.933342747885396	0	0	1	7
GO:0010469 regulation of receptor activity	1	0.390806802883376	0.195	0.143	Biological Process	GO:0010469	regulation of receptor activity	0.390806802883376	0.933342747885396	0	0	1	7
GO:0010586 miRNA metabolic process	1	0.390806802883376	0.195	0.143	Biological Process	GO:0010586	miRNA metabolic process	0.390806802883376	0.933342747885396	0	0	1	7
GO:0015977 carbon fixation	1	0.390806802883376	0.195	0.143	Biological Process	GO:0015977	carbon fixation	0.390806802883376	0.933342747885396	0	0	1	7
GO:0016119 carotene metabolic process	1	0.390806802883376	0.195	0.143	Biological Process	GO:0016119	carotene metabolic process	0.390806802883376	0.933342747885396	0	0	1	7
GO:0018108 peptidyl-tyrosine phosphorylation	1	0.390806802883376	0.195	0.143	Biological Process	GO:0018108	peptidyl-tyrosine phosphorylation	0.390806802883376	0.933342747885396	0	0	1	7
GO:0018212 peptidyl-tyrosine modification	1	0.390806802883376	0.195	0.143	Biological Process	GO:0018212	peptidyl-tyrosine modification	0.390806802883376	0.933342747885396	0	0	1	7
GO:0019369 arachidonic acid metabolic process	1	0.390806802883376	0.195	0.143	Biological Process	GO:0019369	arachidonic acid metabolic process	0.390806802883376	0.933342747885396	0	0	1	7
GO:0019646 aerobic electron transport chain	1	0.390806802883376	0.195	0.143	Biological Process	GO:0019646	aerobic electron transport chain	0.390806802883376	0.933342747885396	0	0	1	7
GO:0035088 establishment or maintenance of apical/basal cell polarity	1	0.390806802883376	0.195	0.143	Biological Process	GO:0035088	establishment or maintenance of apical/basal cell polarity	0.390806802883376	0.933342747885396	0	0	1	7
GO:0035090 maintenance of apical/basal cell polarity	1	0.390806802883376	0.195	0.143	Biological Process	GO:0035090	maintenance of apical/basal cell polarity	0.390806802883376	0.933342747885396	0	0	1	7
GO:0040023 establishment of nucleus localization	1	0.390806802883376	0.195	0.143	Biological Process	GO:0040023	establishment of nucleus localization	0.390806802883376	0.933342747885396	0	0	1	7
GO:0042219 cellular modified amino acid catabolic process	1	0.390806802883376	0.195	0.143	Biological Process	GO:0042219	cellular modified amino acid catabolic process	0.390806802883376	0.933342747885396	0	0	1	7
GO:0042938 dipeptide transport	1	0.390806802883376	0.195	0.143	Biological Process	GO:0042938	dipeptide transport	0.390806802883376	0.933342747885396	0	0	1	7
GO:0045197 establishment or maintenance of epithelial cell apical/basal polarity	1	0.390806802883376	0.195	0.143	Biological Process	GO:0045197	establishment or maintenance of epithelial cell apical/basal polarity	0.390806802883376	0.933342747885396	0	0	1	7
GO:0045199 maintenance of epithelial cell apical/basal polarity	1	0.390806802883376	0.195	0.143	Biological Process	GO:0045199	maintenance of epithelial cell apical/basal polarity	0.390806802883376	0.933342747885396	0	0	1	7
GO:0046513 ceramide biosynthetic process	1	0.390806802883376	0.195	0.143	Biological Process	GO:0046513	ceramide biosynthetic process	0.390806802883376	0.933342747885396	0	0	1	7
GO:0046794 transport of virus	1	0.390806802883376	0.195	0.143	Biological Process	GO:0046794	transport of virus	0.390806802883376	0.933342747885396	0	0	1	7
GO:0050878 regulation of body fluid levels	1	0.390806802883376	0.195	0.143	Biological Process	GO:0050878	regulation of body fluid levels	0.390806802883376	0.933342747885396	0	0	1	7
GO:0051647 nucleus localization	1	0.390806802883376	0.195	0.143	Biological Process	GO:0051647	nucleus localization	0.390806802883376	0.933342747885396	0	0	1	7
GO:0055071 manganese ion homeostasis	1	0.390806802883376	0.195	0.143	Biological Process	GO:0055071	manganese ion homeostasis	0.390806802883376	0.933342747885396	0	0	1	7
GO:0061158 3'-UTR-mediated mRNA destabilization	1	0.390806802883376	0.195	0.143	Biological Process	GO:0061158	3'-UTR-mediated mRNA destabilization	0.390806802883376	0.933342747885396	0	0	1	7
GO:0061245 establishment or maintenance of bipolar cell polarity	1	0.390806802883376	0.195	0.143	Biological Process	GO:0061245	establishment or maintenance of bipolar cell polarity	0.390806802883376	0.933342747885396	0	0	1	7
GO:0061687 detoxification of inorganic compound	1	0.390806802883376	0.195	0.143	Biological Process	GO:0061687	detoxification of inorganic compound	0.390806802883376	0.933342747885396	0	0	1	7
GO:0070301 cellular response to hydrogen peroxide	1	0.390806802883376	0.195	0.143	Biological Process	GO:0070301	cellular response to hydrogen peroxide	0.390806802883376	0.933342747885396	0	0	1	7
GO:0070574 cadmium ion transmembrane transport	1	0.390806802883376	0.195	0.143	Biological Process	GO:0070574	cadmium ion transmembrane transport	0.390806802883376	0.933342747885396	0	0	1	7
GO:0071491 cellular response to red light	1	0.390806802883376	0.195	0.143	Biological Process	GO:0071491	cellular response to red light	0.390806802883376	0.933342747885396	0	0	1	7
GO:0090229 negative regulation of red or far-red light signaling pathway	1	0.390806802883376	0.195	0.143	Biological Process	GO:0090229	negative regulation of red or far-red light signaling pathway	0.390806802883376	0.933342747885396	0	0	1	7
GO:0090558 plant epidermis development	16	0.391128504030642	3.119	0.075	Biological Process	GO:0090558	plant epidermis development	0.391128504030642	0.933342747885396	0	0	16	214
GO:0000325 plant-type vacuole	9	0.392451557209198	1.911	0.073	Cellular Component	GO:0000325	plant-type vacuole	0.392451557209198	1	0	0	9	124
GO:0002229 defense response to oomycetes	3	0.394399217263124	0.585	0.091	Biological Process	GO:0002229	defense response to oomycetes	0.394399217263124	0.940016403645162	0	0	3	33
GO:0016893 endonuclease activity, active with either ribo- or deoxyribonucleic acids and producing 5'-phosphomonoesters	3	0.396245606055576	0.565	0.107	Molecular Function	GO:0016893	endonuclease activity, active with either ribo- or deoxyribonucleic acids and producing 5'-phosphomonoesters	0.396245606055576	0.741912591417308	0	0	3	28
GO:0000302 response to reactive oxygen species	10	0.396279769974263	1.949	0.077	Biological Process	GO:0000302	response to reactive oxygen species	0.396279769974263	0.941622269355404	0	0	10	130
GO:0016114 terpenoid biosynthetic process	8	0.396387936620119	1.559	0.078	Biological Process	GO:0016114	terpenoid biosynthetic process	0.396387936620119	0.941622269355404	0	0	8	102
GO:0004467 long-chain fatty acid-CoA ligase activity	1	0.396573483976029	0.188	0.167	Molecular Function	GO:0004467	long-chain fatty acid-CoA ligase activity	0.396573483976029	0.741912591417308	0	0	1	6
GO:0004831 tyrosine-tRNA ligase activity	1	0.396573483976029	0.188	0.167	Molecular Function	GO:0004831	tyrosine-tRNA ligase activity	0.396573483976029	0.741912591417308	0	0	1	6
GO:0008810 cellulase activity	1	0.396573483976029	0.188	0.167	Molecular Function	GO:0008810	cellulase activity	0.396573483976029	0.741912591417308	0	0	1	6
GO:0010178 IAA-amino acid conjugate hydrolase activity	1	0.396573483976029	0.188	0.167	Molecular Function	GO:0010178	IAA-amino acid conjugate hydrolase activity	0.396573483976029	0.741912591417308	0	0	1	6
GO:0010333 terpene synthase activity	1	0.396573483976029	0.188	0.167	Molecular Function	GO:0010333	terpene synthase activity	0.396573483976029	0.741912591417308	0	0	1	6
GO:0015645 fatty acid ligase activity	1	0.396573483976029	0.188	0.167	Molecular Function	GO:0015645	fatty acid ligase activity	0.396573483976029	0.741912591417308	0	0	1	6
GO:0019825 oxygen binding	1	0.396573483976029	0.188	0.167	Molecular Function	GO:0019825	oxygen binding	0.396573483976029	0.741912591417308	0	0	1	6
GO:0050403 trans-zeatin O-beta-D-glucosyltransferase activity	1	0.396573483976029	0.188	0.167	Molecular Function	GO:0050403	trans-zeatin O-beta-D-glucosyltransferase activity	0.396573483976029	0.741912591417308	0	0	1	6
GO:0050404 zeatin O-beta-D-xylosyltransferase activity	1	0.396573483976029	0.188	0.167	Molecular Function	GO:0050404	zeatin O-beta-D-xylosyltransferase activity	0.396573483976029	0.741912591417308	0	0	1	6
GO:0050502 cis-zeatin O-beta-D-glucosyltransferase activity	1	0.396573483976029	0.188	0.167	Molecular Function	GO:0050502	cis-zeatin O-beta-D-glucosyltransferase activity	0.396573483976029	0.741912591417308	0	0	1	6
GO:0080046 quercetin 4'-O-glucosyltransferase activity	1	0.396573483976029	0.188	0.167	Molecular Function	GO:0080046	quercetin 4'-O-glucosyltransferase activity	0.396573483976029	0.741912591417308	0	0	1	6
GO:0080116 glucuronoxylan glucuronosyltransferase activity	1	0.396573483976029	0.188	0.167	Molecular Function	GO:0080116	glucuronoxylan glucuronosyltransferase activity	0.396573483976029	0.741912591417308	0	0	1	6
GO:0097599 xylanase activity	1	0.396573483976029	0.188	0.167	Molecular Function	GO:0097599	xylanase activity	0.396573483976029	0.741912591417308	0	0	1	6
GO:1990841 promoter-specific chromatin binding	1	0.396573483976029	0.188	0.167	Molecular Function	GO:1990841	promoter-specific chromatin binding	0.396573483976029	0.741912591417308	0	0	1	6
GO:0097306 cellular response to alcohol	17	0.39707184712707	3.314	0.074	Biological Process	GO:0097306	cellular response to alcohol	0.39707184712707	0.941622269355404	0	0	17	229
GO:0048869 cellular developmental process	52	0.398825666532655	10.136	0.071	Biological Process	GO:0048869	cellular developmental process	0.398825666532655	0.941622269355404	0	0	52	731
GO:0000097 sulfur amino acid biosynthetic process	2	0.401186412761977	0.390	0.100	Biological Process	GO:0000097	sulfur amino acid biosynthetic process	0.401186412761977	0.941622269355404	0	0	2	20
GO:0008156 negative regulation of DNA replication	2	0.401186412761977	0.390	0.100	Biological Process	GO:0008156	negative regulation of DNA replication	0.401186412761977	0.941622269355404	0	0	2	20
GO:0019750 chloroplast localization	2	0.401186412761977	0.390	0.100	Biological Process	GO:0019750	chloroplast localization	0.401186412761977	0.941622269355404	0	0	2	20
GO:0044843 cell cycle G1/S phase transition	2	0.401186412761977	0.390	0.100	Biological Process	GO:0044843	cell cycle G1/S phase transition	0.401186412761977	0.941622269355404	0	0	2	20
GO:0045489 pectin biosynthetic process	2	0.401186412761977	0.390	0.100	Biological Process	GO:0045489	pectin biosynthetic process	0.401186412761977	0.941622269355404	0	0	2	20
GO:0048729 tissue morphogenesis	2	0.401186412761977	0.390	0.100	Biological Process	GO:0048729	tissue morphogenesis	0.401186412761977	0.941622269355404	0	0	2	20
GO:0051644 plastid localization	2	0.401186412761977	0.390	0.100	Biological Process	GO:0051644	plastid localization	0.401186412761977	0.941622269355404	0	0	2	20
GO:0052542 defense response by callose deposition	2	0.401186412761977	0.390	0.100	Biological Process	GO:0052542	defense response by callose deposition	0.401186412761977	0.941622269355404	0	0	2	20
GO:0009201 ribonucleoside triphosphate biosynthetic process	4	0.401720847138009	0.780	0.085	Biological Process	GO:0009201	ribonucleoside triphosphate biosynthetic process	0.401720847138009	0.941622269355404	0	0	4	47
GO:2000028 regulation of photoperiodism, flowering	4	0.401720847138009	0.780	0.085	Biological Process	GO:2000028	regulation of photoperiodism, flowering	0.401720847138009	0.941622269355404	0	0	4	47
GO:0015075 ion transmembrane transporter activity	32	0.402237700470533	6.026	0.085	Molecular Function	GO:0015075	ion transmembrane transporter activity	0.402237700470533	0.741912591417308	0	0	32	376
GO:0016702 oxidoreductase activity, acting on single donors with incorporation of molecular oxygen, incorporation of two atoms of oxygen	2	0.404025829123398	0.377	0.118	Molecular Function	GO:0016702	oxidoreductase activity, acting on single donors with incorporation of molecular oxygen, incorporation of two atoms of oxygen	0.404025829123398	0.741912591417308	0	0	2	17
GO:0019842 vitamin binding	2	0.404025829123398	0.377	0.118	Molecular Function	GO:0019842	vitamin binding	0.404025829123398	0.741912591417308	0	0	2	17
GO:0009639 response to red or far red light	11	0.404703290783263	2.144	0.076	Biological Process	GO:0009639	response to red or far red light	0.404703290783263	0.945916073653236	0	0	11	145
GO:0015103 inorganic anion transmembrane transporter activity	29	0.404900009041472	5.461	0.085	Molecular Function	GO:0015103	inorganic anion transmembrane transporter activity	0.404900009041472	0.741912591417308	0	0	29	340
GO:0015114 phosphate ion transmembrane transporter activity	29	0.404900009041472	5.461	0.085	Molecular Function	GO:0015114	phosphate ion transmembrane transporter activity	0.404900009041472	0.741912591417308	0	0	29	340
GO:0015318 inorganic solute uptake transmembrane transporter activity	29	0.404900009041472	5.461	0.085	Molecular Function	GO:0015318	inorganic solute uptake transmembrane transporter activity	0.404900009041472	0.741912591417308	0	0	29	340
GO:0015563 uptake transmembrane transporter activity	29	0.404900009041472	5.461	0.085	Molecular Function	GO:0015563	uptake transmembrane transporter activity	0.404900009041472	0.741912591417308	0	0	29	340
GO:0000902 cell morphogenesis	24	0.405036895003849	4.678	0.073	Biological Process	GO:0000902	cell morphogenesis	0.405036895003849	0.945916073653236	0	0	24	330
GO:0035266 meristem growth	5	0.405118865561221	0.975	0.082	Biological Process	GO:0035266	meristem growth	0.405118865561221	0.945916073653236	0	0	5	61
GO:0044042 glucan metabolic process	8	0.407007900127941	1.559	0.078	Biological Process	GO:0044042	glucan metabolic process	0.407007900127941	0.945916073653236	0	0	8	103
GO:0044815 DNA packaging complex	1	0.409473882074376	0.212	0.125	Cellular Component	GO:0044815	DNA packaging complex	0.409473882074376	1	0	0	1	8
GO:0006820 anion transport	17	0.411292297352016	3.314	0.074	Biological Process	GO:0006820	anion transport	0.411292297352016	0.945916073653236	0	0	17	231
GO:0006720 isoprenoid metabolic process	12	0.412129323885361	2.339	0.075	Biological Process	GO:0006720	isoprenoid metabolic process	0.412129323885361	0.945916073653236	0	0	12	160
GO:0009625 response to insect	3	0.413219372765103	0.585	0.088	Biological Process	GO:0009625	response to insect	0.413219372765103	0.945916073653236	0	0	3	34
GO:0042742 defense response to bacterium	21	0.416959848016728	4.094	0.073	Biological Process	GO:0042742	defense response to bacterium	0.416959848016728	0.945916073653236	0	0	21	289
GO:0003333 amino acid transmembrane transport	4	0.417472305268362	0.780	0.083	Biological Process	GO:0003333	amino acid transmembrane transport	0.417472305268362	0.945916073653236	0	0	4	48
GO:0015562 efflux transmembrane transporter activity	3	0.418584249722978	0.565	0.103	Molecular Function	GO:0015562	efflux transmembrane transporter activity	0.418584249722978	0.764697196508843	0	0	3	29
GO:0006342 chromatin silencing	5	0.41893438381285	0.975	0.081	Biological Process	GO:0006342	chromatin silencing	0.41893438381285	0.945916073653236	0	0	5	62
GO:0009640 photomorphogenesis	5	0.41893438381285	0.975	0.081	Biological Process	GO:0009640	photomorphogenesis	0.41893438381285	0.945916073653236	0	0	5	62
GO:0015994 chlorophyll metabolic process	5	0.41893438381285	0.975	0.081	Biological Process	GO:0015994	chlorophyll metabolic process	0.41893438381285	0.945916073653236	0	0	5	62
GO:0009141 nucleoside triphosphate metabolic process	6	0.419096821199073	1.170	0.079	Biological Process	GO:0009141	nucleoside triphosphate metabolic process	0.419096821199073	0.945916073653236	0	0	6	76
GO:0016049 cell growth	23	0.425182470220517	4.483	0.072	Biological Process	GO:0016049	cell growth	0.425182470220517	0.945916073653236	0	0	23	319
GO:0008645 hexose transport	2	0.425559281335851	0.390	0.095	Biological Process	GO:0008645	hexose transport	0.425559281335851	0.945916073653236	0	0	2	21
GO:0010929 positive regulation of auxin mediated signaling pathway	2	0.425559281335851	0.390	0.095	Biological Process	GO:0010929	positive regulation of auxin mediated signaling pathway	0.425559281335851	0.945916073653236	0	0	2	21
GO:0015758 glucose transport	2	0.425559281335851	0.390	0.095	Biological Process	GO:0015758	glucose transport	0.425559281335851	0.945916073653236	0	0	2	21
GO:0022904 respiratory electron transport chain	2	0.425559281335851	0.390	0.095	Biological Process	GO:0022904	respiratory electron transport chain	0.425559281335851	0.945916073653236	0	0	2	21
GO:0035428 hexose transmembrane transport	2	0.425559281335851	0.390	0.095	Biological Process	GO:0035428	hexose transmembrane transport	0.425559281335851	0.945916073653236	0	0	2	21
GO:0046323 glucose import	2	0.425559281335851	0.390	0.095	Biological Process	GO:0046323	glucose import	0.425559281335851	0.945916073653236	0	0	2	21
GO:0080036 regulation of cytokinin-activated signaling pathway	2	0.425559281335851	0.390	0.095	Biological Process	GO:0080036	regulation of cytokinin-activated signaling pathway	0.425559281335851	0.945916073653236	0	0	2	21
GO:1904659 glucose transmembrane transport	2	0.425559281335851	0.390	0.095	Biological Process	GO:1904659	glucose transmembrane transport	0.425559281335851	0.945916073653236	0	0	2	21
GO:0001134 transcription factor activity, transcription factor recruiting	6	0.429056848055009	1.130	0.092	Molecular Function	GO:0001134	transcription factor activity, transcription factor recruiting	0.429056848055009	0.765552369495955	0	0	6	65
GO:0001135 transcription factor activity, RNA polymerase II transcription factor recruiting	6	0.429056848055009	1.130	0.092	Molecular Function	GO:0001135	transcription factor activity, RNA polymerase II transcription factor recruiting	0.429056848055009	0.765552369495955	0	0	6	65
GO:0015850 organic hydroxy compound transport	3	0.431851301531228	0.585	0.086	Biological Process	GO:0015850	organic hydroxy compound transport	0.431851301531228	0.945916073653236	0	0	3	35
GO:0051607 defense response to virus	3	0.431851301531228	0.585	0.086	Biological Process	GO:0051607	defense response to virus	0.431851301531228	0.945916073653236	0	0	3	35
GO:0071236 cellular response to antibiotic	3	0.431851301531228	0.585	0.086	Biological Process	GO:0071236	cellular response to antibiotic	0.431851301531228	0.945916073653236	0	0	3	35
GO:0006561 proline biosynthetic process	1	0.432470062464875	0.195	0.125	Biological Process	GO:0006561	proline biosynthetic process	0.432470062464875	0.945916073653236	0	0	1	8
GO:0006672 ceramide metabolic process	1	0.432470062464875	0.195	0.125	Biological Process	GO:0006672	ceramide metabolic process	0.432470062464875	0.945916073653236	0	0	1	8
GO:0006863 purine nucleobase transport	1	0.432470062464875	0.195	0.125	Biological Process	GO:0006863	purine nucleobase transport	0.432470062464875	0.945916073653236	0	0	1	8
GO:0009129 pyrimidine nucleoside monophosphate metabolic process	1	0.432470062464875	0.195	0.125	Biological Process	GO:0009129	pyrimidine nucleoside monophosphate metabolic process	0.432470062464875	0.945916073653236	0	0	1	8
GO:0009394 2'-deoxyribonucleotide metabolic process	1	0.432470062464875	0.195	0.125	Biological Process	GO:0009394	2'-deoxyribonucleotide metabolic process	0.432470062464875	0.945916073653236	0	0	1	8
GO:0009704 de-etiolation	1	0.432470062464875	0.195	0.125	Biological Process	GO:0009704	de-etiolation	0.432470062464875	0.945916073653236	0	0	1	8
GO:0010555 response to mannitol	1	0.432470062464875	0.195	0.125	Biological Process	GO:0010555	response to mannitol	0.432470062464875	0.945916073653236	0	0	1	8
GO:0015851 nucleobase transport	1	0.432470062464875	0.195	0.125	Biological Process	GO:0015851	nucleobase transport	0.432470062464875	0.945916073653236	0	0	1	8
GO:0016145 S-glycoside catabolic process	1	0.432470062464875	0.195	0.125	Biological Process	GO:0016145	S-glycoside catabolic process	0.432470062464875	0.945916073653236	0	0	1	8
GO:0019692 deoxyribose phosphate metabolic process	1	0.432470062464875	0.195	0.125	Biological Process	GO:0019692	deoxyribose phosphate metabolic process	0.432470062464875	0.945916073653236	0	0	1	8
GO:0019759 glycosinolate catabolic process	1	0.432470062464875	0.195	0.125	Biological Process	GO:0019759	glycosinolate catabolic process	0.432470062464875	0.945916073653236	0	0	1	8
GO:0019762 glucosinolate catabolic process	1	0.432470062464875	0.195	0.125	Biological Process	GO:0019762	glucosinolate catabolic process	0.432470062464875	0.945916073653236	0	0	1	8
GO:0030011 maintenance of cell polarity	1	0.432470062464875	0.195	0.125	Biological Process	GO:0030011	maintenance of cell polarity	0.432470062464875	0.945916073653236	0	0	1	8
GO:0035822 gene conversion	1	0.432470062464875	0.195	0.125	Biological Process	GO:0035822	gene conversion	0.432470062464875	0.945916073653236	0	0	1	8
GO:0042436 indole-containing compound catabolic process	1	0.432470062464875	0.195	0.125	Biological Process	GO:0042436	indole-containing compound catabolic process	0.432470062464875	0.945916073653236	0	0	1	8
GO:0043101 purine-containing compound salvage	1	0.432470062464875	0.195	0.125	Biological Process	GO:0043101	purine-containing compound salvage	0.432470062464875	0.945916073653236	0	0	1	8
GO:0044766 multi-organism transport	1	0.432470062464875	0.195	0.125	Biological Process	GO:0044766	multi-organism transport	0.432470062464875	0.945916073653236	0	0	1	8
GO:0046355 mannan catabolic process	1	0.432470062464875	0.195	0.125	Biological Process	GO:0046355	mannan catabolic process	0.432470062464875	0.945916073653236	0	0	1	8
GO:0048872 homeostasis of number of cells	1	0.432470062464875	0.195	0.125	Biological Process	GO:0048872	homeostasis of number of cells	0.432470062464875	0.945916073653236	0	0	1	8
GO:0050829 defense response to Gram-negative bacterium	1	0.432470062464875	0.195	0.125	Biological Process	GO:0050829	defense response to Gram-negative bacterium	0.432470062464875	0.945916073653236	0	0	1	8
GO:0070726 cell wall assembly	1	0.432470062464875	0.195	0.125	Biological Process	GO:0070726	cell wall assembly	0.432470062464875	0.945916073653236	0	0	1	8
GO:0071484 cellular response to light intensity	1	0.432470062464875	0.195	0.125	Biological Process	GO:0071484	cellular response to light intensity	0.432470062464875	0.945916073653236	0	0	1	8
GO:0071490 cellular response to far red light	1	0.432470062464875	0.195	0.125	Biological Process	GO:0071490	cellular response to far red light	0.432470062464875	0.945916073653236	0	0	1	8
GO:0071668 plant-type cell wall assembly	1	0.432470062464875	0.195	0.125	Biological Process	GO:0071668	plant-type cell wall assembly	0.432470062464875	0.945916073653236	0	0	1	8
GO:0090227 regulation of red or far-red light signaling pathway	1	0.432470062464875	0.195	0.125	Biological Process	GO:0090227	regulation of red or far-red light signaling pathway	0.432470062464875	0.945916073653236	0	0	1	8
GO:0090333 regulation of stomatal closure	1	0.432470062464875	0.195	0.125	Biological Process	GO:0090333	regulation of stomatal closure	0.432470062464875	0.945916073653236	0	0	1	8
GO:1901001 negative regulation of response to salt stress	1	0.432470062464875	0.195	0.125	Biological Process	GO:1901001	negative regulation of response to salt stress	0.432470062464875	0.945916073653236	0	0	1	8
GO:1901348 positive regulation of secondary cell wall biogenesis	1	0.432470062464875	0.195	0.125	Biological Process	GO:1901348	positive regulation of secondary cell wall biogenesis	0.432470062464875	0.945916073653236	0	0	1	8
GO:1902579 multi-organism localization	1	0.432470062464875	0.195	0.125	Biological Process	GO:1902579	multi-organism localization	0.432470062464875	0.945916073653236	0	0	1	8
GO:1903340 positive regulation of cell wall organization or biogenesis	1	0.432470062464875	0.195	0.125	Biological Process	GO:1903340	positive regulation of cell wall organization or biogenesis	0.432470062464875	0.945916073653236	0	0	1	8
GO:1904823 purine nucleobase transmembrane transport	1	0.432470062464875	0.195	0.125	Biological Process	GO:1904823	purine nucleobase transmembrane transport	0.432470062464875	0.945916073653236	0	0	1	8
GO:2000038 regulation of stomatal complex development	1	0.432470062464875	0.195	0.125	Biological Process	GO:2000038	regulation of stomatal complex development	0.432470062464875	0.945916073653236	0	0	1	8
GO:2001257 regulation of cation channel activity	1	0.432470062464875	0.195	0.125	Biological Process	GO:2001257	regulation of cation channel activity	0.432470062464875	0.945916073653236	0	0	1	8
GO:0007389 pattern specification process	14	0.432627354721991	2.729	0.073	Biological Process	GO:0007389	pattern specification process	0.432627354721991	0.945916073653236	0	0	14	191
GO:0005310 dicarboxylic acid transmembrane transporter activity	2	0.4328803847813	0.377	0.111	Molecular Function	GO:0005310	dicarboxylic acid transmembrane transporter activity	0.4328803847813	0.765552369495955	0	0	2	18
GO:0034593 phosphatidylinositol bisphosphate phosphatase activity	2	0.4328803847813	0.377	0.111	Molecular Function	GO:0034593	phosphatidylinositol bisphosphate phosphatase activity	0.4328803847813	0.765552369495955	0	0	2	18
GO:0052866 phosphatidylinositol phosphate phosphatase activity	2	0.4328803847813	0.377	0.111	Molecular Function	GO:0052866	phosphatidylinositol phosphate phosphatase activity	0.4328803847813	0.765552369495955	0	0	2	18
GO:0006865 amino acid transport	4	0.433127481027301	0.780	0.082	Biological Process	GO:0006865	amino acid transport	0.433127481027301	0.945916073653236	0	0	4	49
GO:0009863 salicylic acid mediated signaling pathway	4	0.433127481027301	0.780	0.082	Biological Process	GO:0009863	salicylic acid mediated signaling pathway	0.433127481027301	0.945916073653236	0	0	4	49
GO:0019216 regulation of lipid metabolic process	4	0.433127481027301	0.780	0.082	Biological Process	GO:0019216	regulation of lipid metabolic process	0.433127481027301	0.945916073653236	0	0	4	49
GO:0004197 cysteine-type endopeptidase activity	3	0.440643486662688	0.565	0.100	Molecular Function	GO:0004197	cysteine-type endopeptidase activity	0.440643486662688	0.765552369495955	0	0	3	30
GO:0042127 regulation of cell proliferation	7	0.441349974197561	1.365	0.076	Biological Process	GO:0042127	regulation of cell proliferation	0.441349974197561	0.962812980015141	0	0	7	92
GO:0015893 drug transport	6	0.443893258719126	1.170	0.077	Biological Process	GO:0015893	drug transport	0.443893258719126	0.966235271174563	0	0	6	78
GO:0016101 diterpenoid metabolic process	6	0.443893258719126	1.170	0.077	Biological Process	GO:0016101	diterpenoid metabolic process	0.443893258719126	0.966235271174563	0	0	6	78
GO:0004575 sucrose alpha-glucosidase activity	1	0.445321312974771	0.188	0.143	Molecular Function	GO:0004575	sucrose alpha-glucosidase activity	0.445321312974771	0.765552369495955	0	0	1	7
GO:0010428 methyl-CpNpG binding	1	0.445321312974771	0.188	0.143	Molecular Function	GO:0010428	methyl-CpNpG binding	0.445321312974771	0.765552369495955	0	0	1	7
GO:0010429 methyl-CpNpN binding	1	0.445321312974771	0.188	0.143	Molecular Function	GO:0010429	methyl-CpNpN binding	0.445321312974771	0.765552369495955	0	0	1	7
GO:0015086 cadmium ion transmembrane transporter activity	1	0.445321312974771	0.188	0.143	Molecular Function	GO:0015086	cadmium ion transmembrane transporter activity	0.445321312974771	0.765552369495955	0	0	1	7
GO:0016165 linoleate 13S-lipoxygenase activity	1	0.445321312974771	0.188	0.143	Molecular Function	GO:0016165	linoleate 13S-lipoxygenase activity	0.445321312974771	0.765552369495955	0	0	1	7
GO:0016752 sinapoyltransferase activity	1	0.445321312974771	0.188	0.143	Molecular Function	GO:0016752	sinapoyltransferase activity	0.445321312974771	0.765552369495955	0	0	1	7
GO:0016778 diphosphotransferase activity	1	0.445321312974771	0.188	0.143	Molecular Function	GO:0016778	diphosphotransferase activity	0.445321312974771	0.765552369495955	0	0	1	7
GO:0016868 intramolecular transferase activity, phosphotransferases	1	0.445321312974771	0.188	0.143	Molecular Function	GO:0016868	intramolecular transferase activity, phosphotransferases	0.445321312974771	0.765552369495955	0	0	1	7
GO:0019139 cytokinin dehydrogenase activity	1	0.445321312974771	0.188	0.143	Molecular Function	GO:0019139	cytokinin dehydrogenase activity	0.445321312974771	0.765552369495955	0	0	1	7
GO:0019209 kinase activator activity	1	0.445321312974771	0.188	0.143	Molecular Function	GO:0019209	kinase activator activity	0.445321312974771	0.765552369495955	0	0	1	7
GO:0030295 protein kinase activator activity	1	0.445321312974771	0.188	0.143	Molecular Function	GO:0030295	protein kinase activator activity	0.445321312974771	0.765552369495955	0	0	1	7
GO:0042937 tripeptide transporter activity	1	0.445321312974771	0.188	0.143	Molecular Function	GO:0042937	tripeptide transporter activity	0.445321312974771	0.765552369495955	0	0	1	7
GO:0042973 glucan endo-1,3-beta-D-glucosidase activity	1	0.445321312974771	0.188	0.143	Molecular Function	GO:0042973	glucan endo-1,3-beta-D-glucosidase activity	0.445321312974771	0.765552369495955	0	0	1	7
GO:0080002 UDP-glucose:4-aminobenzoate acylglucosyltransferase activity	1	0.445321312974771	0.188	0.143	Molecular Function	GO:0080002	UDP-glucose:4-aminobenzoate acylglucosyltransferase activity	0.445321312974771	0.765552369495955	0	0	1	7
GO:0080018 anthocyanin 5-O-glucosyltransferase activity	1	0.445321312974771	0.188	0.143	Molecular Function	GO:0080018	anthocyanin 5-O-glucosyltransferase activity	0.445321312974771	0.765552369495955	0	0	1	7
GO:0003002 regionalization	12	0.446285151699902	2.339	0.073	Biological Process	GO:0003002	regionalization	0.446285151699902	0.967609545408538	0	0	12	164
GO:0044419 interspecies interaction between organisms	5	0.446386213763057	0.975	0.078	Biological Process	GO:0044419	interspecies interaction between organisms	0.446386213763057	0.967609545408538	0	0	5	64
GO:0033267 axon part	1	0.447126217466683	0.212	0.111	Cellular Component	GO:0033267	axon part	0.447126217466683	1	0	0	1	9
GO:0098794 postsynapse	1	0.447126217466683	0.212	0.111	Cellular Component	GO:0098794	postsynapse	0.447126217466683	1	0	0	1	9
GO:0009142 nucleoside triphosphate biosynthetic process	4	0.448665669806268	0.780	0.080	Biological Process	GO:0009142	nucleoside triphosphate biosynthetic process	0.448665669806268	0.967609545408538	0	0	4	50
GO:0071446 cellular response to salicylic acid stimulus	4	0.448665669806268	0.780	0.080	Biological Process	GO:0071446	cellular response to salicylic acid stimulus	0.448665669806268	0.967609545408538	0	0	4	50
GO:0006857 oligopeptide transport	2	0.449404130772195	0.390	0.091	Biological Process	GO:0006857	oligopeptide transport	0.449404130772195	0.967609545408538	0	0	2	22
GO:0015749 monosaccharide transport	2	0.449404130772195	0.390	0.091	Biological Process	GO:0015749	monosaccharide transport	0.449404130772195	0.967609545408538	0	0	2	22
GO:0035265 organ growth	2	0.449404130772195	0.390	0.091	Biological Process	GO:0035265	organ growth	0.449404130772195	0.967609545408538	0	0	2	22
GO:0070417 cellular response to cold	2	0.449404130772195	0.390	0.091	Biological Process	GO:0070417	cellular response to cold	0.449404130772195	0.967609545408538	0	0	2	22
GO:0090068 positive regulation of cell cycle process	2	0.449404130772195	0.390	0.091	Biological Process	GO:0090068	positive regulation of cell cycle process	0.449404130772195	0.967609545408538	0	0	2	22
GO:1900424 regulation of defense response to bacterium	2	0.449404130772195	0.390	0.091	Biological Process	GO:1900424	regulation of defense response to bacterium	0.449404130772195	0.967609545408538	0	0	2	22
GO:0055046 microgametogenesis	3	0.450263825810343	0.585	0.083	Biological Process	GO:0055046	microgametogenesis	0.450263825810343	0.968409074383851	0	0	3	36
GO:0017144 drug metabolic process	17	0.454081652811386	3.314	0.072	Biological Process	GO:0017144	drug metabolic process	0.454081652811386	0.974348232938045	0	0	17	237
GO:0007166 cell surface receptor signaling pathway	12	0.454807580916198	2.339	0.073	Biological Process	GO:0007166	cell surface receptor signaling pathway	0.454807580916198	0.974348232938045	0	0	12	165
GO:0010016 shoot system morphogenesis	12	0.454807580916198	2.339	0.073	Biological Process	GO:0010016	shoot system morphogenesis	0.454807580916198	0.974348232938045	0	0	12	165
GO:0012505 endomembrane system	75	0.455976190489829	15.924	0.065	Cellular Component	GO:0012505	endomembrane system	0.455976190489829	1	0	0	75	1158
GO:0006778 porphyrin-containing compound metabolic process	6	0.45621493779565	1.170	0.076	Biological Process	GO:0006778	porphyrin-containing compound metabolic process	0.45621493779565	0.974348232938045	0	0	6	79
GO:0033013 tetrapyrrole metabolic process	6	0.45621493779565	1.170	0.076	Biological Process	GO:0033013	tetrapyrrole metabolic process	0.45621493779565	0.974348232938045	0	0	6	79
GO:0008168 methyltransferase activity	12	0.458201570173966	2.260	0.086	Molecular Function	GO:0008168	methyltransferase activity	0.458201570173966	0.785488406012514	0	0	12	140
GO:0006650 glycerophospholipid metabolic process	5	0.45999342460975	0.975	0.077	Biological Process	GO:0006650	glycerophospholipid metabolic process	0.45999342460975	0.974348232938045	0	0	5	65
GO:0044767 single-organism developmental process	146	0.460236913738534	28.460	0.069	Biological Process	GO:0044767	single-organism developmental process	0.460236913738534	0.974348232938045	0	0	146	2116
GO:0016638 oxidoreductase activity, acting on the CH-NH2 group of donors	2	0.460968931497746	0.377	0.105	Molecular Function	GO:0016638	oxidoreductase activity, acting on the CH-NH2 group of donors	0.460968931497746	0.785830044781673	0	0	2	19
GO:0019207 kinase regulator activity	2	0.460968931497746	0.377	0.105	Molecular Function	GO:0019207	kinase regulator activity	0.460968931497746	0.785830044781673	0	0	2	19
GO:0048364 root development	29	0.461841324215342	5.653	0.070	Biological Process	GO:0048364	root development	0.461841324215342	0.974348232938045	0	0	29	412
GO:0055082 cellular chemical homeostasis	7	0.463989903579968	1.365	0.074	Biological Process	GO:0055082	cellular chemical homeostasis	0.463989903579968	0.974348232938045	0	0	7	94
GO:0009644 response to high light intensity	4	0.464067505023206	0.780	0.078	Biological Process	GO:0009644	response to high light intensity	0.464067505023206	0.974348232938045	0	0	4	51
GO:0044275 cellular carbohydrate catabolic process	4	0.464067505023206	0.780	0.078	Biological Process	GO:0044275	cellular carbohydrate catabolic process	0.464067505023206	0.974348232938045	0	0	4	51
GO:0048598 embryonic morphogenesis	4	0.464067505023206	0.780	0.078	Biological Process	GO:0048598	embryonic morphogenesis	0.464067505023206	0.974348232938045	0	0	4	51
GO:0043492 ATPase activity, coupled to movement of substances	9	0.464895285956278	1.695	0.087	Molecular Function	GO:0043492	ATPase activity, coupled to movement of substances	0.464895285956278	0.790321986125673	0	0	9	104
GO:0010218 response to far red light	3	0.468428770171737	0.585	0.081	Biological Process	GO:0010218	response to far red light	0.468428770171737	0.974348232938045	0	0	3	37
GO:0006012 galactose metabolic process	1	0.471289110192278	0.195	0.111	Biological Process	GO:0006012	galactose metabolic process	0.471289110192278	0.974348232938045	0	0	1	9
GO:0006595 polyamine metabolic process	1	0.471289110192278	0.195	0.111	Biological Process	GO:0006595	polyamine metabolic process	0.471289110192278	0.974348232938045	0	0	1	9
GO:0006690 icosanoid metabolic process	1	0.471289110192278	0.195	0.111	Biological Process	GO:0006690	icosanoid metabolic process	0.471289110192278	0.974348232938045	0	0	1	9
GO:0006730 one-carbon metabolic process	1	0.471289110192278	0.195	0.111	Biological Process	GO:0006730	one-carbon metabolic process	0.471289110192278	0.974348232938045	0	0	1	9
GO:0006828 manganese ion transport	1	0.471289110192278	0.195	0.111	Biological Process	GO:0006828	manganese ion transport	0.471289110192278	0.974348232938045	0	0	1	9
GO:0009262 deoxyribonucleotide metabolic process	1	0.471289110192278	0.195	0.111	Biological Process	GO:0009262	deoxyribonucleotide metabolic process	0.471289110192278	0.974348232938045	0	0	1	9
GO:0009268 response to pH	1	0.471289110192278	0.195	0.111	Biological Process	GO:0009268	response to pH	0.471289110192278	0.974348232938045	0	0	1	9
GO:0009435 NAD biosynthetic process	1	0.471289110192278	0.195	0.111	Biological Process	GO:0009435	NAD biosynthetic process	0.471289110192278	0.974348232938045	0	0	1	9
GO:0009773 photosynthetic electron transport in photosystem I	1	0.471289110192278	0.195	0.111	Biological Process	GO:0009773	photosynthetic electron transport in photosystem I	0.471289110192278	0.974348232938045	0	0	1	9
GO:0010412 mannan metabolic process	1	0.471289110192278	0.195	0.111	Biological Process	GO:0010412	mannan metabolic process	0.471289110192278	0.974348232938045	0	0	1	9
GO:0015691 cadmium ion transport	1	0.471289110192278	0.195	0.111	Biological Process	GO:0015691	cadmium ion transport	0.471289110192278	0.974348232938045	0	0	1	9
GO:0016123 xanthophyll biosynthetic process	1	0.471289110192278	0.195	0.111	Biological Process	GO:0016123	xanthophyll biosynthetic process	0.471289110192278	0.974348232938045	0	0	1	9
GO:0030497 fatty acid elongation	1	0.471289110192278	0.195	0.111	Biological Process	GO:0030497	fatty acid elongation	0.471289110192278	0.974348232938045	0	0	1	9
GO:0034620 cellular response to unfolded protein	1	0.471289110192278	0.195	0.111	Biological Process	GO:0034620	cellular response to unfolded protein	0.471289110192278	0.974348232938045	0	0	1	9
GO:0042178 xenobiotic catabolic process	1	0.471289110192278	0.195	0.111	Biological Process	GO:0042178	xenobiotic catabolic process	0.471289110192278	0.974348232938045	0	0	1	9
GO:0042439 ethanolamine-containing compound metabolic process	1	0.471289110192278	0.195	0.111	Biological Process	GO:0042439	ethanolamine-containing compound metabolic process	0.471289110192278	0.974348232938045	0	0	1	9
GO:0071421 manganese ion transmembrane transport	1	0.471289110192278	0.195	0.111	Biological Process	GO:0071421	manganese ion transmembrane transport	0.471289110192278	0.974348232938045	0	0	1	9
GO:0080001 mucilage extrusion from seed coat	1	0.471289110192278	0.195	0.111	Biological Process	GO:0080001	mucilage extrusion from seed coat	0.471289110192278	0.974348232938045	0	0	1	9
GO:1900056 negative regulation of leaf senescence	1	0.471289110192278	0.195	0.111	Biological Process	GO:1900056	negative regulation of leaf senescence	0.471289110192278	0.974348232938045	0	0	1	9
GO:1900426 positive regulation of defense response to bacterium	1	0.471289110192278	0.195	0.111	Biological Process	GO:1900426	positive regulation of defense response to bacterium	0.471289110192278	0.974348232938045	0	0	1	9
GO:1901379 regulation of potassium ion transmembrane transport	1	0.471289110192278	0.195	0.111	Biological Process	GO:1901379	regulation of potassium ion transmembrane transport	0.471289110192278	0.974348232938045	0	0	1	9
GO:0009827 plant-type cell wall modification	2	0.472679273871104	0.390	0.087	Biological Process	GO:0009827	plant-type cell wall modification	0.472679273871104	0.974348232938045	0	0	2	23
GO:0009944 polarity specification of adaxial/abaxial axis	2	0.472679273871104	0.390	0.087	Biological Process	GO:0009944	polarity specification of adaxial/abaxial axis	0.472679273871104	0.974348232938045	0	0	2	23
GO:0048639 positive regulation of developmental growth	2	0.472679273871104	0.390	0.087	Biological Process	GO:0048639	positive regulation of developmental growth	0.472679273871104	0.974348232938045	0	0	2	23
GO:0080022 primary root development	2	0.472679273871104	0.390	0.087	Biological Process	GO:0080022	primary root development	0.472679273871104	0.974348232938045	0	0	2	23
GO:0097164 ammonium ion metabolic process	2	0.472679273871104	0.390	0.087	Biological Process	GO:0097164	ammonium ion metabolic process	0.472679273871104	0.974348232938045	0	0	2	23
GO:1900150 regulation of defense response to fungus	2	0.472679273871104	0.390	0.087	Biological Process	GO:1900150	regulation of defense response to fungus	0.472679273871104	0.974348232938045	0	0	2	23
GO:0009266 response to temperature stimulus	25	0.47373678396376	4.873	0.070	Biological Process	GO:0009266	response to temperature stimulus	0.47373678396376	0.97551406292849	0	0	25	356
GO:0016053 organic acid biosynthetic process	22	0.477547382511998	4.288	0.070	Biological Process	GO:0016053	organic acid biosynthetic process	0.477547382511998	0.981322755980614	0	0	22	313
GO:0046394 carboxylic acid biosynthetic process	22	0.477547382511998	4.288	0.070	Biological Process	GO:0046394	carboxylic acid biosynthetic process	0.477547382511998	0.981322755980614	0	0	22	313
GO:0022622 root system development	29	0.478244614159195	5.653	0.070	Biological Process	GO:0022622	root system development	0.478244614159195	0.981738167575241	0	0	29	415
GO:0009615 response to virus	4	0.479314950112416	0.780	0.077	Biological Process	GO:0009615	response to virus	0.479314950112416	0.981902423629051	0	0	4	52
GO:0016999 antibiotic metabolic process	4	0.479314950112416	0.780	0.077	Biological Process	GO:0016999	antibiotic metabolic process	0.479314950112416	0.981902423629051	0	0	4	52
GO:0016311 dephosphorylation	12	0.480274526620503	2.339	0.071	Biological Process	GO:0016311	dephosphorylation	0.480274526620503	0.982852823827097	0	0	12	168
GO:0031252 cell leading edge	1	0.482382587839441	0.212	0.100	Cellular Component	GO:0031252	cell leading edge	0.482382587839441	1	0	0	1	10
GO:0042383 sarcolemma	1	0.482382587839441	0.212	0.100	Cellular Component	GO:0042383	sarcolemma	0.482382587839441	1	0	0	1	10
GO:0016877 ligase activity, forming carbon-sulfur bonds	3	0.48372783211145	0.565	0.094	Molecular Function	GO:0016877	ligase activity, forming carbon-sulfur bonds	0.48372783211145	0.791462727308997	0	0	3	32
GO:0030041 actin filament polymerization	3	0.486320842661124	0.585	0.079	Biological Process	GO:0030041	actin filament polymerization	0.486320842661124	0.991134872556021	0	0	3	38
GO:0043069 negative regulation of programmed cell death	3	0.486320842661124	0.585	0.079	Biological Process	GO:0043069	negative regulation of programmed cell death	0.486320842661124	0.991134872556021	0	0	3	38
GO:0048449 floral organ formation	3	0.486320842661124	0.585	0.079	Biological Process	GO:0048449	floral organ formation	0.486320842661124	0.991134872556021	0	0	3	38
GO:0051701 interaction with host	3	0.486320842661124	0.585	0.079	Biological Process	GO:0051701	interaction with host	0.486320842661124	0.991134872556021	0	0	3	38
GO:0042455 ribonucleoside biosynthetic process	5	0.486903066699083	0.975	0.075	Biological Process	GO:0042455	ribonucleoside biosynthetic process	0.486903066699083	0.991302650168668	0	0	5	67
GO:0016701 oxidoreductase activity, acting on single donors with incorporation of molecular oxygen	2	0.4882270487038	0.377	0.100	Molecular Function	GO:0016701	oxidoreductase activity, acting on single donors with incorporation of molecular oxygen	0.4882270487038	0.791462727308997	0	0	2	20
GO:0015399 primary active transmembrane transporter activity	9	0.488243322136796	1.695	0.085	Molecular Function	GO:0015399	primary active transmembrane transporter activity	0.488243322136796	0.791462727308997	0	0	9	106
GO:0015405 P-P-bond-hydrolysis-driven transmembrane transporter activity	9	0.488243322136796	1.695	0.085	Molecular Function	GO:0015405	P-P-bond-hydrolysis-driven transmembrane transporter activity	0.488243322136796	0.791462727308997	0	0	9	106
GO:0003824 catalytic activity	316	0.489120973098098	59.510	0.081	Molecular Function	GO:0003824	catalytic activity	0.489120973098098	0.791462727308997	0	0	316	3905
GO:0003857 3-hydroxyacyl-CoA dehydrogenase activity	1	0.490137865441356	0.188	0.125	Molecular Function	GO:0003857	3-hydroxyacyl-CoA dehydrogenase activity	0.490137865441356	0.791462727308997	0	0	1	8
GO:0005345 purine nucleobase transmembrane transporter activity	1	0.490137865441356	0.188	0.125	Molecular Function	GO:0005345	purine nucleobase transmembrane transporter activity	0.490137865441356	0.791462727308997	0	0	1	8
GO:0008327 methyl-CpG binding	1	0.490137865441356	0.188	0.125	Molecular Function	GO:0008327	methyl-CpG binding	0.490137865441356	0.791462727308997	0	0	1	8
GO:0008692 3-hydroxybutyryl-CoA epimerase activity	1	0.490137865441356	0.188	0.125	Molecular Function	GO:0008692	3-hydroxybutyryl-CoA epimerase activity	0.490137865441356	0.791462727308997	0	0	1	8
GO:0010181 FMN binding	1	0.490137865441356	0.188	0.125	Molecular Function	GO:0010181	FMN binding	0.490137865441356	0.791462727308997	0	0	1	8
GO:0015205 nucleobase transmembrane transporter activity	1	0.490137865441356	0.188	0.125	Molecular Function	GO:0015205	nucleobase transmembrane transporter activity	0.490137865441356	0.791462727308997	0	0	1	8
GO:0016832 aldehyde-lyase activity	1	0.490137865441356	0.188	0.125	Molecular Function	GO:0016832	aldehyde-lyase activity	0.490137865441356	0.791462727308997	0	0	1	8
GO:0016856 racemase and epimerase activity, acting on hydroxy acids and derivatives	1	0.490137865441356	0.188	0.125	Molecular Function	GO:0016856	racemase and epimerase activity, acting on hydroxy acids and derivatives	0.490137865441356	0.791462727308997	0	0	1	8
GO:0016861 intramolecular oxidoreductase activity, interconverting aldoses and ketoses	1	0.490137865441356	0.188	0.125	Molecular Function	GO:0016861	intramolecular oxidoreductase activity, interconverting aldoses and ketoses	0.490137865441356	0.791462727308997	0	0	1	8
GO:0016985 mannan endo-1,4-beta-mannosidase activity	1	0.490137865441356	0.188	0.125	Molecular Function	GO:0016985	mannan endo-1,4-beta-mannosidase activity	0.490137865441356	0.791462727308997	0	0	1	8
GO:0030507 spectrin binding	1	0.490137865441356	0.188	0.125	Molecular Function	GO:0030507	spectrin binding	0.490137865441356	0.791462727308997	0	0	1	8
GO:0043531 ADP binding	1	0.490137865441356	0.188	0.125	Molecular Function	GO:0043531	ADP binding	0.490137865441356	0.791462727308997	0	0	1	8
GO:0090599 alpha-glucosidase activity	1	0.490137865441356	0.188	0.125	Molecular Function	GO:0090599	alpha-glucosidase activity	0.490137865441356	0.791462727308997	0	0	1	8
GO:1990538 xylan O-acetyltransferase activity	1	0.490137865441356	0.188	0.125	Molecular Function	GO:1990538	xylan O-acetyltransferase activity	0.490137865441356	0.791462727308997	0	0	1	8
GO:0044271 cellular nitrogen compound biosynthetic process	121	0.492076192303189	23.587	0.069	Biological Process	GO:0044271	cellular nitrogen compound biosynthetic process	0.492076192303189	0.991417471137609	0	0	121	1762
GO:0010029 regulation of seed germination	4	0.4943912837974	0.780	0.075	Biological Process	GO:0010029	regulation of seed germination	0.4943912837974	0.991417471137609	0	0	4	53
GO:0060627 regulation of vesicle-mediated transport	4	0.4943912837974	0.780	0.075	Biological Process	GO:0060627	regulation of vesicle-mediated transport	0.4943912837974	0.991417471137609	0	0	4	53
GO:0008361 regulation of cell size	2	0.495351160088091	0.390	0.083	Biological Process	GO:0008361	regulation of cell size	0.495351160088091	0.991417471137609	0	0	2	24
GO:0009943 adaxial/abaxial axis specification	2	0.495351160088091	0.390	0.083	Biological Process	GO:0009943	adaxial/abaxial axis specification	0.495351160088091	0.991417471137609	0	0	2	24
GO:0010769 regulation of cell morphogenesis involved in differentiation	2	0.495351160088091	0.390	0.083	Biological Process	GO:0010769	regulation of cell morphogenesis involved in differentiation	0.495351160088091	0.991417471137609	0	0	2	24
GO:0031570 DNA integrity checkpoint	2	0.495351160088091	0.390	0.083	Biological Process	GO:0031570	DNA integrity checkpoint	0.495351160088091	0.991417471137609	0	0	2	24
GO:0052545 callose localization	2	0.495351160088091	0.390	0.083	Biological Process	GO:0052545	callose localization	0.495351160088091	0.991417471137609	0	0	2	24
GO:0055072 iron ion homeostasis	2	0.495351160088091	0.390	0.083	Biological Process	GO:0055072	iron ion homeostasis	0.495351160088091	0.991417471137609	0	0	2	24
GO:0080092 regulation of pollen tube growth	2	0.495351160088091	0.390	0.083	Biological Process	GO:0080092	regulation of pollen tube growth	0.495351160088091	0.991417471137609	0	0	2	24
GO:0048589 developmental growth	26	0.499367215600682	5.068	0.069	Biological Process	GO:0048589	developmental growth	0.499367215600682	0.991417471137609	0	0	26	375
GO:0009126 purine nucleoside monophosphate metabolic process	5	0.500180729923152	0.975	0.074	Biological Process	GO:0009126	purine nucleoside monophosphate metabolic process	0.500180729923152	0.991417471137609	0	0	5	68
GO:0009167 purine ribonucleoside monophosphate metabolic process	5	0.500180729923152	0.975	0.074	Biological Process	GO:0009167	purine ribonucleoside monophosphate metabolic process	0.500180729923152	0.991417471137609	0	0	5	68
GO:0009736 cytokinin-activated signaling pathway	5	0.500180729923152	0.975	0.074	Biological Process	GO:0009736	cytokinin-activated signaling pathway	0.500180729923152	0.991417471137609	0	0	5	68
GO:0045814 negative regulation of gene expression, epigenetic	5	0.500180729923152	0.975	0.074	Biological Process	GO:0045814	negative regulation of gene expression, epigenetic	0.500180729923152	0.991417471137609	0	0	5	68
GO:0071368 cellular response to cytokinin stimulus	5	0.500180729923152	0.975	0.074	Biological Process	GO:0071368	cellular response to cytokinin stimulus	0.500180729923152	0.991417471137609	0	0	5	68
GO:0004888 transmembrane signaling receptor activity	11	0.502323966494618	2.072	0.083	Molecular Function	GO:0004888	transmembrane signaling receptor activity	0.502323966494618	0.809005967091332	0	0	11	132
GO:0009798 axis specification	3	0.503917508331187	0.585	0.077	Biological Process	GO:0009798	axis specification	0.503917508331187	0.991417471137609	0	0	3	39
GO:0090056 regulation of chlorophyll metabolic process	3	0.503917508331187	0.585	0.077	Biological Process	GO:0090056	regulation of chlorophyll metabolic process	0.503917508331187	0.991417471137609	0	0	3	39
GO:0016645 oxidoreductase activity, acting on the CH-NH group of donors	3	0.504669419001659	0.565	0.091	Molecular Function	GO:0016645	oxidoreductase activity, acting on the CH-NH group of donors	0.504669419001659	0.810650090364869	0	0	3	33
GO:0048443 stamen development	6	0.504751493069612	1.170	0.072	Biological Process	GO:0048443	stamen development	0.504751493069612	0.991417471137609	0	0	6	83
GO:0048466 androecium development	6	0.504751493069612	1.170	0.072	Biological Process	GO:0048466	androecium development	0.504751493069612	0.991417471137609	0	0	6	83
GO:0071407 cellular response to organic cyclic compound	12	0.505515200513111	2.339	0.070	Biological Process	GO:0071407	cellular response to organic cyclic compound	0.505515200513111	0.991417471137609	0	0	12	171
GO:0006094 gluconeogenesis	1	0.507457757541439	0.195	0.100	Biological Process	GO:0006094	gluconeogenesis	0.507457757541439	0.991417471137609	0	0	1	10
GO:0006098 pentose-phosphate shunt	1	0.507457757541439	0.195	0.100	Biological Process	GO:0006098	pentose-phosphate shunt	0.507457757541439	0.991417471137609	0	0	1	10
GO:0006879 cellular iron ion homeostasis	1	0.507457757541439	0.195	0.100	Biological Process	GO:0006879	cellular iron ion homeostasis	0.507457757541439	0.991417471137609	0	0	1	10
GO:0009299 mRNA transcription	1	0.507457757541439	0.195	0.100	Biological Process	GO:0009299	mRNA transcription	0.507457757541439	0.991417471137609	0	0	1	10
GO:0009405 pathogenesis	1	0.507457757541439	0.195	0.100	Biological Process	GO:0009405	pathogenesis	0.507457757541439	0.991417471137609	0	0	1	10
GO:0010019 chloroplast-nucleus signaling pathway	1	0.507457757541439	0.195	0.100	Biological Process	GO:0010019	chloroplast-nucleus signaling pathway	0.507457757541439	0.991417471137609	0	0	1	10
GO:0010047 fruit dehiscence	1	0.507457757541439	0.195	0.100	Biological Process	GO:0010047	fruit dehiscence	0.507457757541439	0.991417471137609	0	0	1	10
GO:0015985 energy coupled proton transport, down electrochemical gradient	1	0.507457757541439	0.195	0.100	Biological Process	GO:0015985	energy coupled proton transport, down electrochemical gradient	0.507457757541439	0.991417471137609	0	0	1	10
GO:0015986 ATP synthesis coupled proton transport	1	0.507457757541439	0.195	0.100	Biological Process	GO:0015986	ATP synthesis coupled proton transport	0.507457757541439	0.991417471137609	0	0	1	10
GO:0019321 pentose metabolic process	1	0.507457757541439	0.195	0.100	Biological Process	GO:0019321	pentose metabolic process	0.507457757541439	0.991417471137609	0	0	1	10
GO:0030104 water homeostasis	1	0.507457757541439	0.195	0.100	Biological Process	GO:0030104	water homeostasis	0.507457757541439	0.991417471137609	0	0	1	10
GO:0033559 unsaturated fatty acid metabolic process	1	0.507457757541439	0.195	0.100	Biological Process	GO:0033559	unsaturated fatty acid metabolic process	0.507457757541439	0.991417471137609	0	0	1	10
GO:0042939 tripeptide transport	1	0.507457757541439	0.195	0.100	Biological Process	GO:0042939	tripeptide transport	0.507457757541439	0.991417471137609	0	0	1	10
GO:0043171 peptide catabolic process	1	0.507457757541439	0.195	0.100	Biological Process	GO:0043171	peptide catabolic process	0.507457757541439	0.991417471137609	0	0	1	10
GO:0043266 regulation of potassium ion transport	1	0.507457757541439	0.195	0.100	Biological Process	GO:0043266	regulation of potassium ion transport	0.507457757541439	0.991417471137609	0	0	1	10
GO:0048871 multicellular organismal homeostasis	1	0.507457757541439	0.195	0.100	Biological Process	GO:0048871	multicellular organismal homeostasis	0.507457757541439	0.991417471137609	0	0	1	10
GO:0050826 response to freezing	1	0.507457757541439	0.195	0.100	Biological Process	GO:0050826	response to freezing	0.507457757541439	0.991417471137609	0	0	1	10
GO:0051289 protein homotetramerization	1	0.507457757541439	0.195	0.100	Biological Process	GO:0051289	protein homotetramerization	0.507457757541439	0.991417471137609	0	0	1	10
GO:0080026 response to indolebutyric acid	1	0.507457757541439	0.195	0.100	Biological Process	GO:0080026	response to indolebutyric acid	0.507457757541439	0.991417471137609	0	0	1	10
GO:1901141 regulation of lignin biosynthetic process	1	0.507457757541439	0.195	0.100	Biological Process	GO:1901141	regulation of lignin biosynthetic process	0.507457757541439	0.991417471137609	0	0	1	10
GO:0046283 anthocyanin-containing compound metabolic process	4	0.509281079451652	0.780	0.074	Biological Process	GO:0046283	anthocyanin-containing compound metabolic process	0.509281079451652	0.99400037455967	0	0	4	54
GO:0005887 integral component of plasma membrane	12	0.509714137502315	2.548	0.065	Cellular Component	GO:0005887	integral component of plasma membrane	0.509714137502315	1	0	0	12	184
GO:0009738 abscisic acid-activated signaling pathway	11	0.511217277348244	2.144	0.070	Biological Process	GO:0009738	abscisic acid-activated signaling pathway	0.511217277348244	0.996798290050706	0	0	11	157
GO:0042578 phosphoric ester hydrolase activity	13	0.513934610197463	2.448	0.082	Molecular Function	GO:0042578	phosphoric ester hydrolase activity	0.513934610197463	0.815903274616694	0	0	13	158
GO:0005096 GTPase activator activity	2	0.514605660134058	0.377	0.095	Molecular Function	GO:0005096	GTPase activator activity	0.514605660134058	0.815903274616694	0	0	2	21
GO:0005355 glucose transmembrane transporter activity	2	0.514605660134058	0.377	0.095	Molecular Function	GO:0005355	glucose transmembrane transporter activity	0.514605660134058	0.815903274616694	0	0	2	21
GO:0015149 hexose transmembrane transporter activity	2	0.514605660134058	0.377	0.095	Molecular Function	GO:0015149	hexose transmembrane transporter activity	0.514605660134058	0.815903274616694	0	0	2	21
GO:0051087 chaperone binding	2	0.514605660134058	0.377	0.095	Molecular Function	GO:0051087	chaperone binding	0.514605660134058	0.815903274616694	0	0	2	21
GO:0030018 Z disc	1	0.515395154004319	0.212	0.091	Cellular Component	GO:0030018	Z disc	0.515395154004319	1	0	0	1	11
GO:0031674 I band	1	0.515395154004319	0.212	0.091	Cellular Component	GO:0031674	I band	0.515395154004319	1	0	0	1	11
GO:0048226 Casparian strip	1	0.515395154004319	0.212	0.091	Cellular Component	GO:0048226	Casparian strip	0.515395154004319	1	0	0	1	11
GO:0006333 chromatin assembly or disassembly	2	0.51739346193891	0.390	0.080	Biological Process	GO:0006333	chromatin assembly or disassembly	0.51739346193891	1	0	0	2	25
GO:0016108 tetraterpenoid metabolic process	2	0.51739346193891	0.390	0.080	Biological Process	GO:0016108	tetraterpenoid metabolic process	0.51739346193891	1	0	0	2	25
GO:0016116 carotenoid metabolic process	2	0.51739346193891	0.390	0.080	Biological Process	GO:0016116	carotenoid metabolic process	0.51739346193891	1	0	0	2	25
GO:0072583 clathrin-mediated endocytosis	2	0.51739346193891	0.390	0.080	Biological Process	GO:0072583	clathrin-mediated endocytosis	0.51739346193891	1	0	0	2	25
GO:0032502 developmental process	148	0.523038125206468	28.850	0.068	Biological Process	GO:0032502	developmental process	0.523038125206468	1	0	0	148	2168
GO:0071396 cellular response to lipid	20	0.523634978585894	3.899	0.069	Biological Process	GO:0071396	cellular response to lipid	0.523634978585894	1	0	0	20	291
GO:0009163 nucleoside biosynthetic process	5	0.5263252890812	0.975	0.071	Biological Process	GO:0009163	nucleoside biosynthetic process	0.5263252890812	1	0	0	5	70
GO:0006979 response to oxidative stress	18	0.526589614434542	3.509	0.069	Biological Process	GO:0006979	response to oxidative stress	0.526589614434542	1	0	0	18	262
GO:0016741 transferase activity, transferring one-carbon groups	12	0.528122730323099	2.260	0.082	Molecular Function	GO:0016741	transferase activity, transferring one-carbon groups	0.528122730323099	0.82164552975286	0	0	12	147
GO:0004165 dodecenoyl-CoA delta-isomerase activity	1	0.531339629777171	0.188	0.111	Molecular Function	GO:0004165	dodecenoyl-CoA delta-isomerase activity	0.531339629777171	0.82164552975286	0	0	1	9
GO:0004300 enoyl-CoA hydratase activity	1	0.531339629777171	0.188	0.111	Molecular Function	GO:0004300	enoyl-CoA hydratase activity	0.531339629777171	0.82164552975286	0	0	1	9
GO:0005384 manganese ion transmembrane transporter activity	1	0.531339629777171	0.188	0.111	Molecular Function	GO:0005384	manganese ion transmembrane transporter activity	0.531339629777171	0.82164552975286	0	0	1	9
GO:0016207 4-coumarate-CoA ligase activity	1	0.531339629777171	0.188	0.111	Molecular Function	GO:0016207	4-coumarate-CoA ligase activity	0.531339629777171	0.82164552975286	0	0	1	9
GO:0016755 transferase activity, transferring amino-acyl groups	1	0.531339629777171	0.188	0.111	Molecular Function	GO:0016755	transferase activity, transferring amino-acyl groups	0.531339629777171	0.82164552975286	0	0	1	9
GO:0016780 phosphotransferase activity, for other substituted phosphate groups	1	0.531339629777171	0.188	0.111	Molecular Function	GO:0016780	phosphotransferase activity, for other substituted phosphate groups	0.531339629777171	0.82164552975286	0	0	1	9
GO:2000112 regulation of cellular macromolecule biosynthetic process	87	0.531982830462327	16.959	0.068	Biological Process	GO:2000112	regulation of cellular macromolecule biosynthetic process	0.531982830462327	1	0	0	87	1277
GO:0015171 amino acid transmembrane transporter activity	4	0.532573585075914	0.753	0.085	Molecular Function	GO:0015171	amino acid transmembrane transporter activity	0.532573585075914	0.82164552975286	0	0	4	47
GO:0000975 regulatory region DNA binding	21	0.532995547895238	3.955	0.081	Molecular Function	GO:0000975	regulatory region DNA binding	0.532995547895238	0.82164552975286	0	0	21	260
GO:0001067 regulatory region nucleic acid binding	21	0.532995547895238	3.955	0.081	Molecular Function	GO:0001067	regulatory region nucleic acid binding	0.532995547895238	0.82164552975286	0	0	21	260
GO:0044212 transcription regulatory region DNA binding	21	0.532995547895238	3.955	0.081	Molecular Function	GO:0044212	transcription regulatory region DNA binding	0.532995547895238	0.82164552975286	0	0	21	260
GO:1901698 response to nitrogen compound	20	0.536473261600769	3.899	0.068	Biological Process	GO:1901698	response to nitrogen compound	0.536473261600769	1	0	0	20	293
GO:1901401 regulation of tetrapyrrole metabolic process	3	0.538147469983712	0.585	0.073	Biological Process	GO:1901401	regulation of tetrapyrrole metabolic process	0.538147469983712	1	0	0	3	41
GO:0009124 nucleoside monophosphate biosynthetic process	4	0.538445664171922	0.780	0.071	Biological Process	GO:0009124	nucleoside monophosphate biosynthetic process	0.538445664171922	1	0	0	4	56
GO:0010948 negative regulation of cell cycle process	4	0.538445664171922	0.780	0.071	Biological Process	GO:0010948	negative regulation of cell cycle process	0.538445664171922	1	0	0	4	56
GO:1900140 regulation of seedling development	4	0.538445664171922	0.780	0.071	Biological Process	GO:1900140	regulation of seedling development	0.538445664171922	1	0	0	4	56
GO:1903311 regulation of mRNA metabolic process	4	0.538445664171922	0.780	0.071	Biological Process	GO:1903311	regulation of mRNA metabolic process	0.538445664171922	1	0	0	4	56
GO:0010252 auxin homeostasis	2	0.53878624787925	0.390	0.077	Biological Process	GO:0010252	auxin homeostasis	0.53878624787925	1	0	0	2	26
GO:0030148 sphingolipid biosynthetic process	2	0.53878624787925	0.390	0.077	Biological Process	GO:0030148	sphingolipid biosynthetic process	0.53878624787925	1	0	0	2	26
GO:0030307 positive regulation of cell growth	2	0.53878624787925	0.390	0.077	Biological Process	GO:0030307	positive regulation of cell growth	0.53878624787925	1	0	0	2	26
GO:0033037 polysaccharide localization	2	0.53878624787925	0.390	0.077	Biological Process	GO:0033037	polysaccharide localization	0.53878624787925	1	0	0	2	26
GO:1901991 negative regulation of mitotic cell cycle phase transition	2	0.53878624787925	0.390	0.077	Biological Process	GO:1901991	negative regulation of mitotic cell cycle phase transition	0.53878624787925	1	0	0	2	26
GO:2000031 regulation of salicylic acid mediated signaling pathway	2	0.53878624787925	0.390	0.077	Biological Process	GO:2000031	regulation of salicylic acid mediated signaling pathway	0.53878624787925	1	0	0	2	26
GO:0015145 monosaccharide transmembrane transporter activity	2	0.540068984429373	0.377	0.091	Molecular Function	GO:0015145	monosaccharide transmembrane transporter activity	0.540068984429373	0.830457835353709	0	0	2	22
GO:0070085 glycosylation	6	0.540109942269281	1.170	0.070	Biological Process	GO:0070085	glycosylation	0.540109942269281	1	0	0	6	86
GO:0005987 sucrose catabolic process	1	0.541156633292472	0.195	0.091	Biological Process	GO:0005987	sucrose catabolic process	0.541156633292472	1	0	0	1	11
GO:0006353 DNA-templated transcription, termination	1	0.541156633292472	0.195	0.091	Biological Process	GO:0006353	DNA-templated transcription, termination	0.541156633292472	1	0	0	1	11
GO:0006414 translational elongation	1	0.541156633292472	0.195	0.091	Biological Process	GO:0006414	translational elongation	0.541156633292472	1	0	0	1	11
GO:0006734 NADH metabolic process	1	0.541156633292472	0.195	0.091	Biological Process	GO:0006734	NADH metabolic process	0.541156633292472	1	0	0	1	11
GO:0009086 methionine biosynthetic process	1	0.541156633292472	0.195	0.091	Biological Process	GO:0009086	methionine biosynthetic process	0.541156633292472	1	0	0	1	11
GO:0009904 chloroplast accumulation movement	1	0.541156633292472	0.195	0.091	Biological Process	GO:0009904	chloroplast accumulation movement	0.541156633292472	1	0	0	1	11
GO:0009920 cell plate formation involved in plant-type cell wall biogenesis	1	0.541156633292472	0.195	0.091	Biological Process	GO:0009920	cell plate formation involved in plant-type cell wall biogenesis	0.541156633292472	1	0	0	1	11
GO:0010152 pollen maturation	1	0.541156633292472	0.195	0.091	Biological Process	GO:0010152	pollen maturation	0.541156633292472	1	0	0	1	11
GO:0046482 para-aminobenzoic acid metabolic process	1	0.541156633292472	0.195	0.091	Biological Process	GO:0046482	para-aminobenzoic acid metabolic process	0.541156633292472	1	0	0	1	11
GO:0051181 cofactor transport	1	0.541156633292472	0.195	0.091	Biological Process	GO:0051181	cofactor transport	0.541156633292472	1	0	0	1	11
GO:0097501 stress response to metal ion	1	0.541156633292472	0.195	0.091	Biological Process	GO:0097501	stress response to metal ion	0.541156633292472	1	0	0	1	11
GO:0040007 growth	34	0.544395056417995	6.628	0.068	Biological Process	GO:0040007	growth	0.544395056417995	1	0	0	34	501
GO:0051536 iron-sulfur cluster binding	3	0.54518271811518	0.565	0.086	Molecular Function	GO:0051536	iron-sulfur cluster binding	0.54518271811518	0.834129558716225	0	0	3	35
GO:0051540 metal cluster binding	3	0.54518271811518	0.565	0.086	Molecular Function	GO:0051540	metal cluster binding	0.54518271811518	0.834129558716225	0	0	3	35
GO:0030016 myofibril	1	0.546306432777879	0.212	0.083	Cellular Component	GO:0030016	myofibril	0.546306432777879	1	0	0	1	12
GO:0030017 sarcomere	1	0.546306432777879	0.212	0.083	Cellular Component	GO:0030017	sarcomere	0.546306432777879	1	0	0	1	12
GO:0030424 axon	1	0.546306432777879	0.212	0.083	Cellular Component	GO:0030424	axon	0.546306432777879	1	0	0	1	12
GO:0031312 extrinsic component of organelle membrane	1	0.546306432777879	0.212	0.083	Cellular Component	GO:0031312	extrinsic component of organelle membrane	0.546306432777879	1	0	0	1	12
GO:0043230 extracellular organelle	1	0.546306432777879	0.212	0.083	Cellular Component	GO:0043230	extracellular organelle	0.546306432777879	1	0	0	1	12
GO:0065010 extracellular membrane-bounded organelle	1	0.546306432777879	0.212	0.083	Cellular Component	GO:0065010	extracellular membrane-bounded organelle	0.546306432777879	1	0	0	1	12
GO:0070062 extracellular exosome	1	0.546306432777879	0.212	0.083	Cellular Component	GO:0070062	extracellular exosome	0.546306432777879	1	0	0	1	12
GO:1903561 extracellular vesicle	1	0.546306432777879	0.212	0.083	Cellular Component	GO:1903561	extracellular vesicle	0.546306432777879	1	0	0	1	12
GO:0048585 negative regulation of response to stimulus	15	0.550198035023593	2.924	0.068	Biological Process	GO:0048585	negative regulation of response to stimulus	0.550198035023593	1	0	0	15	221
GO:0009123 nucleoside monophosphate metabolic process	6	0.55165394751425	1.170	0.069	Biological Process	GO:0009123	nucleoside monophosphate metabolic process	0.55165394751425	1	0	0	6	87
GO:1901659 glycosyl compound biosynthetic process	6	0.55165394751425	1.170	0.069	Biological Process	GO:1901659	glycosyl compound biosynthetic process	0.55165394751425	1	0	0	6	87
GO:0009119 ribonucleoside metabolic process	7	0.551825584325508	1.365	0.069	Biological Process	GO:0009119	ribonucleoside metabolic process	0.551825584325508	1	0	0	7	102
GO:0010053 root epidermal cell differentiation	7	0.551825584325508	1.365	0.069	Biological Process	GO:0010053	root epidermal cell differentiation	0.551825584325508	1	0	0	7	102
GO:0009308 amine metabolic process	5	0.551855326390978	0.975	0.069	Biological Process	GO:0009308	amine metabolic process	0.551855326390978	1	0	0	5	72
GO:0008154 actin polymerization or depolymerization	3	0.554748279038334	0.585	0.071	Biological Process	GO:0008154	actin polymerization or depolymerization	0.554748279038334	1	0	0	3	42
GO:0051510 regulation of unidimensional cell growth	3	0.554748279038334	0.585	0.071	Biological Process	GO:0051510	regulation of unidimensional cell growth	0.554748279038334	1	0	0	3	42
GO:0044699 single-organism process	365	0.555632434869252	71.150	0.068	Biological Process	GO:0044699	single-organism process	0.555632434869252	1	0	0	365	5354
GO:0005507 copper ion binding	6	0.557399846135622	1.130	0.081	Molecular Function	GO:0005507	copper ion binding	0.557399846135622	0.850695027019952	0	0	6	74
GO:0065008 regulation of biological quality	54	0.557921219087508	10.526	0.068	Biological Process	GO:0065008	regulation of biological quality	0.557921219087508	1	0	0	54	799
GO:0051053 negative regulation of DNA metabolic process	2	0.559515234142512	0.390	0.074	Biological Process	GO:0051053	negative regulation of DNA metabolic process	0.559515234142512	1	0	0	2	27
GO:0009814 defense response, incompatible interaction	9	0.56209763479122	1.754	0.068	Biological Process	GO:0009814	defense response, incompatible interaction	0.56209763479122	1	0	0	9	133
GO:0008299 isoprenoid biosynthetic process	8	0.562105807659871	1.559	0.068	Biological Process	GO:0008299	isoprenoid biosynthetic process	0.562105807659871	1	0	0	8	118
GO:0009723 response to ethylene	12	0.563024744225892	2.339	0.067	Biological Process	GO:0009723	response to ethylene	0.563024744225892	1	0	0	12	178
GO:0005615 extracellular space	4	0.563436365078506	0.849	0.065	Cellular Component	GO:0005615	extracellular space	0.563436365078506	1	0	0	4	62
GO:1901565 organonitrogen compound catabolic process	28	0.56346613370299	5.458	0.067	Biological Process	GO:1901565	organonitrogen compound catabolic process	0.56346613370299	1	0	0	28	416
GO:0033293 monocarboxylic acid binding	2	0.564592715627202	0.377	0.087	Molecular Function	GO:0033293	monocarboxylic acid binding	0.564592715627202	0.859529208865293	0	0	2	23
GO:0009744 response to sucrose	4	0.566710097746395	0.780	0.069	Biological Process	GO:0009744	response to sucrose	0.566710097746395	1	0	0	4	58
GO:0010565 regulation of cellular ketone metabolic process	4	0.566710097746395	0.780	0.069	Biological Process	GO:0010565	regulation of cellular ketone metabolic process	0.566710097746395	1	0	0	4	58
GO:0034285 response to disaccharide	4	0.566710097746395	0.780	0.069	Biological Process	GO:0034285	response to disaccharide	0.566710097746395	1	0	0	4	58
GO:0048444 floral organ morphogenesis	4	0.566710097746395	0.780	0.069	Biological Process	GO:0048444	floral organ morphogenesis	0.566710097746395	1	0	0	4	58
GO:0051193 regulation of cofactor metabolic process	4	0.566710097746395	0.780	0.069	Biological Process	GO:0051193	regulation of cofactor metabolic process	0.566710097746395	1	0	0	4	58
GO:0000981 RNA polymerase II transcription factor activity, sequence-specific DNA binding	9	0.567484791585756	1.695	0.080	Molecular Function	GO:0000981	RNA polymerase II transcription factor activity, sequence-specific DNA binding	0.567484791585756	0.86015113021226	0	0	9	113
GO:0004567 beta-mannosidase activity	1	0.56921765969929	0.188	0.100	Molecular Function	GO:0004567	beta-mannosidase activity	0.56921765969929	0.86015113021226	0	0	1	10
GO:0035250 UDP-galactosyltransferase activity	1	0.56921765969929	0.188	0.100	Molecular Function	GO:0035250	UDP-galactosyltransferase activity	0.56921765969929	0.86015113021226	0	0	1	10
GO:0016036 cellular response to phosphate starvation	3	0.570988432959195	0.585	0.070	Biological Process	GO:0016036	cellular response to phosphate starvation	0.570988432959195	1	0	0	3	43
GO:0006805 xenobiotic metabolic process	1	0.572554078553371	0.195	0.083	Biological Process	GO:0006805	xenobiotic metabolic process	0.572554078553371	1	0	0	1	12
GO:0010375 stomatal complex patterning	1	0.572554078553371	0.195	0.083	Biological Process	GO:0010375	stomatal complex patterning	0.572554078553371	1	0	0	1	12
GO:0019319 hexose biosynthetic process	1	0.572554078553371	0.195	0.083	Biological Process	GO:0019319	hexose biosynthetic process	0.572554078553371	1	0	0	1	12
GO:0030099 myeloid cell differentiation	1	0.572554078553371	0.195	0.083	Biological Process	GO:0030099	myeloid cell differentiation	0.572554078553371	1	0	0	1	12
GO:0042214 terpene metabolic process	1	0.572554078553371	0.195	0.083	Biological Process	GO:0042214	terpene metabolic process	0.572554078553371	1	0	0	1	12
GO:0043406 positive regulation of MAP kinase activity	1	0.572554078553371	0.195	0.083	Biological Process	GO:0043406	positive regulation of MAP kinase activity	0.572554078553371	1	0	0	1	12
GO:0046654 tetrahydrofolate biosynthetic process	1	0.572554078553371	0.195	0.083	Biological Process	GO:0046654	tetrahydrofolate biosynthetic process	0.572554078553371	1	0	0	1	12
GO:0048359 mucilage metabolic process involved in seed coat development	1	0.572554078553371	0.195	0.083	Biological Process	GO:0048359	mucilage metabolic process involved in seed coat development	0.572554078553371	1	0	0	1	12
GO:0050779 RNA destabilization	1	0.572554078553371	0.195	0.083	Biological Process	GO:0050779	RNA destabilization	0.572554078553371	1	0	0	1	12
GO:0051156 glucose 6-phosphate metabolic process	1	0.572554078553371	0.195	0.083	Biological Process	GO:0051156	glucose 6-phosphate metabolic process	0.572554078553371	1	0	0	1	12
GO:0061157 mRNA destabilization	1	0.572554078553371	0.195	0.083	Biological Process	GO:0061157	mRNA destabilization	0.572554078553371	1	0	0	1	12
GO:0071466 cellular response to xenobiotic stimulus	1	0.572554078553371	0.195	0.083	Biological Process	GO:0071466	cellular response to xenobiotic stimulus	0.572554078553371	1	0	0	1	12
GO:2000762 regulation of phenylpropanoid metabolic process	1	0.572554078553371	0.195	0.083	Biological Process	GO:2000762	regulation of phenylpropanoid metabolic process	0.572554078553371	1	0	0	1	12
GO:1901607 alpha-amino acid biosynthetic process	7	0.572831807418551	1.365	0.067	Biological Process	GO:1901607	alpha-amino acid biosynthetic process	0.572831807418551	1	0	0	7	104
GO:0019897 extrinsic component of plasma membrane	1	0.57524990699725	0.212	0.077	Cellular Component	GO:0019897	extrinsic component of plasma membrane	0.57524990699725	1	0	0	1	13
GO:0043292 contractile fiber	1	0.57524990699725	0.212	0.077	Cellular Component	GO:0043292	contractile fiber	0.57524990699725	1	0	0	1	13
GO:0044449 contractile fiber part	1	0.57524990699725	0.212	0.077	Cellular Component	GO:0044449	contractile fiber part	0.57524990699725	1	0	0	1	13
GO:0035690 cellular response to drug	5	0.576700562425674	0.975	0.068	Biological Process	GO:0035690	cellular response to drug	0.576700562425674	1	0	0	5	74
GO:0098552 side of membrane	2	0.578278668860647	0.425	0.067	Cellular Component	GO:0098552	side of membrane	0.578278668860647	1	0	0	2	30
GO:0009112 nucleobase metabolic process	2	0.579571108639356	0.390	0.071	Biological Process	GO:0009112	nucleobase metabolic process	0.579571108639356	1	0	0	2	28
GO:0010286 heat acclimation	2	0.579571108639356	0.390	0.071	Biological Process	GO:0010286	heat acclimation	0.579571108639356	1	0	0	2	28
GO:0010492 maintenance of shoot apical meristem identity	2	0.579571108639356	0.390	0.071	Biological Process	GO:0010492	maintenance of shoot apical meristem identity	0.579571108639356	1	0	0	2	28
GO:0006887 exocytosis	4	0.58047907916075	0.780	0.068	Biological Process	GO:0006887	exocytosis	0.58047907916075	1	0	0	4	59
GO:0019693 ribose phosphate metabolic process	8	0.581569200245631	1.559	0.067	Biological Process	GO:0019693	ribose phosphate metabolic process	0.581569200245631	1	0	0	8	120
GO:0009506 plasmodesma	32	0.582876797652926	6.794	0.062	Cellular Component	GO:0009506	plasmodesma	0.582876797652926	1	0	0	32	514
GO:0055044 symplast	32	0.582876797652926	6.794	0.062	Cellular Component	GO:0055044	symplast	0.582876797652926	1	0	0	32	514
GO:0015926 glucosidase activity	3	0.583700974427677	0.565	0.081	Molecular Function	GO:0015926	glucosidase activity	0.583700974427677	0.873678142840774	0	0	3	37
GO:0016810 hydrolase activity, acting on carbon-nitrogen (but not peptide) bonds	6	0.584134000501647	1.130	0.079	Molecular Function	GO:0016810	hydrolase activity, acting on carbon-nitrogen (but not peptide) bonds	0.584134000501647	0.873678142840774	0	0	6	76
GO:0048527 lateral root development	6	0.585463625051648	1.170	0.067	Biological Process	GO:0048527	lateral root development	0.585463625051648	1	0	0	6	90
GO:0060548 negative regulation of cell death	3	0.586857158989098	0.585	0.068	Biological Process	GO:0060548	negative regulation of cell death	0.586857158989098	1	0	0	3	44
GO:0004712 protein serine/threonine/tyrosine kinase activity	2	0.588162409886273	0.377	0.083	Molecular Function	GO:0004712	protein serine/threonine/tyrosine kinase activity	0.588162409886273	0.873678142840774	0	0	2	24
GO:0015665 alcohol transmembrane transporter activity	2	0.588162409886273	0.377	0.083	Molecular Function	GO:0015665	alcohol transmembrane transporter activity	0.588162409886273	0.873678142840774	0	0	2	24
GO:0016879 ligase activity, forming carbon-nitrogen bonds	2	0.588162409886273	0.377	0.083	Molecular Function	GO:0016879	ligase activity, forming carbon-nitrogen bonds	0.588162409886273	0.873678142840774	0	0	2	24
GO:0030695 GTPase regulator activity	2	0.588162409886273	0.377	0.083	Molecular Function	GO:0030695	GTPase regulator activity	0.588162409886273	0.873678142840774	0	0	2	24
GO:1901618 organic hydroxy compound transmembrane transporter activity	2	0.588162409886273	0.377	0.083	Molecular Function	GO:1901618	organic hydroxy compound transmembrane transporter activity	0.588162409886273	0.873678142840774	0	0	2	24
GO:0031668 cellular response to extracellular stimulus	10	0.588345753143214	1.949	0.066	Biological Process	GO:0031668	cellular response to extracellular stimulus	0.588345753143214	1	0	0	10	151
GO:0009161 ribonucleoside monophosphate metabolic process	5	0.588847434209102	0.975	0.067	Biological Process	GO:0009161	ribonucleoside monophosphate metabolic process	0.588847434209102	1	0	0	5	75
GO:0022892 substrate-specific transporter activity	41	0.590114611958567	7.721	0.079	Molecular Function	GO:0022892	substrate-specific transporter activity	0.590114611958567	0.874455550892597	0	0	41	520
GO:0048509 regulation of meristem development	8	0.591148388025215	1.559	0.066	Biological Process	GO:0048509	regulation of meristem development	0.591148388025215	1	0	0	8	121
GO:0055080 cation homeostasis	8	0.591148388025215	1.559	0.066	Biological Process	GO:0055080	cation homeostasis	0.591148388025215	1	0	0	8	121
GO:0009116 nucleoside metabolic process	7	0.593366115359598	1.365	0.066	Biological Process	GO:0009116	nucleoside metabolic process	0.593366115359598	1	0	0	7	106
GO:0001076 transcription factor activity, RNA polymerase II transcription factor binding	6	0.5971875007965	1.130	0.078	Molecular Function	GO:0001076	transcription factor activity, RNA polymerase II transcription factor binding	0.5971875007965	0.87877549331753	0	0	6	77
GO:0015238 drug transmembrane transporter activity	5	0.597337590228909	0.942	0.078	Molecular Function	GO:0015238	drug transmembrane transporter activity	0.597337590228909	0.87877549331753	0	0	5	64
GO:0090484 drug transporter activity	5	0.597337590228909	0.942	0.078	Molecular Function	GO:0090484	drug transporter activity	0.597337590228909	0.87877549331753	0	0	5	64
GO:0009955 adaxial/abaxial pattern specification	2	0.598948920593793	0.390	0.069	Biological Process	GO:0009955	adaxial/abaxial pattern specification	0.598948920593793	1	0	0	2	29
GO:0010506 regulation of autophagy	2	0.598948920593793	0.390	0.069	Biological Process	GO:0010506	regulation of autophagy	0.598948920593793	1	0	0	2	29
GO:0090329 regulation of DNA-dependent DNA replication	2	0.598948920593793	0.390	0.069	Biological Process	GO:0090329	regulation of DNA-dependent DNA replication	0.598948920593793	1	0	0	2	29
GO:2001023 regulation of response to drug	2	0.598948920593793	0.390	0.069	Biological Process	GO:2001023	regulation of response to drug	0.598948920593793	1	0	0	2	29
GO:2001038 regulation of cellular response to drug	2	0.598948920593793	0.390	0.069	Biological Process	GO:2001038	regulation of cellular response to drug	0.598948920593793	1	0	0	2	29
GO:0005802 trans-Golgi network	11	0.601778258656611	2.335	0.061	Cellular Component	GO:0005802	trans-Golgi network	0.601778258656611	1	0	0	11	180
GO:0009396 folic acid-containing compound biosynthetic process	1	0.60180698112836	0.195	0.077	Biological Process	GO:0009396	folic acid-containing compound biosynthetic process	0.60180698112836	1	0	0	1	13
GO:0009593 detection of chemical stimulus	1	0.60180698112836	0.195	0.077	Biological Process	GO:0009593	detection of chemical stimulus	0.60180698112836	1	0	0	1	13
GO:0010540 basipetal auxin transport	1	0.60180698112836	0.195	0.077	Biological Process	GO:0010540	basipetal auxin transport	0.60180698112836	1	0	0	1	13
GO:0043174 nucleoside salvage	1	0.60180698112836	0.195	0.077	Biological Process	GO:0043174	nucleoside salvage	0.60180698112836	1	0	0	1	13
GO:0046164 alcohol catabolic process	1	0.60180698112836	0.195	0.077	Biological Process	GO:0046164	alcohol catabolic process	0.60180698112836	1	0	0	1	13
GO:0046653 tetrahydrofolate metabolic process	1	0.60180698112836	0.195	0.077	Biological Process	GO:0046653	tetrahydrofolate metabolic process	0.60180698112836	1	0	0	1	13
GO:0048832 specification of organ number	1	0.60180698112836	0.195	0.077	Biological Process	GO:0048832	specification of organ number	0.60180698112836	1	0	0	1	13
GO:0048833 specification of floral organ number	1	0.60180698112836	0.195	0.077	Biological Process	GO:0048833	specification of floral organ number	0.60180698112836	1	0	0	1	13
GO:0051091 positive regulation of sequence-specific DNA binding transcription factor activity	1	0.60180698112836	0.195	0.077	Biological Process	GO:0051091	positive regulation of sequence-specific DNA binding transcription factor activity	0.60180698112836	1	0	0	1	13
GO:0016627 oxidoreductase activity, acting on the CH-CH group of donors	3	0.602164932959884	0.565	0.079	Molecular Function	GO:0016627	oxidoreductase activity, acting on the CH-CH group of donors	0.602164932959884	0.880172010057978	0	0	3	38
GO:0009127 purine nucleoside monophosphate biosynthetic process	3	0.602345628454359	0.585	0.067	Biological Process	GO:0009127	purine nucleoside monophosphate biosynthetic process	0.602345628454359	1	0	0	3	45
GO:0009168 purine ribonucleoside monophosphate biosynthetic process	3	0.602345628454359	0.585	0.067	Biological Process	GO:0009168	purine ribonucleoside monophosphate biosynthetic process	0.602345628454359	1	0	0	3	45
GO:0016324 apical plasma membrane	1	0.602350597027634	0.212	0.071	Cellular Component	GO:0016324	apical plasma membrane	0.602350597027634	1	0	0	1	14
GO:0044456 synapse part	1	0.602350597027634	0.212	0.071	Cellular Component	GO:0044456	synapse part	0.602350597027634	1	0	0	1	14
GO:0099600 transmembrane receptor activity	11	0.602671819497573	2.072	0.077	Molecular Function	GO:0099600	transmembrane receptor activity	0.602671819497573	0.880172010057978	0	0	11	142
GO:0016838 carbon-oxygen lyase activity, acting on phosphates	1	0.604039614745671	0.188	0.091	Molecular Function	GO:0016838	carbon-oxygen lyase activity, acting on phosphates	0.604039614745671	0.880172010057978	0	0	1	11
GO:0016863 intramolecular oxidoreductase activity, transposing C=C bonds	1	0.604039614745671	0.188	0.091	Molecular Function	GO:0016863	intramolecular oxidoreductase activity, transposing C=C bonds	0.604039614745671	0.880172010057978	0	0	1	11
GO:0046034 ATP metabolic process	4	0.607248854598315	0.780	0.066	Biological Process	GO:0046034	ATP metabolic process	0.607248854598315	1	0	0	4	61
GO:0048563 post-embryonic organ morphogenesis	4	0.607248854598315	0.780	0.066	Biological Process	GO:0048563	post-embryonic organ morphogenesis	0.607248854598315	1	0	0	4	61
GO:0048046 apoplast	11	0.609252240951951	2.335	0.061	Cellular Component	GO:0048046	apoplast	0.609252240951951	1	0	0	11	181
GO:0009908 flower development	24	0.610519180998945	4.678	0.066	Biological Process	GO:0009908	flower development	0.610519180998945	1	0	0	24	365
GO:0030176 integral component of endoplasmic reticulum membrane	3	0.612058918714475	0.637	0.061	Cellular Component	GO:0030176	integral component of endoplasmic reticulum membrane	0.612058918714475	1	0	0	3	49
GO:0031227 intrinsic component of endoplasmic reticulum membrane	3	0.612058918714475	0.637	0.061	Cellular Component	GO:0031227	intrinsic component of endoplasmic reticulum membrane	0.612058918714475	1	0	0	3	49
GO:0044448 cell cortex part	3	0.612058918714475	0.637	0.061	Cellular Component	GO:0044448	cell cortex part	0.612058918714475	1	0	0	3	49
GO:0044421 extracellular region part	4	0.613593726688642	0.849	0.061	Cellular Component	GO:0044421	extracellular region part	0.613593726688642	1	0	0	4	66
GO:0016209 antioxidant activity	4	0.614260479490419	0.753	0.077	Molecular Function	GO:0016209	antioxidant activity	0.614260479490419	0.892939224342367	0	0	4	52
GO:0005911 cell-cell junction	32	0.61484086672504	6.794	0.061	Cellular Component	GO:0005911	cell-cell junction	0.61484086672504	1	0	0	32	521
GO:0031330 negative regulation of cellular catabolic process	3	0.617446824645921	0.585	0.065	Biological Process	GO:0031330	negative regulation of cellular catabolic process	0.617446824645921	1	0	0	3	46
GO:0009817 defense response to fungus, incompatible interaction	2	0.617647530115965	0.390	0.067	Biological Process	GO:0009817	defense response to fungus, incompatible interaction	0.617647530115965	1	0	0	2	30
GO:1901988 negative regulation of cell cycle phase transition	2	0.617647530115965	0.390	0.067	Biological Process	GO:1901988	negative regulation of cell cycle phase transition	0.617647530115965	1	0	0	2	30
GO:0009886 post-embryonic morphogenesis	12	0.617792010074449	2.339	0.065	Biological Process	GO:0009886	post-embryonic morphogenesis	0.617792010074449	1	0	0	12	185
GO:0000287 magnesium ion binding	3	0.62008142441064	0.565	0.077	Molecular Function	GO:0000287	magnesium ion binding	0.62008142441064	0.899265004121591	0	0	3	39
GO:0048856 anatomical structure development	136	0.621642023251343	26.511	0.067	Biological Process	GO:0048856	anatomical structure development	0.621642023251343	1	0	0	136	2028
GO:0000281 mitotic cytokinesis	5	0.624109942850174	0.975	0.064	Biological Process	GO:0000281	mitotic cytokinesis	0.624109942850174	1	0	0	5	78
GO:0071365 cellular response to auxin stimulus	9	0.624806340506121	1.754	0.064	Biological Process	GO:0071365	cellular response to auxin stimulus	0.624806340506121	1	0	0	9	140
GO:0071215 cellular response to abscisic acid stimulus	11	0.627513183976668	2.144	0.064	Biological Process	GO:0071215	cellular response to abscisic acid stimulus	0.627513183976668	1	0	0	11	171
GO:0005215 transporter activity	50	0.627753955424436	9.416	0.078	Molecular Function	GO:0005215	transporter activity	0.627753955424436	0.907242631639494	0	0	50	641
GO:0000160 phosphorelay signal transduction system	6	0.628414818637995	1.170	0.064	Biological Process	GO:0000160	phosphorelay signal transduction system	0.628414818637995	1	0	0	6	94
GO:0046486 glycerolipid metabolic process	6	0.628414818637995	1.170	0.064	Biological Process	GO:0046486	glycerolipid metabolic process	0.628414818637995	1	0	0	6	94
GO:0000919 cell plate assembly	1	0.629061553333984	0.195	0.071	Biological Process	GO:0000919	cell plate assembly	0.629061553333984	1	0	0	1	14
GO:0002833 positive regulation of response to biotic stimulus	1	0.629061553333984	0.195	0.071	Biological Process	GO:0002833	positive regulation of response to biotic stimulus	0.629061553333984	1	0	0	1	14
GO:0006334 nucleosome assembly	1	0.629061553333984	0.195	0.071	Biological Process	GO:0006334	nucleosome assembly	0.629061553333984	1	0	0	1	14
GO:0006515 misfolded or incompletely synthesized protein catabolic process	1	0.629061553333984	0.195	0.071	Biological Process	GO:0006515	misfolded or incompletely synthesized protein catabolic process	0.629061553333984	1	0	0	1	14
GO:0006986 response to unfolded protein	1	0.629061553333984	0.195	0.071	Biological Process	GO:0006986	response to unfolded protein	0.629061553333984	1	0	0	1	14
GO:0007030 Golgi organization	1	0.629061553333984	0.195	0.071	Biological Process	GO:0007030	Golgi organization	0.629061553333984	1	0	0	1	14
GO:0009410 response to xenobiotic stimulus	1	0.629061553333984	0.195	0.071	Biological Process	GO:0009410	response to xenobiotic stimulus	0.629061553333984	1	0	0	1	14
GO:0009635 response to herbicide	1	0.629061553333984	0.195	0.071	Biological Process	GO:0009635	response to herbicide	0.629061553333984	1	0	0	1	14
GO:0009641 shade avoidance	1	0.629061553333984	0.195	0.071	Biological Process	GO:0009641	shade avoidance	0.629061553333984	1	0	0	1	14
GO:0009697 salicylic acid biosynthetic process	1	0.629061553333984	0.195	0.071	Biological Process	GO:0009697	salicylic acid biosynthetic process	0.629061553333984	1	0	0	1	14
GO:0010160 formation of organ boundary	1	0.629061553333984	0.195	0.071	Biological Process	GO:0010160	formation of organ boundary	0.629061553333984	1	0	0	1	14
GO:0019432 triglyceride biosynthetic process	1	0.629061553333984	0.195	0.071	Biological Process	GO:0019432	triglyceride biosynthetic process	0.629061553333984	1	0	0	1	14
GO:0030048 actin filament-based movement	1	0.629061553333984	0.195	0.071	Biological Process	GO:0030048	actin filament-based movement	0.629061553333984	1	0	0	1	14
GO:0030705 cytoskeleton-dependent intracellular transport	1	0.629061553333984	0.195	0.071	Biological Process	GO:0030705	cytoskeleton-dependent intracellular transport	0.629061553333984	1	0	0	1	14
GO:0061014 positive regulation of mRNA catabolic process	1	0.629061553333984	0.195	0.071	Biological Process	GO:0061014	positive regulation of mRNA catabolic process	0.629061553333984	1	0	0	1	14
GO:0000041 transition metal ion transport	3	0.632155414021461	0.585	0.064	Biological Process	GO:0000041	transition metal ion transport	0.632155414021461	1	0	0	3	47
GO:0009895 negative regulation of catabolic process	3	0.632155414021461	0.585	0.064	Biological Process	GO:0009895	negative regulation of catabolic process	0.632155414021461	1	0	0	3	47
GO:0010311 lateral root formation	3	0.632155414021461	0.585	0.064	Biological Process	GO:0010311	lateral root formation	0.632155414021461	1	0	0	3	47
GO:2000024 regulation of leaf development	3	0.632155414021461	0.585	0.064	Biological Process	GO:2000024	regulation of leaf development	0.632155414021461	1	0	0	3	47
GO:0042562 hormone binding	2	0.632422818163694	0.377	0.077	Molecular Function	GO:0042562	hormone binding	0.632422818163694	0.907242631639494	0	0	2	26
GO:0009259 ribonucleotide metabolic process	7	0.632877999607725	1.365	0.064	Biological Process	GO:0009259	ribonucleotide metabolic process	0.632877999607725	1	0	0	7	110
GO:0034219 carbohydrate transmembrane transport	4	0.632950698431741	0.780	0.063	Biological Process	GO:0034219	carbohydrate transmembrane transport	0.632950698431741	1	0	0	4	63
GO:2000280 regulation of root development	4	0.632950698431741	0.780	0.063	Biological Process	GO:2000280	regulation of root development	0.632950698431741	1	0	0	4	63
GO:0051171 regulation of nitrogen compound metabolic process	104	0.633068000985127	20.273	0.067	Biological Process	GO:0051171	regulation of nitrogen compound metabolic process	0.633068000985127	1	0	0	104	1560
GO:0009260 ribonucleotide biosynthetic process	5	0.635454199948452	0.975	0.063	Biological Process	GO:0009260	ribonucleotide biosynthetic process	0.635454199948452	1	0	0	5	79
GO:0046390 ribose phosphate biosynthetic process	5	0.635454199948452	0.975	0.063	Biological Process	GO:0046390	ribose phosphate biosynthetic process	0.635454199948452	1	0	0	5	79
GO:0007093 mitotic cell cycle checkpoint	2	0.635669112395153	0.390	0.065	Biological Process	GO:0007093	mitotic cell cycle checkpoint	0.635669112395153	1	0	0	2	31
GO:0008284 positive regulation of cell proliferation	2	0.635669112395153	0.390	0.065	Biological Process	GO:0008284	positive regulation of cell proliferation	0.635669112395153	1	0	0	2	31
GO:0009910 negative regulation of flower development	2	0.635669112395153	0.390	0.065	Biological Process	GO:0009910	negative regulation of flower development	0.635669112395153	1	0	0	2	31
GO:0043484 regulation of RNA splicing	2	0.635669112395153	0.390	0.065	Biological Process	GO:0043484	regulation of RNA splicing	0.635669112395153	1	0	0	2	31
GO:0044247 cellular polysaccharide catabolic process	2	0.635669112395153	0.390	0.065	Biological Process	GO:0044247	cellular polysaccharide catabolic process	0.635669112395153	1	0	0	2	31
GO:0004805 trehalose-phosphatase activity	1	0.636051637365958	0.188	0.083	Molecular Function	GO:0004805	trehalose-phosphatase activity	0.636051637365958	0.907242631639494	0	0	1	12
GO:0004806 triglyceride lipase activity	1	0.636051637365958	0.188	0.083	Molecular Function	GO:0004806	triglyceride lipase activity	0.636051637365958	0.907242631639494	0	0	1	12
GO:0035252 UDP-xylosyltransferase activity	1	0.636051637365958	0.188	0.083	Molecular Function	GO:0035252	UDP-xylosyltransferase activity	0.636051637365958	0.907242631639494	0	0	1	12
GO:0009734 auxin-activated signaling pathway	8	0.637372346901332	1.559	0.063	Biological Process	GO:0009734	auxin-activated signaling pathway	0.637372346901332	1	0	0	8	126
GO:0031406 carboxylic acid binding	3	0.637441718308795	0.565	0.075	Molecular Function	GO:0031406	carboxylic acid binding	0.637441718308795	0.907242631639494	0	0	3	40
GO:0043177 organic acid binding	3	0.637441718308795	0.565	0.075	Molecular Function	GO:0043177	organic acid binding	0.637441718308795	0.907242631639494	0	0	3	40
GO:0046915 transition metal ion transmembrane transporter activity	3	0.637441718308795	0.565	0.075	Molecular Function	GO:0046915	transition metal ion transmembrane transporter activity	0.637441718308795	0.907242631639494	0	0	3	40
GO:0044703 multi-organism reproductive process	17	0.637946959535747	3.314	0.064	Biological Process	GO:0044703	multi-organism reproductive process	0.637946959535747	1	0	0	17	264
GO:0097237 cellular response to toxic substance	6	0.638741618118229	1.170	0.063	Biological Process	GO:0097237	cellular response to toxic substance	0.638741618118229	1	0	0	6	95
GO:0022804 active transmembrane transporter activity	15	0.64134719768435	2.825	0.076	Molecular Function	GO:0022804	active transmembrane transporter activity	0.64134719768435	0.910683259820933	0	0	15	198
GO:0030054 cell junction	32	0.641430895464501	6.794	0.061	Cellular Component	GO:0030054	cell junction	0.641430895464501	1	0	0	32	527
GO:0048366 leaf development	19	0.64167027760572	3.704	0.064	Biological Process	GO:0048366	leaf development	0.64167027760572	1	0	0	19	295
GO:0009165 nucleotide biosynthetic process	7	0.642409995908358	1.365	0.063	Biological Process	GO:0009165	nucleotide biosynthetic process	0.642409995908358	1	0	0	7	111
GO:1901293 nucleoside phosphate biosynthetic process	7	0.642409995908358	1.365	0.063	Biological Process	GO:1901293	nucleoside phosphate biosynthetic process	0.642409995908358	1	0	0	7	111
GO:0002831 regulation of response to biotic stimulus	4	0.645388330742987	0.780	0.062	Biological Process	GO:0002831	regulation of response to biotic stimulus	0.645388330742987	1	0	0	4	64
GO:0046496 nicotinamide nucleotide metabolic process	4	0.645388330742987	0.780	0.062	Biological Process	GO:0046496	nicotinamide nucleotide metabolic process	0.645388330742987	1	0	0	4	64
GO:0010075 regulation of meristem growth	3	0.646467621271667	0.585	0.062	Biological Process	GO:0010075	regulation of meristem growth	0.646467621271667	1	0	0	3	48
GO:1901990 regulation of mitotic cell cycle phase transition	3	0.646467621271667	0.585	0.062	Biological Process	GO:1901990	regulation of mitotic cell cycle phase transition	0.646467621271667	1	0	0	3	48
GO:0045202 synapse	1	0.651484572365906	0.212	0.062	Cellular Component	GO:0045202	synapse	0.651484572365906	1	0	0	1	16
GO:0008652 cellular amino acid biosynthetic process	7	0.651797371102098	1.365	0.062	Biological Process	GO:0008652	cellular amino acid biosynthetic process	0.651797371102098	1	0	0	7	112
GO:0006576 cellular biogenic amine metabolic process	2	0.653018711641113	0.390	0.062	Biological Process	GO:0006576	cellular biogenic amine metabolic process	0.653018711641113	1	0	0	2	32
GO:0006767 water-soluble vitamin metabolic process	2	0.653018711641113	0.390	0.062	Biological Process	GO:0006767	water-soluble vitamin metabolic process	0.653018711641113	1	0	0	2	32
GO:0008483 transaminase activity	2	0.653121910490753	0.377	0.074	Molecular Function	GO:0008483	transaminase activity	0.653121910490753	0.923119189885313	0	0	2	27
GO:0016769 transferase activity, transferring nitrogenous groups	2	0.653121910490753	0.377	0.074	Molecular Function	GO:0016769	transferase activity, transferring nitrogenous groups	0.653121910490753	0.923119189885313	0	0	2	27
GO:0000018 regulation of DNA recombination	1	0.654454057088944	0.195	0.067	Biological Process	GO:0000018	regulation of DNA recombination	0.654454057088944	1	0	0	1	15
GO:0006560 proline metabolic process	1	0.654454057088944	0.195	0.067	Biological Process	GO:0006560	proline metabolic process	0.654454057088944	1	0	0	1	15
GO:0007009 plasma membrane organization	1	0.654454057088944	0.195	0.067	Biological Process	GO:0007009	plasma membrane organization	0.654454057088944	1	0	0	1	15
GO:0010044 response to aluminum ion	1	0.654454057088944	0.195	0.067	Biological Process	GO:0010044	response to aluminum ion	0.654454057088944	1	0	0	1	15
GO:0016126 sterol biosynthetic process	1	0.654454057088944	0.195	0.067	Biological Process	GO:0016126	sterol biosynthetic process	0.654454057088944	1	0	0	1	15
GO:0042559 pteridine-containing compound biosynthetic process	1	0.654454057088944	0.195	0.067	Biological Process	GO:0042559	pteridine-containing compound biosynthetic process	0.654454057088944	1	0	0	1	15
GO:0048645 organ formation	1	0.654454057088944	0.195	0.067	Biological Process	GO:0048645	organ formation	0.654454057088944	1	0	0	1	15
GO:0072659 protein localization to plasma membrane	1	0.654454057088944	0.195	0.067	Biological Process	GO:0072659	protein localization to plasma membrane	0.654454057088944	1	0	0	1	15
GO:1902074 response to salt	1	0.654454057088944	0.195	0.067	Biological Process	GO:1902074	response to salt	0.654454057088944	1	0	0	1	15
GO:0019362 pyridine nucleotide metabolic process	4	0.657545373768117	0.780	0.062	Biological Process	GO:0019362	pyridine nucleotide metabolic process	0.657545373768117	1	0	0	4	65
GO:0032535 regulation of cellular component size	4	0.657545373768117	0.780	0.062	Biological Process	GO:0032535	regulation of cellular component size	0.657545373768117	1	0	0	4	65
GO:0016102 diterpenoid biosynthetic process	3	0.660381108678909	0.585	0.061	Biological Process	GO:0016102	diterpenoid biosynthetic process	0.660381108678909	1	0	0	3	49
GO:1990837 sequence-specific double-stranded DNA binding	8	0.662984300065764	1.507	0.073	Molecular Function	GO:1990837	sequence-specific double-stranded DNA binding	0.662984300065764	0.934114240259627	0	0	8	109
GO:0005086 ARF guanyl-nucleotide exchange factor activity	1	0.665480079662087	0.188	0.077	Molecular Function	GO:0005086	ARF guanyl-nucleotide exchange factor activity	0.665480079662087	0.934114240259627	0	0	1	13
GO:0009055 electron carrier activity	1	0.665480079662087	0.188	0.077	Molecular Function	GO:0009055	electron carrier activity	0.665480079662087	0.934114240259627	0	0	1	13
GO:0061640 cytoskeleton-dependent cytokinesis	5	0.668201383813174	0.975	0.061	Biological Process	GO:0061640	cytoskeleton-dependent cytokinesis	0.668201383813174	1	0	0	5	82
GO:0016052 carbohydrate catabolic process	6	0.668679459672883	1.170	0.061	Biological Process	GO:0016052	carbohydrate catabolic process	0.668679459672883	1	0	0	6	98
GO:0043168 anion binding	25	0.669221492127635	4.708	0.076	Molecular Function	GO:0043168	anion binding	0.669221492127635	0.937216368837787	0	0	25	331
GO:0008643 carbohydrate transport	4	0.669419056470324	0.780	0.061	Biological Process	GO:0008643	carbohydrate transport	0.669419056470324	1	0	0	4	66
GO:0009205 purine ribonucleoside triphosphate metabolic process	4	0.669419056470324	0.780	0.061	Biological Process	GO:0009205	purine ribonucleoside triphosphate metabolic process	0.669419056470324	1	0	0	4	66
GO:0071496 cellular response to external stimulus	10	0.669627972072884	1.949	0.062	Biological Process	GO:0071496	cellular response to external stimulus	0.669627972072884	1	0	0	10	161
GO:0042743 hydrogen peroxide metabolic process	2	0.669703840310661	0.390	0.061	Biological Process	GO:0042743	hydrogen peroxide metabolic process	0.669703840310661	1	0	0	2	33
GO:0098771 inorganic ion homeostasis	8	0.672166147199944	1.559	0.062	Biological Process	GO:0098771	inorganic ion homeostasis	0.672166147199944	1	0	0	8	130
GO:0051119 sugar transmembrane transporter activity	4	0.67284352755938	0.753	0.071	Molecular Function	GO:0051119	sugar transmembrane transporter activity	0.67284352755938	0.940137531658312	0	0	4	56
GO:0010558 negative regulation of macromolecule biosynthetic process	21	0.673030883190151	4.094	0.063	Biological Process	GO:0010558	negative regulation of macromolecule biosynthetic process	0.673030883190151	1	0	0	21	331
GO:0009501 amyloplast	1	0.673730237959572	0.212	0.059	Cellular Component	GO:0009501	amyloplast	0.673730237959572	1	0	0	1	17
GO:0009531 secondary cell wall	1	0.673730237959572	0.212	0.059	Cellular Component	GO:0009531	secondary cell wall	0.673730237959572	1	0	0	1	17
GO:0035861 site of double-strand break	1	0.673730237959572	0.212	0.059	Cellular Component	GO:0035861	site of double-strand break	0.673730237959572	1	0	0	1	17
GO:0007154 cell communication	79	0.674131443908859	15.400	0.066	Biological Process	GO:0007154	cell communication	0.674131443908859	1	0	0	79	1203
GO:0032989 cellular component morphogenesis	24	0.674274380262413	4.678	0.064	Biological Process	GO:0032989	cellular component morphogenesis	0.674274380262413	1	0	0	24	377
GO:0090567 reproductive shoot system development	24	0.674274380262413	4.678	0.064	Biological Process	GO:0090567	reproductive shoot system development	0.674274380262413	1	0	0	24	377
GO:0006760 folic acid-containing compound metabolic process	1	0.678111479845299	0.195	0.062	Biological Process	GO:0006760	folic acid-containing compound metabolic process	0.678111479845299	1	0	0	1	16
GO:0009067 aspartate family amino acid biosynthetic process	1	0.678111479845299	0.195	0.062	Biological Process	GO:0009067	aspartate family amino acid biosynthetic process	0.678111479845299	1	0	0	1	16
GO:0015770 sucrose transport	1	0.678111479845299	0.195	0.062	Biological Process	GO:0015770	sucrose transport	0.678111479845299	1	0	0	1	16
GO:0016144 S-glycoside biosynthetic process	1	0.678111479845299	0.195	0.062	Biological Process	GO:0016144	S-glycoside biosynthetic process	0.678111479845299	1	0	0	1	16
GO:0017000 antibiotic biosynthetic process	1	0.678111479845299	0.195	0.062	Biological Process	GO:0017000	antibiotic biosynthetic process	0.678111479845299	1	0	0	1	16
GO:0019758 glycosinolate biosynthetic process	1	0.678111479845299	0.195	0.062	Biological Process	GO:0019758	glycosinolate biosynthetic process	0.678111479845299	1	0	0	1	16
GO:0019761 glucosinolate biosynthetic process	1	0.678111479845299	0.195	0.062	Biological Process	GO:0019761	glucosinolate biosynthetic process	0.678111479845299	1	0	0	1	16
GO:0030097 hemopoiesis	1	0.678111479845299	0.195	0.062	Biological Process	GO:0030097	hemopoiesis	0.678111479845299	1	0	0	1	16
GO:0043405 regulation of MAP kinase activity	1	0.678111479845299	0.195	0.062	Biological Process	GO:0043405	regulation of MAP kinase activity	0.678111479845299	1	0	0	1	16
GO:0043410 positive regulation of MAPK cascade	1	0.678111479845299	0.195	0.062	Biological Process	GO:0043410	positive regulation of MAPK cascade	0.678111479845299	1	0	0	1	16
GO:0046460 neutral lipid biosynthetic process	1	0.678111479845299	0.195	0.062	Biological Process	GO:0046460	neutral lipid biosynthetic process	0.678111479845299	1	0	0	1	16
GO:0046463 acylglycerol biosynthetic process	1	0.678111479845299	0.195	0.062	Biological Process	GO:0046463	acylglycerol biosynthetic process	0.678111479845299	1	0	0	1	16
GO:0051262 protein tetramerization	1	0.678111479845299	0.195	0.062	Biological Process	GO:0051262	protein tetramerization	0.678111479845299	1	0	0	1	16
GO:1900376 regulation of secondary metabolite biosynthetic process	1	0.678111479845299	0.195	0.062	Biological Process	GO:1900376	regulation of secondary metabolite biosynthetic process	0.678111479845299	1	0	0	1	16
GO:1990778 protein localization to cell periphery	1	0.678111479845299	0.195	0.062	Biological Process	GO:1990778	protein localization to cell periphery	0.678111479845299	1	0	0	1	16
GO:0051603 proteolysis involved in cellular protein catabolic process	21	0.678416895203606	4.094	0.063	Biological Process	GO:0051603	proteolysis involved in cellular protein catabolic process	0.678416895203606	1	0	0	21	332
GO:0043086 negative regulation of catalytic activity	7	0.679067029523543	1.365	0.061	Biological Process	GO:0043086	negative regulation of catalytic activity	0.679067029523543	1	0	0	7	115
GO:0009144 purine nucleoside triphosphate metabolic process	4	0.681007373281196	0.780	0.060	Biological Process	GO:0009144	purine nucleoside triphosphate metabolic process	0.681007373281196	1	0	0	4	67
GO:0090066 regulation of anatomical structure size	4	0.681007373281196	0.780	0.060	Biological Process	GO:0090066	regulation of anatomical structure size	0.681007373281196	1	0	0	4	67
GO:0071214 cellular response to abiotic stimulus	9	0.682475305167902	1.754	0.061	Biological Process	GO:0071214	cellular response to abiotic stimulus	0.682475305167902	1	0	0	9	147
GO:0006665 sphingolipid metabolic process	2	0.685734119532259	0.390	0.059	Biological Process	GO:0006665	sphingolipid metabolic process	0.685734119532259	1	0	0	2	34
GO:0030833 regulation of actin filament polymerization	2	0.685734119532259	0.390	0.059	Biological Process	GO:0030833	regulation of actin filament polymerization	0.685734119532259	1	0	0	2	34
GO:0042023 DNA endoreduplication	2	0.685734119532259	0.390	0.059	Biological Process	GO:0042023	DNA endoreduplication	0.685734119532259	1	0	0	2	34
GO:0045787 positive regulation of cell cycle	2	0.685734119532259	0.390	0.059	Biological Process	GO:0045787	positive regulation of cell cycle	0.685734119532259	1	0	0	2	34
GO:0098660 inorganic ion transmembrane transport	15	0.685752045449514	2.924	0.062	Biological Process	GO:0098660	inorganic ion transmembrane transport	0.685752045449514	1	0	0	15	241
GO:0008234 cysteine-type peptidase activity	3	0.686142477829781	0.565	0.070	Molecular Function	GO:0008234	cysteine-type peptidase activity	0.686142477829781	0.943942655193266	0	0	3	43
GO:0046983 protein dimerization activity	16	0.686291949972163	3.013	0.074	Molecular Function	GO:0046983	protein dimerization activity	0.686291949972163	0.943942655193266	0	0	16	217
GO:0009156 ribonucleoside monophosphate biosynthetic process	3	0.68700906978838	0.585	0.059	Biological Process	GO:0009156	ribonucleoside monophosphate biosynthetic process	0.68700906978838	1	0	0	3	51
GO:0042981 regulation of apoptotic process	3	0.68700906978838	0.585	0.059	Biological Process	GO:0042981	regulation of apoptotic process	0.68700906978838	1	0	0	3	51
GO:0006644 phospholipid metabolic process	7	0.687852536589111	1.365	0.060	Biological Process	GO:0006644	phospholipid metabolic process	0.687852536589111	1	0	0	7	116
GO:0009555 pollen development	14	0.6888783437875	2.729	0.062	Biological Process	GO:0009555	pollen development	0.6888783437875	1	0	0	14	226
GO:0012501 programmed cell death	9	0.690257714564781	1.754	0.061	Biological Process	GO:0012501	programmed cell death	0.690257714564781	1	0	0	9	148
GO:0003993 acid phosphatase activity	2	0.691718468919762	0.377	0.069	Molecular Function	GO:0003993	acid phosphatase activity	0.691718468919762	0.943942655193266	0	0	2	29
GO:0005351 sugar:proton symporter activity	2	0.691718468919762	0.377	0.069	Molecular Function	GO:0005351	sugar:proton symporter activity	0.691718468919762	0.943942655193266	0	0	2	29
GO:0005402 cation:sugar symporter activity	2	0.691718468919762	0.377	0.069	Molecular Function	GO:0005402	cation:sugar symporter activity	0.691718468919762	0.943942655193266	0	0	2	29
GO:0008422 beta-glucosidase activity	2	0.691718468919762	0.377	0.069	Molecular Function	GO:0008422	beta-glucosidase activity	0.691718468919762	0.943942655193266	0	0	2	29
GO:0050801 ion homeostasis	10	0.692101599276144	1.949	0.061	Biological Process	GO:0050801	ion homeostasis	0.692101599276144	1	0	0	10	164
GO:0005996 monosaccharide metabolic process	4	0.692309038491074	0.780	0.059	Biological Process	GO:0005996	monosaccharide metabolic process	0.692309038491074	1	0	0	4	68
GO:0030234 enzyme regulator activity	11	0.692482904572113	2.072	0.072	Molecular Function	GO:0030234	enzyme regulator activity	0.692482904572113	0.943942655193266	0	0	11	152
GO:0008320 protein transmembrane transporter activity	1	0.692533091800289	0.188	0.071	Molecular Function	GO:0008320	protein transmembrane transporter activity	0.692533091800289	0.943942655193266	0	0	1	14
GO:0016846 carbon-sulfur lyase activity	1	0.692533091800289	0.188	0.071	Molecular Function	GO:0016846	carbon-sulfur lyase activity	0.692533091800289	0.943942655193266	0	0	1	14
GO:0022884 macromolecule transmembrane transporter activity	1	0.692533091800289	0.188	0.071	Molecular Function	GO:0022884	macromolecule transmembrane transporter activity	0.692533091800289	0.943942655193266	0	0	1	14
GO:0070279 vitamin B6 binding	1	0.692533091800289	0.188	0.071	Molecular Function	GO:0070279	vitamin B6 binding	0.692533091800289	0.943942655193266	0	0	1	14
GO:0048229 gametophyte development	19	0.693022354720659	3.704	0.062	Biological Process	GO:0048229	gametophyte development	0.693022354720659	1	0	0	19	304
GO:0009416 response to light stimulus	33	0.69344744874158	6.433	0.064	Biological Process	GO:0009416	response to light stimulus	0.69344744874158	1	0	0	33	518
GO:0009845 seed germination	7	0.696483061224843	1.365	0.060	Biological Process	GO:0009845	seed germination	0.696483061224843	1	0	0	7	117
GO:0031301 integral component of organelle membrane	5	0.69673143987418	1.062	0.055	Cellular Component	GO:0031301	integral component of organelle membrane	0.69673143987418	1	0	0	5	91
GO:0009408 response to heat	8	0.696891429765406	1.559	0.060	Biological Process	GO:0009408	response to heat	0.696891429765406	1	0	0	8	133
GO:0046128 purine ribonucleoside metabolic process	5	0.698964734458921	0.975	0.059	Biological Process	GO:0046128	purine ribonucleoside metabolic process	0.698964734458921	1	0	0	5	85
GO:0072593 reactive oxygen species metabolic process	5	0.698964734458921	0.975	0.059	Biological Process	GO:0072593	reactive oxygen species metabolic process	0.698964734458921	1	0	0	5	85
GO:0015766 disaccharide transport	1	0.700152164687712	0.195	0.059	Biological Process	GO:0015766	disaccharide transport	0.700152164687712	1	0	0	1	17
GO:0015772 oligosaccharide transport	1	0.700152164687712	0.195	0.059	Biological Process	GO:0015772	oligosaccharide transport	0.700152164687712	1	0	0	1	17
GO:0032784 regulation of DNA-templated transcription, elongation	1	0.700152164687712	0.195	0.059	Biological Process	GO:0032784	regulation of DNA-templated transcription, elongation	0.700152164687712	1	0	0	1	17
GO:0043200 response to amino acid	1	0.700152164687712	0.195	0.059	Biological Process	GO:0043200	response to amino acid	0.700152164687712	1	0	0	1	17
GO:0046352 disaccharide catabolic process	1	0.700152164687712	0.195	0.059	Biological Process	GO:0046352	disaccharide catabolic process	0.700152164687712	1	0	0	1	17
GO:0048534 hematopoietic or lymphoid organ development	1	0.700152164687712	0.195	0.059	Biological Process	GO:0048534	hematopoietic or lymphoid organ development	0.700152164687712	1	0	0	1	17
GO:1901658 glycosyl compound catabolic process	1	0.700152164687712	0.195	0.059	Biological Process	GO:1901658	glycosyl compound catabolic process	0.700152164687712	1	0	0	1	17
GO:1904062 regulation of cation transmembrane transport	1	0.700152164687712	0.195	0.059	Biological Process	GO:1904062	regulation of cation transmembrane transport	0.700152164687712	1	0	0	1	17
GO:0006898 receptor-mediated endocytosis	2	0.701120956986866	0.390	0.057	Biological Process	GO:0006898	receptor-mediated endocytosis	0.701120956986866	1	0	0	2	35
GO:0055081 anion homeostasis	2	0.701120956986866	0.390	0.057	Biological Process	GO:0055081	anion homeostasis	0.701120956986866	1	0	0	2	35
GO:0009637 response to blue light	4	0.703323441358603	0.780	0.058	Biological Process	GO:0009637	response to blue light	0.703323441358603	1	0	0	4	69
GO:0072524 pyridine-containing compound metabolic process	4	0.703323441358603	0.780	0.058	Biological Process	GO:0072524	pyridine-containing compound metabolic process	0.703323441358603	1	0	0	4	69
GO:0048638 regulation of developmental growth	8	0.704863737510126	1.559	0.060	Biological Process	GO:0048638	regulation of developmental growth	0.704863737510126	1	0	0	8	134
GO:0071695 anatomical structure maturation	7	0.704957302440653	1.365	0.059	Biological Process	GO:0071695	anatomical structure maturation	0.704957302440653	1	0	0	7	118
GO:0031300 intrinsic component of organelle membrane	5	0.705910058936685	1.062	0.054	Cellular Component	GO:0031300	intrinsic component of organelle membrane	0.705910058936685	1	0	0	5	92
GO:0038023 signaling receptor activity	12	0.706360035048428	2.260	0.072	Molecular Function	GO:0038023	signaling receptor activity	0.706360035048428	0.958735687613663	0	0	12	167
GO:0080090 regulation of primary metabolic process	105	0.707917746073704	20.468	0.066	Biological Process	GO:0080090	regulation of primary metabolic process	0.707917746073704	1	0	0	105	1602
GO:0009648 photoperiodism	5	0.708770585828651	0.975	0.058	Biological Process	GO:0009648	photoperiodism	0.708770585828651	1	0	0	5	86
GO:0000156 phosphorelay response regulator activity	2	0.709652396223839	0.377	0.067	Molecular Function	GO:0000156	phosphorelay response regulator activity	0.709652396223839	0.958735687613663	0	0	2	30
GO:0001085 RNA polymerase II transcription factor binding	2	0.709652396223839	0.377	0.067	Molecular Function	GO:0001085	RNA polymerase II transcription factor binding	0.709652396223839	0.958735687613663	0	0	2	30
GO:0060589 nucleoside-triphosphatase regulator activity	2	0.709652396223839	0.377	0.067	Molecular Function	GO:0060589	nucleoside-triphosphatase regulator activity	0.709652396223839	0.958735687613663	0	0	2	30
GO:0044257 cellular protein catabolic process	21	0.709709831680462	4.094	0.062	Biological Process	GO:0044257	cellular protein catabolic process	0.709709831680462	1	0	0	21	338
GO:0006839 mitochondrial transport	3	0.712045061449259	0.585	0.057	Biological Process	GO:0006839	mitochondrial transport	0.712045061449259	1	0	0	3	53
GO:1901987 regulation of cell cycle phase transition	3	0.712045061449259	0.585	0.057	Biological Process	GO:1901987	regulation of cell cycle phase transition	0.712045061449259	1	0	0	3	53
GO:0010228 vegetative to reproductive phase transition of meristem	8	0.712699396288251	1.559	0.059	Biological Process	GO:0010228	vegetative to reproductive phase transition of meristem	0.712699396288251	1	0	0	8	135
GO:0090627 plant epidermal cell differentiation	7	0.713274197654378	1.365	0.059	Biological Process	GO:0090627	plant epidermal cell differentiation	0.713274197654378	1	0	0	7	119
GO:0009733 response to auxin	17	0.714713088273114	3.314	0.061	Biological Process	GO:0009733	response to auxin	0.714713088273114	1	0	0	17	277
GO:0008064 regulation of actin polymerization or depolymerization	2	0.71587725882078	0.390	0.056	Biological Process	GO:0008064	regulation of actin polymerization or depolymerization	0.71587725882078	1	0	0	2	36
GO:0030832 regulation of actin filament length	2	0.71587725882078	0.390	0.056	Biological Process	GO:0030832	regulation of actin filament length	0.71587725882078	1	0	0	2	36
GO:0005388 calcium-transporting ATPase activity	1	0.717402083156579	0.188	0.067	Molecular Function	GO:0005388	calcium-transporting ATPase activity	0.717402083156579	0.960722264533537	0	0	1	15
GO:0008515 sucrose transmembrane transporter activity	1	0.717402083156579	0.188	0.067	Molecular Function	GO:0008515	sucrose transmembrane transporter activity	0.717402083156579	0.960722264533537	0	0	1	15
GO:0016597 amino acid binding	1	0.717402083156579	0.188	0.067	Molecular Function	GO:0016597	amino acid binding	0.717402083156579	0.960722264533537	0	0	1	15
GO:0051117 ATPase binding	1	0.717402083156579	0.188	0.067	Molecular Function	GO:0051117	ATPase binding	0.717402083156579	0.960722264533537	0	0	1	15
GO:0030163 protein catabolic process	24	0.718284137529221	4.678	0.062	Biological Process	GO:0030163	protein catabolic process	0.718284137529221	1	0	0	24	386
GO:0042278 purine nucleoside metabolic process	5	0.7183508686527	0.975	0.057	Biological Process	GO:0042278	purine nucleoside metabolic process	0.7183508686527	1	0	0	5	87
GO:0005983 starch catabolic process	1	0.720686397702691	0.195	0.056	Biological Process	GO:0005983	starch catabolic process	0.720686397702691	1	0	0	1	18
GO:0005985 sucrose metabolic process	1	0.720686397702691	0.195	0.056	Biological Process	GO:0005985	sucrose metabolic process	0.720686397702691	1	0	0	1	18
GO:0006739 NADP metabolic process	1	0.720686397702691	0.195	0.056	Biological Process	GO:0006739	NADP metabolic process	0.720686397702691	1	0	0	1	18
GO:0009309 amine biosynthetic process	1	0.720686397702691	0.195	0.056	Biological Process	GO:0009309	amine biosynthetic process	0.720686397702691	1	0	0	1	18
GO:0010183 pollen tube guidance	1	0.720686397702691	0.195	0.056	Biological Process	GO:0010183	pollen tube guidance	0.720686397702691	1	0	0	1	18
GO:0015996 chlorophyll catabolic process	1	0.720686397702691	0.195	0.056	Biological Process	GO:0015996	chlorophyll catabolic process	0.720686397702691	1	0	0	1	18
GO:0042398 cellular modified amino acid biosynthetic process	1	0.720686397702691	0.195	0.056	Biological Process	GO:0042398	cellular modified amino acid biosynthetic process	0.720686397702691	1	0	0	1	18
GO:0042401 cellular biogenic amine biosynthetic process	1	0.720686397702691	0.195	0.056	Biological Process	GO:0042401	cellular biogenic amine biosynthetic process	0.720686397702691	1	0	0	1	18
GO:0042558 pteridine-containing compound metabolic process	1	0.720686397702691	0.195	0.056	Biological Process	GO:0042558	pteridine-containing compound metabolic process	0.720686397702691	1	0	0	1	18
GO:0046149 pigment catabolic process	1	0.720686397702691	0.195	0.056	Biological Process	GO:0046149	pigment catabolic process	0.720686397702691	1	0	0	1	18
GO:0048640 negative regulation of developmental growth	1	0.720686397702691	0.195	0.056	Biological Process	GO:0048640	negative regulation of developmental growth	0.720686397702691	1	0	0	1	18
GO:0048859 formation of anatomical boundary	1	0.720686397702691	0.195	0.056	Biological Process	GO:0048859	formation of anatomical boundary	0.720686397702691	1	0	0	1	18
GO:0050918 positive chemotaxis	1	0.720686397702691	0.195	0.056	Biological Process	GO:0050918	positive chemotaxis	0.720686397702691	1	0	0	1	18
GO:0051017 actin filament bundle assembly	1	0.720686397702691	0.195	0.056	Biological Process	GO:0051017	actin filament bundle assembly	0.720686397702691	1	0	0	1	18
GO:0051592 response to calcium ion	1	0.720686397702691	0.195	0.056	Biological Process	GO:0051592	response to calcium ion	0.720686397702691	1	0	0	1	18
GO:0051648 vesicle localization	1	0.720686397702691	0.195	0.056	Biological Process	GO:0051648	vesicle localization	0.720686397702691	1	0	0	1	18
GO:0051650 establishment of vesicle localization	1	0.720686397702691	0.195	0.056	Biological Process	GO:0051650	establishment of vesicle localization	0.720686397702691	1	0	0	1	18
GO:0051651 maintenance of location in cell	1	0.720686397702691	0.195	0.056	Biological Process	GO:0051651	maintenance of location in cell	0.720686397702691	1	0	0	1	18
GO:0061572 actin filament bundle organization	1	0.720686397702691	0.195	0.056	Biological Process	GO:0061572	actin filament bundle organization	0.720686397702691	1	0	0	1	18
GO:1990542 mitochondrial transmembrane transport	1	0.720686397702691	0.195	0.056	Biological Process	GO:1990542	mitochondrial transmembrane transport	0.720686397702691	1	0	0	1	18
GO:0019725 cellular homeostasis	7	0.721432914308017	1.365	0.058	Biological Process	GO:0019725	cellular homeostasis	0.721432914308017	1	0	0	7	120
GO:0050662 coenzyme binding	5	0.723963368186286	0.942	0.068	Molecular Function	GO:0050662	coenzyme binding	0.723963368186286	0.961646131659573	0	0	5	74
GO:0007015 actin filament organization	3	0.723972354507942	0.585	0.056	Biological Process	GO:0007015	actin filament organization	0.723972354507942	1	0	0	3	54
GO:0042451 purine nucleoside biosynthetic process	3	0.723972354507942	0.585	0.056	Biological Process	GO:0042451	purine nucleoside biosynthetic process	0.723972354507942	1	0	0	3	54
GO:0046129 purine ribonucleoside biosynthetic process	3	0.723972354507942	0.585	0.056	Biological Process	GO:0046129	purine ribonucleoside biosynthetic process	0.723972354507942	1	0	0	3	54
GO:0048653 anther development	3	0.723972354507942	0.585	0.056	Biological Process	GO:0048653	anther development	0.723972354507942	1	0	0	3	54
GO:0015144 carbohydrate transmembrane transporter activity	4	0.724989782951693	0.753	0.067	Molecular Function	GO:0015144	carbohydrate transmembrane transporter activity	0.724989782951693	0.961646131659573	0	0	4	60
GO:1901476 carbohydrate transporter activity	4	0.724989782951693	0.753	0.067	Molecular Function	GO:1901476	carbohydrate transporter activity	0.724989782951693	0.961646131659573	0	0	4	60
GO:0098772 molecular function regulator	13	0.726438380346247	2.448	0.071	Molecular Function	GO:0098772	molecular function regulator	0.726438380346247	0.961646131659573	0	0	13	183
GO:0016413 O-acetyltransferase activity	2	0.726706156845973	0.377	0.065	Molecular Function	GO:0016413	O-acetyltransferase activity	0.726706156845973	0.961646131659573	0	0	2	31
GO:0000910 cytokinesis	5	0.727705434057536	0.975	0.057	Biological Process	GO:0000910	cytokinesis	0.727705434057536	1	0	0	5	88
GO:0031669 cellular response to nutrient levels	7	0.72943284136047	1.365	0.058	Biological Process	GO:0031669	cellular response to nutrient levels	0.72943284136047	1	0	0	7	121
GO:0003779 actin binding	3	0.729786691499737	0.565	0.065	Molecular Function	GO:0003779	actin binding	0.729786691499737	0.961646131659573	0	0	3	46
GO:0003924 GTPase activity	3	0.729786691499737	0.565	0.065	Molecular Function	GO:0003924	GTPase activity	0.729786691499737	0.961646131659573	0	0	3	46
GO:0000096 sulfur amino acid metabolic process	2	0.730017172457868	0.390	0.054	Biological Process	GO:0000096	sulfur amino acid metabolic process	0.730017172457868	1	0	0	2	37
GO:0002237 response to molecule of bacterial origin	2	0.730017172457868	0.390	0.054	Biological Process	GO:0002237	response to molecule of bacterial origin	0.730017172457868	1	0	0	2	37
GO:0009072 aromatic amino acid family metabolic process	2	0.730017172457868	0.390	0.054	Biological Process	GO:0009072	aromatic amino acid family metabolic process	0.730017172457868	1	0	0	2	37
GO:0060429 epithelium development	2	0.730017172457868	0.390	0.054	Biological Process	GO:0060429	epithelium development	0.730017172457868	1	0	0	2	37
GO:0003006 developmental process involved in reproduction	64	0.730458142173066	12.476	0.064	Biological Process	GO:0003006	developmental process involved in reproduction	0.730458142173066	1	0	0	64	997
GO:0043900 regulation of multi-organism process	6	0.732180635439281	1.170	0.057	Biological Process	GO:0043900	regulation of multi-organism process	0.732180635439281	1	0	0	6	105
GO:0043005 neuron projection	1	0.732319215302199	0.212	0.050	Cellular Component	GO:0043005	neuron projection	0.732319215302199	1	0	0	1	20
GO:0031327 negative regulation of cellular biosynthetic process	21	0.734387964068173	4.094	0.061	Biological Process	GO:0031327	negative regulation of cellular biosynthetic process	0.734387964068173	1	0	0	21	343
GO:0009933 meristem structural organization	3	0.735510941539099	0.585	0.055	Biological Process	GO:0009933	meristem structural organization	0.735510941539099	1	0	0	3	55
GO:0002376 immune system process	20	0.737057172538766	3.899	0.061	Biological Process	GO:0002376	immune system process	0.737057172538766	1	0	0	20	328
GO:0005992 trehalose biosynthetic process	1	0.739816955510237	0.195	0.053	Biological Process	GO:0005992	trehalose biosynthetic process	0.739816955510237	1	0	0	1	19
GO:0006555 methionine metabolic process	1	0.739816955510237	0.195	0.053	Biological Process	GO:0006555	methionine metabolic process	0.739816955510237	1	0	0	1	19
GO:0006787 porphyrin-containing compound catabolic process	1	0.739816955510237	0.195	0.053	Biological Process	GO:0006787	porphyrin-containing compound catabolic process	0.739816955510237	1	0	0	1	19
GO:0009567 double fertilization forming a zygote and endosperm	1	0.739816955510237	0.195	0.053	Biological Process	GO:0009567	double fertilization forming a zygote and endosperm	0.739816955510237	1	0	0	1	19
GO:0010305 leaf vascular tissue pattern formation	1	0.739816955510237	0.195	0.053	Biological Process	GO:0010305	leaf vascular tissue pattern formation	0.739816955510237	1	0	0	1	19
GO:0010959 regulation of metal ion transport	1	0.739816955510237	0.195	0.053	Biological Process	GO:0010959	regulation of metal ion transport	0.739816955510237	1	0	0	1	19
GO:0016109 tetraterpenoid biosynthetic process	1	0.739816955510237	0.195	0.053	Biological Process	GO:0016109	tetraterpenoid biosynthetic process	0.739816955510237	1	0	0	1	19
GO:0016117 carotenoid biosynthetic process	1	0.739816955510237	0.195	0.053	Biological Process	GO:0016117	carotenoid biosynthetic process	0.739816955510237	1	0	0	1	19
GO:0031497 chromatin assembly	1	0.739816955510237	0.195	0.053	Biological Process	GO:0031497	chromatin assembly	0.739816955510237	1	0	0	1	19
GO:0033015 tetrapyrrole catabolic process	1	0.739816955510237	0.195	0.053	Biological Process	GO:0033015	tetrapyrrole catabolic process	0.739816955510237	1	0	0	1	19
GO:0034644 cellular response to UV	1	0.739816955510237	0.195	0.053	Biological Process	GO:0034644	cellular response to UV	0.739816955510237	1	0	0	1	19
GO:0048439 flower morphogenesis	1	0.739816955510237	0.195	0.053	Biological Process	GO:0048439	flower morphogenesis	0.739816955510237	1	0	0	1	19
GO:0071456 cellular response to hypoxia	1	0.739816955510237	0.195	0.053	Biological Process	GO:0071456	cellular response to hypoxia	0.739816955510237	1	0	0	1	19
GO:0071577 zinc II ion transmembrane transport	1	0.739816955510237	0.195	0.053	Biological Process	GO:0071577	zinc II ion transmembrane transport	0.739816955510237	1	0	0	1	19
GO:0090332 stomatal closure	1	0.739816955510237	0.195	0.053	Biological Process	GO:0090332	stomatal closure	0.739816955510237	1	0	0	1	19
GO:1903313 positive regulation of mRNA metabolic process	1	0.739816955510237	0.195	0.053	Biological Process	GO:1903313	positive regulation of mRNA metabolic process	0.739816955510237	1	0	0	1	19
GO:0015154 disaccharide transmembrane transporter activity	1	0.740263066374717	0.188	0.062	Molecular Function	GO:0015154	disaccharide transmembrane transporter activity	0.740263066374717	0.961646131659573	0	0	1	16
GO:0015157 oligosaccharide transmembrane transporter activity	1	0.740263066374717	0.188	0.062	Molecular Function	GO:0015157	oligosaccharide transmembrane transporter activity	0.740263066374717	0.961646131659573	0	0	1	16
GO:0019887 protein kinase regulator activity	1	0.740263066374717	0.188	0.062	Molecular Function	GO:0019887	protein kinase regulator activity	0.740263066374717	0.961646131659573	0	0	1	16
GO:0031323 regulation of cellular metabolic process	109	0.74164139974809	21.248	0.065	Biological Process	GO:0031323	regulation of cellular metabolic process	0.74164139974809	1	0	0	109	1675
GO:0001228 transcriptional activator activity, RNA polymerase II transcription regulatory region sequence-specific binding	2	0.742904711828274	0.377	0.062	Molecular Function	GO:0001228	transcriptional activator activity, RNA polymerase II transcription regulatory region sequence-specific binding	0.742904711828274	0.961646131659573	0	0	2	32
GO:0005085 guanyl-nucleotide exchange factor activity	2	0.742904711828274	0.377	0.062	Molecular Function	GO:0005085	guanyl-nucleotide exchange factor activity	0.742904711828274	0.961646131659573	0	0	2	32
GO:0015197 peptide transporter activity	2	0.742904711828274	0.377	0.062	Molecular Function	GO:0015197	peptide transporter activity	0.742904711828274	0.961646131659573	0	0	2	32
GO:1904680 peptide transmembrane transporter activity	2	0.742904711828274	0.377	0.062	Molecular Function	GO:1904680	peptide transmembrane transporter activity	0.742904711828274	0.961646131659573	0	0	2	32
GO:0000977 RNA polymerase II regulatory region sequence-specific DNA binding	3	0.743233039664997	0.565	0.064	Molecular Function	GO:0000977	RNA polymerase II regulatory region sequence-specific DNA binding	0.743233039664997	0.961646131659573	0	0	3	47
GO:0001012 RNA polymerase II regulatory region DNA binding	3	0.743233039664997	0.565	0.064	Molecular Function	GO:0001012	RNA polymerase II regulatory region DNA binding	0.743233039664997	0.961646131659573	0	0	3	47
GO:0032271 regulation of protein polymerization	2	0.743555857446576	0.390	0.053	Biological Process	GO:0032271	regulation of protein polymerization	0.743555857446576	1	0	0	2	38
GO:0071489 cellular response to red or far red light	2	0.743555857446576	0.390	0.053	Biological Process	GO:0071489	cellular response to red or far red light	0.743555857446576	1	0	0	2	38
GO:0045786 negative regulation of cell cycle	4	0.74451740357313	0.780	0.055	Biological Process	GO:0045786	negative regulation of cell cycle	0.74451740357313	1	0	0	4	73
GO:0022603 regulation of anatomical structure morphogenesis	7	0.744954938434579	1.365	0.057	Biological Process	GO:0022603	regulation of anatomical structure morphogenesis	0.744954938434579	1	0	0	7	123
GO:0019005 SCF ubiquitin ligase complex	2	0.74574857947174	0.425	0.049	Cellular Component	GO:0019005	SCF ubiquitin ligase complex	0.74574857947174	1	0	0	2	41
GO:0050776 regulation of immune response	6	0.748651970277703	1.170	0.056	Biological Process	GO:0050776	regulation of immune response	0.748651970277703	1	0	0	6	107
GO:0048646 anatomical structure formation involved in morphogenesis	15	0.749293594461633	2.924	0.060	Biological Process	GO:0048646	anatomical structure formation involved in morphogenesis	0.749293594461633	1	0	0	15	252
GO:0021700 developmental maturation	8	0.749803276945987	1.559	0.057	Biological Process	GO:0021700	developmental maturation	0.749803276945987	1	0	0	8	140
GO:0048827 phyllome development	26	0.749927416093533	5.068	0.061	Biological Process	GO:0048827	phyllome development	0.749927416093533	1	0	0	26	424
GO:0009890 negative regulation of biosynthetic process	21	0.7531768663419	4.094	0.061	Biological Process	GO:0009890	negative regulation of biosynthetic process	0.7531768663419	1	0	0	21	347
GO:0006733 oxidoreduction coenzyme metabolic process	4	0.754106937352984	0.780	0.054	Biological Process	GO:0006733	oxidoreduction coenzyme metabolic process	0.754106937352984	1	0	0	4	74
GO:0006754 ATP biosynthetic process	2	0.756509281723083	0.390	0.051	Biological Process	GO:0006754	ATP biosynthetic process	0.756509281723083	1	0	0	2	39
GO:0051187 cofactor catabolic process	2	0.756509281723083	0.390	0.051	Biological Process	GO:0051187	cofactor catabolic process	0.756509281723083	1	0	0	2	39
GO:0006486 protein glycosylation	3	0.757441677683239	0.585	0.053	Biological Process	GO:0006486	protein glycosylation	0.757441677683239	1	0	0	3	57
GO:0006915 apoptotic process	3	0.757441677683239	0.585	0.053	Biological Process	GO:0006915	apoptotic process	0.757441677683239	1	0	0	3	57
GO:0043413 macromolecule glycosylation	3	0.757441677683239	0.585	0.053	Biological Process	GO:0043413	macromolecule glycosylation	0.757441677683239	1	0	0	3	57
GO:0051258 protein polymerization	3	0.757441677683239	0.585	0.053	Biological Process	GO:0051258	protein polymerization	0.757441677683239	1	0	0	3	57
GO:0000027 ribosomal large subunit assembly	1	0.757639615654882	0.195	0.050	Biological Process	GO:0000027	ribosomal large subunit assembly	0.757639615654882	1	0	0	1	20
GO:0006829 zinc II ion transport	1	0.757639615654882	0.195	0.050	Biological Process	GO:0006829	zinc II ion transport	0.757639615654882	1	0	0	1	20
GO:0009063 cellular amino acid catabolic process	1	0.757639615654882	0.195	0.050	Biological Process	GO:0009063	cellular amino acid catabolic process	0.757639615654882	1	0	0	1	20
GO:0010232 vascular transport	1	0.757639615654882	0.195	0.050	Biological Process	GO:0010232	vascular transport	0.757639615654882	1	0	0	1	20
GO:0010233 phloem transport	1	0.757639615654882	0.195	0.050	Biological Process	GO:0010233	phloem transport	0.757639615654882	1	0	0	1	20
GO:0016032 viral process	1	0.757639615654882	0.195	0.050	Biological Process	GO:0016032	viral process	0.757639615654882	1	0	0	1	20
GO:0031537 regulation of anthocyanin metabolic process	1	0.757639615654882	0.195	0.050	Biological Process	GO:0031537	regulation of anthocyanin metabolic process	0.757639615654882	1	0	0	1	20
GO:0035672 oligopeptide transmembrane transport	1	0.757639615654882	0.195	0.050	Biological Process	GO:0035672	oligopeptide transmembrane transport	0.757639615654882	1	0	0	1	20
GO:0035967 cellular response to topologically incorrect protein	1	0.757639615654882	0.195	0.050	Biological Process	GO:0035967	cellular response to topologically incorrect protein	0.757639615654882	1	0	0	1	20
GO:0048658 anther wall tapetum development	1	0.757639615654882	0.195	0.050	Biological Process	GO:0048658	anther wall tapetum development	0.757639615654882	1	0	0	1	20
GO:0051090 regulation of sequence-specific DNA binding transcription factor activity	1	0.757639615654882	0.195	0.050	Biological Process	GO:0051090	regulation of sequence-specific DNA binding transcription factor activity	0.757639615654882	1	0	0	1	20
GO:0051238 sequestering of metal ion	1	0.757639615654882	0.195	0.050	Biological Process	GO:0051238	sequestering of metal ion	0.757639615654882	1	0	0	1	20
GO:0071902 positive regulation of protein serine/threonine kinase activity	1	0.757639615654882	0.195	0.050	Biological Process	GO:0071902	positive regulation of protein serine/threonine kinase activity	0.757639615654882	1	0	0	1	20
GO:1901606 alpha-amino acid catabolic process	1	0.757639615654882	0.195	0.050	Biological Process	GO:1901606	alpha-amino acid catabolic process	0.757639615654882	1	0	0	1	20
GO:0051213 dioxygenase activity	4	0.759865613720216	0.753	0.063	Molecular Function	GO:0051213	dioxygenase activity	0.759865613720216	0.976733901354695	0	0	4	63
GO:0009117 nucleotide metabolic process	10	0.75997849384061	1.949	0.057	Biological Process	GO:0009117	nucleotide metabolic process	0.75997849384061	1	0	0	10	174
GO:0015662 ATPase activity, coupled to transmembrane movement of ions, phosphorylative mechanism	1	0.761277893702924	0.188	0.059	Molecular Function	GO:0015662	ATPase activity, coupled to transmembrane movement of ions, phosphorylative mechanism	0.761277893702924	0.976733901354695	0	0	1	17
GO:0016620 oxidoreductase activity, acting on the aldehyde or oxo group of donors, NAD or NADP as acceptor	1	0.761277893702924	0.188	0.059	Molecular Function	GO:0016620	oxidoreductase activity, acting on the aldehyde or oxo group of donors, NAD or NADP as acceptor	0.761277893702924	0.976733901354695	0	0	1	17
GO:0030674 protein binding, bridging	1	0.761277893702924	0.188	0.059	Molecular Function	GO:0030674	protein binding, bridging	0.761277893702924	0.976733901354695	0	0	1	17
GO:0042592 homeostatic process	19	0.763999232098285	3.704	0.060	Biological Process	GO:0042592	homeostatic process	0.763999232098285	1	0	0	19	318
GO:0048569 post-embryonic organ development	10	0.766155571407671	1.949	0.057	Biological Process	GO:0048569	post-embryonic organ development	0.766155571407671	1	0	0	10	175
GO:0010102 lateral root morphogenesis	3	0.767845218407068	0.585	0.052	Biological Process	GO:0010102	lateral root morphogenesis	0.767845218407068	1	0	0	3	58
GO:0006081 cellular aldehyde metabolic process	2	0.768894040897924	0.390	0.050	Biological Process	GO:0006081	cellular aldehyde metabolic process	0.768894040897924	1	0	0	2	40
GO:0045930 negative regulation of mitotic cell cycle	2	0.768894040897924	0.390	0.050	Biological Process	GO:0045930	negative regulation of mitotic cell cycle	0.768894040897924	1	0	0	2	40
GO:0023052 signaling	68	0.76932946676705	13.255	0.063	Biological Process	GO:0023052	signaling	0.76932946676705	1	0	0	68	1071
GO:0044700 single organism signaling	68	0.76932946676705	13.255	0.063	Biological Process	GO:0044700	single organism signaling	0.76932946676705	1	0	0	68	1071
GO:0007165 signal transduction	67	0.769652742119916	13.060	0.063	Biological Process	GO:0007165	signal transduction	0.769652742119916	1	0	0	67	1056
GO:0009411 response to UV	5	0.771112450775597	0.975	0.054	Biological Process	GO:0009411	response to UV	0.771112450775597	1	0	0	5	93
GO:0006753 nucleoside phosphate metabolic process	10	0.772220867882289	1.949	0.057	Biological Process	GO:0006753	nucleoside phosphate metabolic process	0.772220867882289	1	0	0	10	176
GO:0006006 glucose metabolic process	1	0.774243632370834	0.195	0.048	Biological Process	GO:0006006	glucose metabolic process	0.774243632370834	1	0	0	1	21
GO:0007091 metaphase/anaphase transition of mitotic cell cycle	1	0.774243632370834	0.195	0.048	Biological Process	GO:0007091	metaphase/anaphase transition of mitotic cell cycle	0.774243632370834	1	0	0	1	21
GO:0009313 oligosaccharide catabolic process	1	0.774243632370834	0.195	0.048	Biological Process	GO:0009313	oligosaccharide catabolic process	0.774243632370834	1	0	0	1	21
GO:0009556 microsporogenesis	1	0.774243632370834	0.195	0.048	Biological Process	GO:0009556	microsporogenesis	0.774243632370834	1	0	0	1	21
GO:0009692 ethylene metabolic process	1	0.774243632370834	0.195	0.048	Biological Process	GO:0009692	ethylene metabolic process	0.774243632370834	1	0	0	1	21
GO:0009693 ethylene biosynthetic process	1	0.774243632370834	0.195	0.048	Biological Process	GO:0009693	ethylene biosynthetic process	0.774243632370834	1	0	0	1	21
GO:0010965 regulation of mitotic sister chromatid separation	1	0.774243632370834	0.195	0.048	Biological Process	GO:0010965	regulation of mitotic sister chromatid separation	0.774243632370834	1	0	0	1	21
GO:0030071 regulation of mitotic metaphase/anaphase transition	1	0.774243632370834	0.195	0.048	Biological Process	GO:0030071	regulation of mitotic metaphase/anaphase transition	0.774243632370834	1	0	0	1	21
GO:0032103 positive regulation of response to external stimulus	1	0.774243632370834	0.195	0.048	Biological Process	GO:0032103	positive regulation of response to external stimulus	0.774243632370834	1	0	0	1	21
GO:0043449 cellular alkene metabolic process	1	0.774243632370834	0.195	0.048	Biological Process	GO:0043449	cellular alkene metabolic process	0.774243632370834	1	0	0	1	21
GO:0043450 alkene biosynthetic process	1	0.774243632370834	0.195	0.048	Biological Process	GO:0043450	alkene biosynthetic process	0.774243632370834	1	0	0	1	21
GO:0043902 positive regulation of multi-organism process	1	0.774243632370834	0.195	0.048	Biological Process	GO:0043902	positive regulation of multi-organism process	0.774243632370834	1	0	0	1	21
GO:0044784 metaphase/anaphase transition of cell cycle	1	0.774243632370834	0.195	0.048	Biological Process	GO:0044784	metaphase/anaphase transition of cell cycle	0.774243632370834	1	0	0	1	21
GO:0071483 cellular response to blue light	1	0.774243632370834	0.195	0.048	Biological Process	GO:0071483	cellular response to blue light	0.774243632370834	1	0	0	1	21
GO:1900674 olefin biosynthetic process	1	0.774243632370834	0.195	0.048	Biological Process	GO:1900674	olefin biosynthetic process	0.774243632370834	1	0	0	1	21
GO:1902099 regulation of metaphase/anaphase transition of cell cycle	1	0.774243632370834	0.195	0.048	Biological Process	GO:1902099	regulation of metaphase/anaphase transition of cell cycle	0.774243632370834	1	0	0	1	21
GO:0006955 immune response	16	0.775577217897308	3.119	0.059	Biological Process	GO:0006955	immune response	0.775577217897308	1	0	0	16	273
GO:0004872 receptor activity	12	0.777809301887986	2.260	0.068	Molecular Function	GO:0004872	receptor activity	0.777809301887986	0.989077393928299	0	0	12	177
GO:0010101 post-embryonic root morphogenesis	3	0.777882690152406	0.585	0.051	Biological Process	GO:0010101	post-embryonic root morphogenesis	0.777882690152406	1	0	0	3	59
GO:0001653 peptide receptor activity	1	0.780595394227726	0.188	0.056	Molecular Function	GO:0001653	peptide receptor activity	0.780595394227726	0.989077393928299	0	0	1	18
GO:0004176 ATP-dependent peptidase activity	1	0.780595394227726	0.188	0.056	Molecular Function	GO:0004176	ATP-dependent peptidase activity	0.780595394227726	0.989077393928299	0	0	1	18
GO:0015198 oligopeptide transporter activity	1	0.780595394227726	0.188	0.056	Molecular Function	GO:0015198	oligopeptide transporter activity	0.780595394227726	0.989077393928299	0	0	1	18
GO:0015923 mannosidase activity	1	0.780595394227726	0.188	0.056	Molecular Function	GO:0015923	mannosidase activity	0.780595394227726	0.989077393928299	0	0	1	18
GO:0035673 oligopeptide transmembrane transporter activity	1	0.780595394227726	0.188	0.056	Molecular Function	GO:0035673	oligopeptide transmembrane transporter activity	0.780595394227726	0.989077393928299	0	0	1	18
GO:0032956 regulation of actin cytoskeleton organization	2	0.780727198380704	0.390	0.049	Biological Process	GO:0032956	regulation of actin cytoskeleton organization	0.780727198380704	1	0	0	2	41
GO:0044092 negative regulation of molecular function	7	0.780977422411035	1.365	0.055	Biological Process	GO:0044092	negative regulation of molecular function	0.780977422411035	1	0	0	7	128
GO:0090351 seedling development	7	0.780977422411035	1.365	0.055	Biological Process	GO:0090351	seedling development	0.780977422411035	1	0	0	7	128
GO:0005768 endosome	14	0.781766829976164	2.972	0.054	Cellular Component	GO:0005768	endosome	0.781766829976164	1	0	0	14	260
GO:0098791 Golgi subcompartment	12	0.784472718189184	2.548	0.053	Cellular Component	GO:0098791	Golgi subcompartment	0.784472718189184	1	0	0	12	226
GO:0046982 protein heterodimerization activity	2	0.786641817226361	0.377	0.057	Molecular Function	GO:0046982	protein heterodimerization activity	0.786641817226361	0.994679322608539	0	0	2	35
GO:0022900 electron transport chain	3	0.787561019682128	0.585	0.050	Biological Process	GO:0022900	electron transport chain	0.787561019682128	1	0	0	3	60
GO:0048831 regulation of shoot system development	11	0.787862941469439	2.144	0.056	Biological Process	GO:0048831	regulation of shoot system development	0.787862941469439	1	0	0	11	195
GO:0009073 aromatic amino acid family biosynthetic process	1	0.789712180066007	0.195	0.045	Biological Process	GO:0009073	aromatic amino acid family biosynthetic process	0.789712180066007	1	0	0	1	22
GO:0009084 glutamine family amino acid biosynthetic process	1	0.789712180066007	0.195	0.045	Biological Process	GO:0009084	glutamine family amino acid biosynthetic process	0.789712180066007	1	0	0	1	22
GO:0018107 peptidyl-threonine phosphorylation	1	0.789712180066007	0.195	0.045	Biological Process	GO:0018107	peptidyl-threonine phosphorylation	0.789712180066007	1	0	0	1	22
GO:0018210 peptidyl-threonine modification	1	0.789712180066007	0.195	0.045	Biological Process	GO:0018210	peptidyl-threonine modification	0.789712180066007	1	0	0	1	22
GO:0019722 calcium-mediated signaling	1	0.789712180066007	0.195	0.045	Biological Process	GO:0019722	calcium-mediated signaling	0.789712180066007	1	0	0	1	22
GO:0036294 cellular response to decreased oxygen levels	1	0.789712180066007	0.195	0.045	Biological Process	GO:0036294	cellular response to decreased oxygen levels	0.789712180066007	1	0	0	1	22
GO:0051046 regulation of secretion	1	0.789712180066007	0.195	0.045	Biological Process	GO:0051046	regulation of secretion	0.789712180066007	1	0	0	1	22
GO:0051306 mitotic sister chromatid separation	1	0.789712180066007	0.195	0.045	Biological Process	GO:0051306	mitotic sister chromatid separation	0.789712180066007	1	0	0	1	22
GO:0071417 cellular response to organonitrogen compound	1	0.789712180066007	0.195	0.045	Biological Process	GO:0071417	cellular response to organonitrogen compound	0.789712180066007	1	0	0	1	22
GO:0071453 cellular response to oxygen levels	1	0.789712180066007	0.195	0.045	Biological Process	GO:0071453	cellular response to oxygen levels	0.789712180066007	1	0	0	1	22
GO:1903530 regulation of secretion by cell	1	0.789712180066007	0.195	0.045	Biological Process	GO:1903530	regulation of secretion by cell	0.789712180066007	1	0	0	1	22
GO:0005764 lysosome	2	0.790776966347379	0.425	0.044	Cellular Component	GO:0005764	lysosome	0.790776966347379	1	0	0	2	45
GO:2000377 regulation of reactive oxygen species metabolic process	2	0.792026144347822	0.390	0.048	Biological Process	GO:2000377	regulation of reactive oxygen species metabolic process	0.792026144347822	1	0	0	2	42
GO:0044763 single-organism cellular process	289	0.794360363911672	56.335	0.066	Biological Process	GO:0044763	single-organism cellular process	0.794360363911672	1	0	0	289	4352
GO:0097458 neuron part	1	0.794435499717925	0.212	0.042	Cellular Component	GO:0097458	neuron part	0.794435499717925	1	0	0	1	24
GO:0009150 purine ribonucleotide metabolic process	5	0.79451264912061	0.975	0.052	Biological Process	GO:0009150	purine ribonucleotide metabolic process	0.79451264912061	1	0	0	5	96
GO:0044772 mitotic cell cycle phase transition	3	0.796887510979566	0.585	0.049	Biological Process	GO:0044772	mitotic cell cycle phase transition	0.796887510979566	1	0	0	3	61
GO:0016874 ligase activity	6	0.798147665642617	1.130	0.062	Molecular Function	GO:0016874	ligase activity	0.798147665642617	0.99847926919676	0	0	6	96
GO:0005385 zinc ion transmembrane transporter activity	1	0.798352419934947	0.188	0.053	Molecular Function	GO:0005385	zinc ion transmembrane transporter activity	0.798352419934947	0.99847926919676	0	0	1	19
GO:1901681 sulfur compound binding	1	0.798352419934947	0.188	0.053	Molecular Function	GO:1901681	sulfur compound binding	0.798352419934947	0.99847926919676	0	0	1	19
GO:0015295 solute:proton symporter activity	2	0.799697121421976	0.377	0.056	Molecular Function	GO:0015295	solute:proton symporter activity	0.799697121421976	0.99847926919676	0	0	2	36
GO:0042887 amide transmembrane transporter activity	2	0.799697121421976	0.377	0.056	Molecular Function	GO:0042887	amide transmembrane transporter activity	0.799697121421976	0.99847926919676	0	0	2	36
GO:0048037 cofactor binding	9	0.800975100936765	1.695	0.065	Molecular Function	GO:0048037	cofactor binding	0.800975100936765	0.99847926919676	0	0	9	139
GO:0061630 ubiquitin protein ligase activity	10	0.801067518260799	1.883	0.065	Molecular Function	GO:0061630	ubiquitin protein ligase activity	0.801067518260799	0.99847926919676	0	0	10	153
GO:0000075 cell cycle checkpoint	2	0.802808471732634	0.390	0.047	Biological Process	GO:0000075	cell cycle checkpoint	0.802808471732634	1	0	0	2	43
GO:0009145 purine nucleoside triphosphate biosynthetic process	2	0.802808471732634	0.390	0.047	Biological Process	GO:0009145	purine nucleoside triphosphate biosynthetic process	0.802808471732634	1	0	0	2	43
GO:0009206 purine ribonucleoside triphosphate biosynthetic process	2	0.802808471732634	0.390	0.047	Biological Process	GO:0009206	purine ribonucleoside triphosphate biosynthetic process	0.802808471732634	1	0	0	2	43
GO:0009686 gibberellin biosynthetic process	2	0.802808471732634	0.390	0.047	Biological Process	GO:0009686	gibberellin biosynthetic process	0.802808471732634	1	0	0	2	43
GO:0033047 regulation of mitotic sister chromatid segregation	1	0.80412276671123	0.195	0.043	Biological Process	GO:0033047	regulation of mitotic sister chromatid segregation	0.80412276671123	1	0	0	1	23
GO:0046351 disaccharide biosynthetic process	1	0.80412276671123	0.195	0.043	Biological Process	GO:0046351	disaccharide biosynthetic process	0.80412276671123	1	0	0	1	23
GO:0072530 purine-containing compound transmembrane transport	1	0.80412276671123	0.195	0.043	Biological Process	GO:0072530	purine-containing compound transmembrane transport	0.80412276671123	1	0	0	1	23
GO:1900673 olefin metabolic process	1	0.80412276671123	0.195	0.043	Biological Process	GO:1900673	olefin metabolic process	0.80412276671123	1	0	0	1	23
GO:0048584 positive regulation of response to stimulus	14	0.804534179467065	2.729	0.057	Biological Process	GO:0048584	positive regulation of response to stimulus	0.804534179467065	1	0	0	14	247
GO:0048367 shoot system development	42	0.804710496100364	8.187	0.061	Biological Process	GO:0048367	shoot system development	0.804710496100364	1	0	0	42	687
GO:0009101 glycoprotein biosynthetic process	3	0.805869788174456	0.585	0.048	Biological Process	GO:0009101	glycoprotein biosynthetic process	0.805869788174456	1	0	0	3	62
[truncated: 823 more rows]
