# Supplementary material for: Synergistic Regulation at Physiological, Transcriptional, and Metabolic Levels in Dendrobium huoshanense Plants Under Combined Drought and High-Temperature Stress
Source: Genes (Basel). 2025 Feb 27;16(3):287. doi: 10.3390/genes16030287 (PMC11942376; doi:10.3390/genes16030287)
Supplement: Supplementary file 1 [file genes-16-00287-s001.zip › Table S2 The KEGG pathway of joint analysis shared by three groups.xlsx]

## Sheet: C vs DHT
pathway_name	num_m	num_m_up	num_m_down	pathway_url
ABC transporters	71	33	38	https://www.kegg.jp/kegg-bin/show_pathway?map02010/C00025%09,purple/K11069%09,purple/K05658%09,blue/K02067%09,purple/K05641%09,green/K05643%09,green/C00114%09,purple/C07663%09,red/K08711%09,blue/C00062%09,red/K16785%09,purple/C00212%09,purple/C01762%09,purple/K05665%09,green/C00183%09,red/C01487%09,purple/C00123%09,red/C01083%09,red/C00120%09,red/K05666%09,blue/K02471%09,green/K16787%09,purple/C0…
alpha-Linolenic acid metabolism	42	28	14	https://www.kegg.jp/kegg-bin/show_pathway?map00592/K00224%09,red/K01723%09,red/C16308%09,green/C16300%09,purple/K16343%09,purple/K05894%09,blue/C04785%09,green/C00157%09,blue/K00232%09,purple/K22389%09,green/K10528%09,red/K10527%09,blue/K16818%09,blue/K10525%09,purple/K10526%09,red/K00454%09,red/C06427%09,purple/K18857%09,blue/K06900%09,red/K01047%09,red/K14674%09,green/K16342%09,purple/K07513%09…
Basal transcription factors	9	6	3	https://www.kegg.jp/kegg-bin/show_pathway?map03022/K03141%09,purple/K03134%09,purple/K02202%09,green/K03126%09,purple/K03135%09,purple/K03139%09,purple/K03142%09,purple/K03137%09,purple/K10845%09,purple/K03122%09,purple/K03143%09,red/K03128%09,purple/K03123%09,purple/K03130%09,green/K10843%09,purple/K03127%09,purple/K14649%09,red/K03144%09,purple/K06634%09,purple/K03133%09,red/K03132%09,purple/K0…
Biosynthesis of various plant secondary metabolites	42	23	19	https://www.kegg.jp/kegg-bin/show_pathway?map00999/C00590%09,red/K01188%09,green/C00493%09,red/C00019%09,red/K13832%09,blue/K20508%09,red/K21371%09,green/K23136%09,green/C09315%09,red/C18167%09,red/K22374%09,purple/K05350%09,green/K05953%09,green/K05349%09,blue/K00789%09,red/K23279%09,purple/K21568%09,red/C00082%09,red/K21202%09,blue/C01772%09,purple/C00079%09,red/C06098%09,red/K14271%09,purple/K…
Carbon metabolism	64	42	22	https://www.kegg.jp/kegg-bin/show_pathway?map01200/C00025%09,purple/K01754%09,purple/K01803%09,green/K01913%09,purple/K00026%09,purple/K01602%09,red/K00855%09,purple/K18121%09,purple/C00311%09,red/K01807%09,red/K00161%09,red/K17100%09,green/K01834%09,purple/K00616%09,purple/K01491%09,purple/K01962%09,green/K14455%09,purple/K01595%09,green/K00121%09,red/K01738%09,red/C00267%09,purple/K00140%09,pur…
Circadian rhythm - plant	67	25	42	https://www.kegg.jp/kegg-bin/show_pathway?map04712/K12125%09,purple/K12126%09,blue/K03115%09,red/K12116%09,purple/K12121%09,purple/K12133%09,blue/K10143%09,green/K12118%09,purple/K16222%09,blue/K12130%09,green/K12120%09,green/K12135%09,blue/K12129%09,purple/K16221%09,blue/K16166%09,blue/K12124%09,purple/K16241%09,green/K12115%09,purple/K00660%09,blue/K16223%09,red/K12119%09,green/K03097%09,purple…
Cutin, suberine and wax biosynthesis	28	27	1	https://www.kegg.jp/kegg-bin/show_pathway?map00073/K15406%09,purple/K20495%09,green/K15401%09,red/C18218%09,red/K17991%09,red/K15402%09,red/K15400%09,red/K13356%09,red/C19418%09,red/C00712%09,purple/C19615%09,red/K15404%09,red/C00249%09,red/K15398%09,red/K21995%09,red/K15403%09,red
Fatty acid elongation	21	17	4	https://www.kegg.jp/kegg-bin/show_pathway?map00062/K10246%09,red/K15397%09,blue/K07508%09,green/K07512%09,green/K01074%09,red/C00249%09,red/K10258%09,red/K10251%09,blue/K10703%09,red
Flavonoid biosynthesis	28	22	6	https://www.kegg.jp/kegg-bin/show_pathway?map00941/K00660%09,blue/K05280%09,red/K05278%09,blue/C01460%09,green/C06561%09,purple/K13065%09,red/K00588%09,red/K00487%09,red/K22845%09,red/K09754%09,red/C09833%09,purple/C05631%09,green/K00475%09,red/C00774%09,purple/K13083%09,red/K05277%09,green/K01859%09,red/C00509%09,red
Isoflavonoid biosynthesis	26	25	1	https://www.kegg.jp/kegg-bin/show_pathway?map00943/K13264%09,red/C00814%09,red/C07593%09,red/C10205%09,purple/C06563%09,red/C00509%09,red/K25075%09,blue/K13260%09,red/K13258%09,red/C10509%09,red
Mannose type O-glycan biosynthesis	8	5	3	https://www.kegg.jp/kegg-bin/show_pathway?map00515/K18207%09,blue/K00728%09,red
MAPK signaling pathway - plant	208	115	93	https://www.kegg.jp/kegg-bin/show_pathway?map04016/K20603%09,purple/K13447%09,red/K14496%09,blue/K20606%09,purple/K14497%09,red/K14510%09,blue/K13422%09,blue/K20714%09,blue/K14513%09,green/K00940%09,red/K20551%09,purple/K20607%09,purple/K20553%09,blue/K20535%09,green/K14514%09,purple/K20600%09,purple/K14515%09,purple/K20772%09,red/K13424%09,blue/K14516%09,red/K20725%09,red/K17686%09,blue/K13416%0…
mRNA surveillance pathway	30	10	20	https://www.kegg.jp/kegg-bin/show_pathway?map03015/K18723%09,green/K15542%09,purple/K15544%09,red/K13126%09,green/K04354%09,green/K14404%09,red/K00565%09,purple/K12882%09,green/K12877%09,purple/K14376%09,green/K18655%09,purple/K14397%09,purple/K06269%09,purple/K08873%09,green/K13098%09,green/K13171%09,purple/K03456%09,purple/K14401%09,green/K12881%09,red/K13917%09,purple/K11583%09,purple/K14326%0…
Pentose and glucuronate interconversions	39	31	8	https://www.kegg.jp/kegg-bin/show_pathway?map00040/K01728%09,blue/K22935%09,green/K00012%09,red/C00029%09,purple/K00854%09,purple/K00002%09,green/K12447%09,green/K01184%09,red/K00963%09,purple/K01051%09,blue/K14273%09,red/K00875%09,purple/K16190%09,purple/K01805%09,purple/K01783%09,purple
Phenylpropanoid biosynthesis	73	59	14	https://www.kegg.jp/kegg-bin/show_pathway?map00940/C01533%09,red/C00590%09,red/K09753%09,blue/K00083%09,blue/K09755%09,red/K00487%09,red/C02666%09,red/K09754%09,red/K00430%09,blue/K01904%09,blue/K17054%09,red/C01197%09,red/K13066%09,blue/C02325%09,red/K18368%09,red/K13065%09,red/K12355%09,green/C00082%09,red/C00811%09,red/C00761%09,red/C00079%09,red/K00588%09,red/K13064%09,red/K22395%09,green
Plant hormone signal transduction	183	111	72	https://www.kegg.jp/kegg-bin/show_pathway?map04075/K16189%09,blue/K14491%09,blue/K14496%09,blue/K12126%09,blue/K14489%09,green/K14497%09,red/K14510%09,blue/K14513%09,green/K14502%09,red/K14508%09,red/K13422%09,blue/C00805%09,red/K14504%09,red/K13464%09,red/K13946%09,red/K14488%09,blue/K14486%09,blue/K14506%09,purple/K14514%09,purple/K14487%09,green/K14515%09,purple/K14516%09,red/K14495%09,red/K13…
Plant-pathogen interaction	366	164	202	https://www.kegg.jp/kegg-bin/show_pathway?map04626/K13448%09,red/K13447%09,red/K23866%09,green/K13434%09,red/K13436%09,red/K13432%09,red/K13430%09,blue/K09487%09,red/K00864%09,purple/K13433%09,purple/K15397%09,blue/K13428%09,green/K13473%09,red/K13459%09,blue/K13466%09,blue/K20600%09,purple/K13424%09,blue/K13416%09,blue/K13427%09,purple/K13435%09,green/K02358%09,purple/K13456%09,red/K13414%09,pur…
Ribosome	54	43	11	https://www.kegg.jp/kegg-bin/show_pathway?map03010/K02867%09,purple/K02873%09,red/K02974%09,purple/K02894%09,purple/K02923%09,red/K02927%09,purple/K02904%09,purple/K02998%09,green/K02959%09,green/K02922%09,red/K02898%09,purple/K02961%09,purple/K02935%09,red/K02953%09,purple/K02988%09,purple/K02889%09,green/K02882%09,purple/K02934%09,purple/K02956%09,purple/K02925%09,red/K02918%09,red/K02924%09,pu…
Sesquiterpenoid and triterpenoid biosynthesis	27	4	23	https://www.kegg.jp/kegg-bin/show_pathway?map00909/K15472%09,green/K00801%09,green/K00511%09,blue/K15803%09,blue/C07667%09,red/K15891%09,red
Spliceosome	58	31	27	https://www.kegg.jp/kegg-bin/show_pathway?map03040/K12859%09,purple/K11094%09,purple/K12824%09,purple/K12847%09,green/K12627%09,purple/K12877%09,purple/K12625%09,purple/K11092%09,purple/K13098%09,green/K12881%09,red/K12733%09,purple/K12818%09,green/K12826%09,purple/K12819%09,purple/K12842%09,purple/K12828%09,green/K12891%09,purple/K12827%09,purple/K12816%09,purple/K12845%09,purple/K12862%09,purpl…
Stilbenoid, diarylheptanoid and gingerol biosynthesis	12	12	0	https://www.kegg.jp/kegg-bin/show_pathway?map00945/K00588%09,red/K00487%09,red/K13065%09,red/K09754%09,red

## Sheet: D vs DHT
pathway_name	num_m	num_m_up	num_m_down	pathway_url
ABC transporters	64	32	32	https://www.kegg.jp/kegg-bin/show_pathway?map02010/C01083%09,red/C00212%09,red/K16785%09,purple/K08711%09,blue/C00089%09,red/K02065%09,purple/K05665%09,green/K05641%09,purple/K05657%09,purple/C00137%09,red/K02193%09,purple/C05402%09,red/C00135%09,red/C00120%09,red/K05658%09,blue/K05674%09,red/C00051%09,purple/C00255%09,red/C01762%09,green/C00123%09,red/C00079%09,red/K16787%09,purple/C00064%09,pur…
alpha-Linolenic acid metabolism	39	29	10	https://www.kegg.jp/kegg-bin/show_pathway?map00592/K06900%09,red/C04785%09,green/K16818%09,blue/K10528%09,red/K10526%09,red/K07513%09,purple/K16342%09,purple/K10527%09,blue/K00454%09,red/C00157%09,red/C16308%09,red/K10525%09,red/C16300%09,purple/K01047%09,red/C06427%09,purple/K05894%09,blue/K22389%09,purple/K14674%09,green/K00232%09,purple/K16343%09,purple/K18857%09,blue/K01723%09,red/K00224%09,r…
Basal transcription factors	7	5	2	https://www.kegg.jp/kegg-bin/show_pathway?map03022/K03137%09,purple/K03126%09,purple/K02202%09,purple/K03128%09,purple/K10844%09,purple/K03143%09,purple/K06634%09,purple/K03141%09,purple/K03133%09,red/K03125%09,blue/K03123%09,purple/K03142%09,purple/K03127%09,purple/K03134%09,purple/K03122%09,purple/K10843%09,purple/K14649%09,red/K03139%09,purple/K03124%09,red/K03138%09,purple/K03131%09,purple/K0…
Biosynthesis of various plant secondary metabolites	43	23	20	https://www.kegg.jp/kegg-bin/show_pathway?map00999/C01772%09,purple/K00789%09,red/K13832%09,green/K21371%09,green/C09315%09,red/C00082%09,red/K22374%09,red/C00079%09,red/K23136%09,green/C00590%09,red/K05349%09,blue/K23279%09,purple/C18167%09,red/K21568%09,red/C00493%09,red/C00019%09,red/C06098%09,red/K23260%09,blue/K05953%09,green/K01188%09,green/K20508%09,red/K05350%09,green/K14271%09,purple/K21…
Carbon metabolism	77	47	30	https://www.kegg.jp/kegg-bin/show_pathway?map01200/K00626%09,purple/K13810%09,purple/K00855%09,green/K00851%09,purple/K00140%09,purple/K01754%09,purple/K00234%09,purple/K00873%09,blue/K01895%09,green/K00616%09,purple/K00615%09,red/K15634%09,green/K15893%09,purple/K01602%09,red/K00948%09,purple/K03841%09,purple/K15919%09,purple/C00025%09,green/C00311%09,red/K13034%09,purple/K11517%09,green/C00267%…
Circadian rhythm - plant	64	19	45	https://www.kegg.jp/kegg-bin/show_pathway?map04712/K12116%09,purple/K12130%09,green/K16221%09,blue/K16166%09,green/K12127%09,purple/K03115%09,purple/K16241%09,green/K12126%09,blue/K12118%09,purple/K12121%09,purple/K12115%09,purple/K00660%09,blue/K10143%09,green/K16222%09,blue/K03097%09,purple/K12125%09,purple/K12129%09,purple/K12120%09,green/K12135%09,blue/K16223%09,blue/K12119%09,green/K12124%09…
Cutin, suberine and wax biosynthesis	25	23	2	https://www.kegg.jp/kegg-bin/show_pathway?map00073/K17991%09,red/C19615%09,green/C00249%09,purple/K15402%09,red/C19418%09,purple/K15401%09,purple/K20495%09,green/C18218%09,purple/K15406%09,red/K15398%09,red/K15400%09,red/K13356%09,red/K15403%09,red/K21995%09,red/K15404%09,red/C00712%09,red
Fatty acid elongation	17	13	4	https://www.kegg.jp/kegg-bin/show_pathway?map00062/K07508%09,green/K10251%09,blue/K10703%09,red/K10258%09,purple/K07512%09,green/K10246%09,red/K01074%09,purple/K15397%09,blue/C00249%09,purple
Flavonoid biosynthesis	27	18	9	https://www.kegg.jp/kegg-bin/show_pathway?map00941/C01460%09,red/K05278%09,blue/K00487%09,red/C00774%09,red/C06561%09,green/K00588%09,red/K01859%09,purple/K05277%09,green/K05280%09,red/C05631%09,purple/K13065%09,blue/K13083%09,purple/K00475%09,red/C00509%09,green/C09833%09,purple/K22845%09,purple/K09754%09,red/K00660%09,blue
Isoflavonoid biosynthesis	25	23	2	https://www.kegg.jp/kegg-bin/show_pathway?map00943/K13264%09,red/C10509%09,red/C06563%09,red/K25075%09,blue/K13260%09,red/K13258%09,red/C07593%09,red/C00509%09,green/C10205%09,red/C00814%09,red
Mannose type O-glycan biosynthesis	9	6	3	https://www.kegg.jp/kegg-bin/show_pathway?map00515/K00728%09,red/K18207%09,blue
MAPK signaling pathway - plant	187	112	75	https://www.kegg.jp/kegg-bin/show_pathway?map04016/K20607%09,purple/K20718%09,blue/K17686%09,blue/K13416%09,blue/K14513%09,green/K14497%09,green/K14496%09,blue/K20536%09,purple/K20714%09,blue/K14516%09,purple/K13420%09,blue/K13413%09,red/K14509%09,blue/K14498%09,blue/K03781%09,blue/K20725%09,red/K20535%09,green/K20551%09,purple/K14510%09,blue/K14514%09,purple/K13447%09,purple/K20728%09,red/K20557…
mRNA surveillance pathway	26	9	17	https://www.kegg.jp/kegg-bin/show_pathway?map03015/K08873%09,green/K12881%09,red/K11584%09,red/K14324%09,purple/K18723%09,green/K12883%09,purple/K14416%09,purple/K14408%09,green/K14403%09,purple/K14398%09,purple/K14409%09,green/K00565%09,purple/K12876%09,red/K14411%09,red/K14328%09,purple/K14399%09,green/K13171%09,purple/K14962%09,purple/K14401%09,green/K14397%09,purple/K03265%09,green/K15544%09,…
Pentose and glucuronate interconversions	39	29	10	https://www.kegg.jp/kegg-bin/show_pathway?map00040/K16190%09,purple/K01184%09,red/K00012%09,red/K00875%09,purple/K22935%09,green/C00029%09,purple/K00002%09,green/K01805%09,green/K00963%09,purple/K01728%09,blue/K12447%09,green/K14273%09,red/K00854%09,purple/K01051%09,blue/K01783%09,purple
Phenylpropanoid biosynthesis	75	57	18	https://www.kegg.jp/kegg-bin/show_pathway?map00940/C02325%09,red/K13064%09,blue/K09755%09,red/K17054%09,red/K12355%09,green/C00811%09,red/C02666%09,purple/K09754%09,red/K13066%09,blue/C00082%09,red/C00079%09,red/K22395%09,green/C00590%09,red/K00487%09,red/K00588%09,red/C01197%09,red/K18368%09,blue/K00430%09,blue/K01904%09,blue/K13065%09,blue/C00761%09,red/K09753%09,blue/K00083%09,blue/C01533%09,p…
Plant hormone signal transduction	165	92	73	https://www.kegg.jp/kegg-bin/show_pathway?map04075/K14431%09,purple/K14495%09,red/K13416%09,blue/K14504%09,red/K14513%09,green/K14497%09,green/K14496%09,blue/K13413%09,red/K14516%09,purple/K14508%09,red/K16189%09,blue/K14509%09,blue/K14501%09,purple/K14498%09,blue/K14503%09,red/K12126%09,blue/K14432%09,green/K14492%09,blue/K14494%09,blue/K14493%09,blue/K14489%09,green/K14514%09,purple/K14510%09,b…
Plant-pathogen interaction	353	163	190	https://www.kegg.jp/kegg-bin/show_pathway?map04626/K09487%09,purple/K13416%09,blue/K12795%09,purple/K13433%09,purple/K13473%09,red/K18875%09,red/K13448%09,blue/K20536%09,purple/K00864%09,purple/K04079%09,red/K02358%09,purple/K13420%09,blue/K13413%09,red/K13456%09,red/K23865%09,green/K13435%09,green/K13430%09,blue/K13436%09,red/K13429%09,red/K13447%09,purple/K13427%09,purple/K13434%09,red/K02183%0…
Ribosome	73	64	9	https://www.kegg.jp/kegg-bin/show_pathway?map03010/K02873%09,red/K02909%09,red/K02888%09,purple/K02930%09,red/K02990%09,purple/K02983%09,purple/K02946%09,red/K02902%09,red/K02973%09,purple/K02940%09,purple/K02939%09,purple/K02960%09,red/K02941%09,purple/K02938%09,red/K02905%09,purple/K02936%09,purple/K02974%09,purple/K02988%09,purple/K02923%09,red/K02979%09,red/K02976%09,purple/K02883%09,red/K029…
Sesquiterpenoid and triterpenoid biosynthesis	21	3	18	https://www.kegg.jp/kegg-bin/show_pathway?map00909/K00801%09,green/K15891%09,red/C07667%09,red/K15472%09,blue/K00511%09,green/K15803%09,green
Spliceosome	60	34	26	https://www.kegg.jp/kegg-bin/show_pathway?map03040/K12830%09,purple/K12874%09,blue/K12845%09,purple/K12815%09,purple/K12872%09,purple/K12826%09,purple/K12878%09,purple/K12825%09,green/K06063%09,purple/K12840%09,purple/K11984%09,green/K12893%09,green/K12833%09,purple/K12897%09,red/K12843%09,purple/K12835%09,purple/K12849%09,purple/K12622%09,purple/K12847%09,green/K12626%09,purple/K12862%09,purple/…
Stilbenoid, diarylheptanoid and gingerol biosynthesis	12	11	1	https://www.kegg.jp/kegg-bin/show_pathway?map00945/K00588%09,red/K00487%09,red/K09754%09,red/K13065%09,blue

## Sheet: HT vs DHT
pathway_name	num_m	num_m_up	num_m_down	pathway_url
ABC transporters	38	26	12	https://www.kegg.jp/kegg-bin/show_pathway?map02010/C07663%09,red/K05665%09,purple/K02067%09,purple/K08711%09,red/C00051%09,purple/C00387%09,purple/K05643%09,purple/C00183%09,green/C05402%09,green/K05657%09,purple/C00212%09,purple/C00079%09,green/C00025%09,purple/K05681%09,blue/C00123%09,green/C00719%09,red/C00137%09,purple/K11085%09,purple/C00114%09,red/C00009%09,red/C00255%09,green/C00330%09,gre…
alpha-Linolenic acid metabolism	24	19	5	https://www.kegg.jp/kegg-bin/show_pathway?map00592/K00224%09,purple/K01047%09,red/K10528%09,purple/K22389%09,purple/K01723%09,red/C04785%09,green/K10526%09,blue/K00232%09,purple/C16308%09,green/K00454%09,red/K16342%09,purple/K10525%09,purple/K16818%09,purple/C16300%09,green/K06900%09,red/K16343%09,purple/K18857%09,red/K05894%09,red/K14674%09,purple/C00157%09,red/K07513%09,purple/K10527%09,red/C06…
Basal transcription factors	1	1	0	https://www.kegg.jp/kegg-bin/show_pathway?map03022/K03134%09,purple/K03129%09,purple/K03127%09,purple/K03122%09,purple/K03120%09,purple/K03132%09,purple/K03142%09,purple/K03141%09,purple/K03143%09,purple/K03125%09,purple/K06634%09,purple/K03131%09,purple/K03136%09,purple/K03144%09,purple/K03130%09,purple/K03128%09,purple/K10845%09,purple/K03139%09,purple/K03124%09,purple/K03137%09,purple/K03126%0…
Biosynthesis of various plant secondary metabolites	22	19	3	https://www.kegg.jp/kegg-bin/show_pathway?map00999/K14271%09,purple/C00082%09,red/K13832%09,purple/C00493%09,red/C18167%09,red/K23136%09,purple/K01188%09,red/K05953%09,red/C00079%09,green/K21202%09,blue/K21371%09,red/K23279%09,purple/C00019%09,purple/K20508%09,purple/K05350%09,green/K22374%09,purple/K00789%09,purple/K05349%09,red/C00590%09,purple/C01772%09,purple/C06098%09,red/C09315%09,red/K2326…
Carbon metabolism	19	15	4	https://www.kegg.jp/kegg-bin/show_pathway?map01200/K03781%09,purple/K01623%09,purple/K00028%09,purple/K00382%09,purple/K01070%09,purple/K15893%09,purple/K00122%09,purple/K01647%09,purple/K13831%09,purple/K00121%09,purple/K00140%09,purple/K00281%09,purple/K18121%09,purple/K01895%09,purple/C00025%09,purple/K00830%09,purple/K00235%09,purple/K01100%09,purple/K00261%09,red/C01732%09,purple/C00158%09,g…
Circadian rhythm - plant	22	17	5	https://www.kegg.jp/kegg-bin/show_pathway?map04712/K12124%09,purple/K12127%09,purple/K12125%09,purple/K12129%09,purple/K12119%09,purple/K16241%09,purple/K03115%09,purple/K16240%09,green/K12116%09,purple/K12135%09,red/K00660%09,red/K16166%09,blue/K12130%09,green/K12121%09,purple/K16222%09,red/K12133%09,purple/K16221%09,red/K16223%09,red/K12115%09,purple/K12118%09,purple/K12120%09,purple/K12126%09,…
Cutin, suberine and wax biosynthesis	20	16	4	https://www.kegg.jp/kegg-bin/show_pathway?map00073/K20495%09,purple/C19615%09,green/K15402%09,red/K15401%09,red/K21995%09,red/C00249%09,purple/K15403%09,red/K13356%09,red/C19418%09,green/K15404%09,red/K15406%09,red/K17991%09,purple/K15398%09,red/C18218%09,green/K15400%09,red/C00712%09,green
Fatty acid elongation	16	16	0	https://www.kegg.jp/kegg-bin/show_pathway?map00062/K15397%09,red/K10703%09,red/K10258%09,red/K10251%09,red/K07508%09,purple/C00249%09,purple/K07512%09,purple/K10246%09,red/K01074%09,purple
Flavonoid biosynthesis	27	23	4	https://www.kegg.jp/kegg-bin/show_pathway?map00941/C00509%09,red/K13083%09,red/K01859%09,red/K05277%09,purple/K05280%09,red/C00774%09,purple/K22845%09,purple/C05631%09,green/K09754%09,purple/C01460%09,green/K13065%09,blue/K00475%09,purple/C06561%09,red/K00660%09,red/C09833%09,green/K00487%09,red/K05278%09,red/K00588%09,red
Isoflavonoid biosynthesis	23	21	2	https://www.kegg.jp/kegg-bin/show_pathway?map00943/C00509%09,red/C10205%09,green/C07593%09,green/K25075%09,red/C00814%09,red/C10509%09,red/K13258%09,red/C06563%09,red/K13260%09,red/K13264%09,red
Mannose type O-glycan biosynthesis	6	6	0	https://www.kegg.jp/kegg-bin/show_pathway?map00515/K00728%09,red/K18207%09,red
MAPK signaling pathway - plant	88	84	4	https://www.kegg.jp/kegg-bin/show_pathway?map04016/K03781%09,purple/K00940%09,purple/K20728%09,purple/K02183%09,red/K20717%09,purple/K14496%09,green/K20557%09,red/K20604%09,red/K20716%09,red/K14497%09,red/K14509%09,red/K13424%09,red/K20551%09,purple/K20725%09,red/K20714%09,red/K20547%09,red/K13414%09,purple/K20535%09,purple/K20553%09,purple/K20536%09,purple/K13447%09,red/K20607%09,purple/K14515%0…
mRNA surveillance pathway	1	1	0	https://www.kegg.jp/kegg-bin/show_pathway?map03015/K12883%09,purple/K14403%09,purple/K14406%09,purple/K14399%09,purple/K14962%09,purple/K04382%09,purple/K14400%09,purple/K14404%09,purple/K14401%09,purple/K15542%09,purple/K11584%09,purple/K12875%09,purple/K14407%09,purple/K03265%09,purple/K14398%09,purple/K14376%09,purple/K15544%09,purple/K03456%09,purple/K00565%09,purple/K12882%09,purple/K14326%0…
Pentose and glucuronate interconversions	24	23	1	https://www.kegg.jp/kegg-bin/show_pathway?map00040/K00002%09,purple/K00963%09,purple/K01728%09,blue/K14273%09,red/K01051%09,red/K01783%09,purple/K12447%09,purple/K16190%09,purple/K00875%09,purple/K00854%09,purple/C00029%09,purple/K01805%09,purple/K00012%09,red/K22935%09,purple/K01184%09,red
Phenylpropanoid biosynthesis	53	50	3	https://www.kegg.jp/kegg-bin/show_pathway?map00940/K00083%09,red/C02325%09,red/K01904%09,red/C00082%09,red/C02666%09,red/C00811%09,red/C01197%09,red/C00079%09,green/K00430%09,blue/K12355%09,purple/K13065%09,blue/K09754%09,purple/K00588%09,red/K13066%09,red/K18368%09,red/K00487%09,red/K09755%09,red/K09753%09,red/C00590%09,purple/K13064%09,red/K17054%09,red/C01533%09,red/C00761%09,red
Plant hormone signal transduction	71	63	8	https://www.kegg.jp/kegg-bin/show_pathway?map04075/K14493%09,red/K14487%09,purple/K14499%09,blue/K14504%09,red/K14496%09,green/K14506%09,purple/K14497%09,red/K13463%09,purple/K14509%09,red/K14495%09,purple/K14500%09,red/C00805%09,green/K14508%09,red/K14486%09,purple/K14516%09,red/K14432%09,red/K13415%09,blue/K14492%09,red/K16189%09,purple/K14494%09,blue/K13946%09,red/K14489%09,purple/K14515%09,pu…
Plant-pathogen interaction	143	138	5	https://www.kegg.jp/kegg-bin/show_pathway?map04626/K13436%09,red/K13428%09,purple/K18878%09,blue/K02183%09,red/K18875%09,red/K13458%09,purple/K13424%09,red/K13456%09,red/K18834%09,red/K13473%09,red/K13433%09,red/K13427%09,purple/K05391%09,purple/K13412%09,red/K13466%09,purple/K18835%09,red/K16225%09,purple/K00864%09,purple/K13429%09,purple/K13448%09,blue/K13434%09,purple/K04079%09,purple/K13430%0…
Ribosome	5	3	2	https://www.kegg.jp/kegg-bin/show_pathway?map03010/K02942%09,purple/K02872%09,purple/K02938%09,purple/K02973%09,purple/K02959%09,purple/K02864%09,purple/K02997%09,purple/K02943%09,purple/K02992%09,purple/K02927%09,purple/K02866%09,purple/K02977%09,purple/K02905%09,purple/K02984%09,purple/K02883%09,purple/K02925%09,red/K02988%09,purple/K02884%09,purple/K02899%09,purple/K02981%09,green/K02871%09,pu…
Sesquiterpenoid and triterpenoid biosynthesis	13	7	6	https://www.kegg.jp/kegg-bin/show_pathway?map00909/K15891%09,purple/C07667%09,red/K00801%09,purple/K15472%09,blue/K00511%09,purple/K15803%09,blue
Spliceosome	5	5	0	https://www.kegg.jp/kegg-bin/show_pathway?map03040/K12900%09,purple/K06063%09,purple/K12837%09,purple/K12865%09,purple/K12625%09,purple/K12868%09,purple/K12820%09,purple/K12826%09,purple/K12832%09,purple/K12872%09,purple/K12843%09,purple/K12871%09,purple/K12896%09,purple/K12881%09,purple/K12813%09,purple/K12840%09,purple/K09567%09,purple/K12622%09,purple/K12847%09,purple/K12836%09,purple/K12824%0…
Stilbenoid, diarylheptanoid and gingerol biosynthesis	13	12	1	https://www.kegg.jp/kegg-bin/show_pathway?map00945/K00487%09,red/K00588%09,red/K13065%09,blue/K09754%09,purple
