# Supplementary material for: Synergistic Regulation at Physiological, Transcriptional, and Metabolic Levels in Dendrobium huoshanense Plants Under Combined Drought and High-Temperature Stress
Source: Genes (Basel). 2025 Feb 27;16(3):287. doi: 10.3390/genes16030287 (PMC11942376; doi:10.3390/genes16030287)
Supplement: Supplementary file 1 [file genes-16-00287-s001.zip › Table S3 Sequencing results of differentially expressed genes in C vs DHT, D vs DHT and HT vs DHT groups.xlsx]

## Sheet: C_vs_DHT_DE_results.add_info
GeneID	treatment	control	baseMeanTreatment	baseMeanControl	baseMean	log2FoldChange	lfcSE	stat	pvalue	padj	diffType	gene_name	go	kegg	pathway	cog	nr	pfam	tf	uniprot
novel1362	DHT	C	5619.49	1440.84	3530.17	1.96356	0.0356698	55.0484	0	0	Up	-	-	-	-	-	-	-	-	-
gene_Dhu000001862	DHT	C	1708.38	5293.82	3501.1	-1.63174	0.0368649	-44.2627	0	0	Down	-	GO:0005737//cytoplasm`cellular_component`The contents of a cell excluding the plasma membrane and nucleus, but including other subcellular structures. [ISBN:0198547684];GO:0016887//ATP hydrolysis activity`molecular_function`Catalysis of the reaction: ATP + H2O = ADP + H+ Pi. ATP hydrolysis is used in some reactions as an energy source, for example to catalyze a reaction or drive transport against…	K06027//NSF, SEC18`vesicle-fusing ATPase [EC:3.6.4.6]	-	-	KAH0466787.1//hypothetical protein IEQ34_004025`[Dendrobium chrysotoxum]	PF00004.32//AAA`ATPase family associated with various cellular activities (AAA);PF17862.4//AAA_lid_3`AAA+ lid domain;PF02933.20//CDC48_2`Cell division protein 48 (CDC48), domain 2;PF07724.17//AAA_2`AAA domain (Cdc48 subfamily)	-	tr|A0A2I0BC29|A0A2I0BC29_9ASPA//Vesicle-fusing ATPase {ECO:0000256|RuleBase:RU367045} EC=3.6.4.6 {ECO:0000256|RuleBase:RU367045} OS=Apostasia shenzhenica ORFNames=AXF42_Ash005691 {ECO:0000313|EMBL:PKA65358.1} PE=3;tr|A0A6I9RKH7|A0A6I9RKH7_ELAGV//Vesicle-fusing ATPase {ECO:0000256|RuleBase:RU367045} EC=3.6.4.6 {ECO:0000256|RuleBase:RU367045} OS=Elaeis guineensis var. tenera (Oil palm) ECO:0000313|…
novel2643	DHT	C	24687.8	12553.6	18620.7	0.975669	0.0190551	51.2026	0	0	No Significant Difference	-	GO:0003824//catalytic activity`molecular_function`Catalysis of a biochemical reaction at physiological temperatures. In biologically catalyzed reactions, the reactants are known as substrates, and the catalysts are naturally occurring macromolecular substances known as enzymes. Enzymes possess specific binding sites for substrates, and are usually composed wholly or largely of protein, but RNA th…	K08726//EPHX2`soluble epoxide hydrolase / lipid-phosphate phosphatase [EC:3.3.2.10 3.1.3.76]	ko00590//Arachidonic acid metabolism`Metabolism`Lipid metabolism;ko01100//Metabolic pathways`Metabolism`Global and overview maps;ko04146//Peroxisome`Cellular Processes`Transport and catabolism	-	PKU65693.1//hypothetical protein MA16_Dca009730`[Dendrobium catenatum]	PF12146.11//Hydrolase_4`Serine aminopeptidase, S33;PF00561.23//Abhydrolase_1`alpha/beta hydrolase fold;PF12697.10//Abhydrolase_6`Alpha/beta hydrolase family	-	tr|A0A2I0VQN5|A0A2I0VQN5_9ASPA//AB hydrolase-1 domain-containing protein {ECO:0000259|Pfam:PF00561} OS=Dendrobium catenatum ORFNames=MA16_Dca009730 {ECO:0000313|EMBL:PKU65693.1} PE=4
novel3183	DHT	C	187302	269.733	93786	9.43959	0.0454514	207.685	0	0	Up	-	-	K13993//HSP20`HSP20 family protein	ko04141//Protein processing in endoplasmic reticulum`Genetic Information Processing`Folding, sorting and degradation	-	XP_020704251.1//17.1 kDa class II heat shock protein`[Dendrobium catenatum];XP_020704257.2//17.1 kDa class II heat shock protein`[Dendrobium catenatum]	PF00011.24//HSP20`Hsp20/alpha crystallin family;PF17886.4//ArsA_HSP20`HSP20-like domain found in ArsA	-	tr|A0A2I0VE35|A0A2I0VE35_9ASPA//17.9 kDa class II heat shock protein {ECO:0000313|EMBL:PKU61670.1} OS=Dendrobium catenatum ORFNames=MA16_Dca025745 {ECO:0000313|EMBL:PKU61670.1} PE=3;tr|A0A2I0VE30|A0A2I0VE30_9ASPA//17.9 kDa class II heat shock protein {ECO:0000313|EMBL:PKU61669.1} OS=Dendrobium catenatum ORFNames=MA16_Dca025744 {ECO:0000313|EMBL:PKU61669.1} PE=3
gene_Dhu000001285	DHT	C	1649.62	104.507	877.063	3.98067	0.0953081	41.7663	0	0	Up	-	GO:0005783//endoplasmic reticulum`cellular_component`The irregular network of unit membranes, visible only by electron microscopy, that occurs in the cytoplasm of many eukaryotic cells. The membranes form a complex meshwork of tubular channels, which are often expanded into slitlike cavities called cisternae. The ER takes two forms, rough (or granular), with ribosomes adhering to the outer surfac…	K09518//DNAJB12`DnaJ homolog subfamily B member 12;K09512//DNAJB6`DnaJ homolog subfamily B member 6;K09527//DNAJC7`DnaJ homolog subfamily C member 7	ko04141//Protein processing in endoplasmic reticulum`Genetic Information Processing`Folding, sorting and degradation	-	PKU67537.1//Chaperone protein dnaJ 13`[Dendrobium catenatum];XP_020684997.1//uncharacterized protein LOC110101433`[Dendrobium catenatum]	PF00226.34//DnaJ`DnaJ domain	-	tr|A0A2I0VVW6|A0A2I0VVW6_9ASPA//Chaperone protein dnaJ 13 {ECO:0000313|EMBL:PKU67537.1} OS=Dendrobium catenatum ORFNames=MA16_Dca022408 {ECO:0000313|EMBL:PKU67537.1} PE=4
gene_Dhu000025301	DHT	C	12354.8	492.08	6423.45	4.65004	0.0402509	115.526	0	0	Up	-	GO:0016887//ATP hydrolysis activity`molecular_function`Catalysis of the reaction: ATP + H2O = ADP + H+ Pi. ATP hydrolysis is used in some reactions as an energy source, for example to catalyze a reaction or drive transport against a concentration gradient. [RHEA:13065];GO:0005524//ATP binding`molecular_function`Binding to ATP, adenosine 5'-triphosphate, a universally important coenzyme and enzyme…	K03283//HSPA1_6_8`heat shock 70kDa protein 1/6/8	ko03040//Spliceosome`Genetic Information Processing`Transcription;ko04141//Protein processing in endoplasmic reticulum`Genetic Information Processing`Folding, sorting and degradation;ko04144//Endocytosis`Cellular Processes`Transport and catabolism	-	XP_020678655.1//heat shock 70 kDa protein 8`[Dendrobium catenatum]	PF00012.23//HSP70`Hsp70 protein	-	tr|A0A2I0VWK9|A0A2I0VWK9_9ASPA//Heat shock 70 kDa protein 8 {ECO:0000313|EMBL:PKU67801.1} OS=Dendrobium catenatum ORFNames=MA16_Dca016970 {ECO:0000313|EMBL:PKU67801.1} PE=3
gene_Dhu000023206	DHT	C	127412	8017.96	67715.1	3.99016	0.0164011	243.286	0	0	Up	-	GO:0003755//peptidyl-prolyl cis-trans isomerase activity`molecular_function`Catalysis of the reaction: peptidyl-proline (omega=180) = peptidyl-proline (omega=0). [EC:5.2.1.8]	K09571//FKBP4_5`FK506-binding protein 4/5 [EC:5.2.1.8]	-	-	XP_020689609.1//70 kDa peptidyl-prolyl isomerase`[Dendrobium catenatum]	PF00254.31//FKBP_C`FKBP-type peptidyl-prolyl cis-trans isomerase;PF00515.31//TPR_1`Tetratricopeptide repeat	-	tr|A0A2I0AH37|A0A2I0AH37_9ASPA//Peptidylprolyl isomerase {ECO:0000256|PROSITE-ProRule:PRU00277} EC=5.2.1.8 {ECO:0000256|PROSITE-ProRule:PRU00277} OS=Apostasia shenzhenica ORFNames=AXF42_Ash000708 {ECO:0000313|EMBL:PKA54873.1} PE=4
novel7929	DHT	C	878844	2692.58	440768	8.35054	0.0184809	451.846	0	0	Up	-	GO:0051259//protein complex oligomerization`biological_process`The process of creating protein oligomers, compounds composed of a small number, usually between three and ten, of component monomers; protein oligomers may be composed of different or identical monomers. Oligomers may be formed by the polymerization of a number of monomers or the depolymerization of a large protein polymer. [GOC:ai, …	K13993//HSP20`HSP20 family protein	ko04141//Protein processing in endoplasmic reticulum`Genetic Information Processing`Folding, sorting and degradation	-	KAH0465333.1//hypothetical protein IEQ34_005436`[Dendrobium chrysotoxum];XP_020691304.1//16.9 kDa class I heat shock protein 1`[Dendrobium catenatum];XP_020691316.1//16.9 kDa class I heat shock protein 1-like`[Dendrobium catenatum];KAH0465822.1//hypothetical protein IEQ34_005925`[Dendrobium chrysotoxum]	PF00011.24//HSP20`Hsp20/alpha crystallin family;PF17886.4//ArsA_HSP20`HSP20-like domain found in ArsA	-	tr|A0A2I0WJB8|A0A2I0WJB8_9ASPA//17.9 kDa class I heat shock protein {ECO:0000313|EMBL:PKU75760.1} OS=Dendrobium catenatum ORFNames=MA16_Dca019716 {ECO:0000313|EMBL:PKU75760.1} PE=3;tr|A0A2I0WJE6|A0A2I0WJE6_9ASPA//17.9 kDa class I heat shock protein {ECO:0000313|EMBL:PKU75762.1} OS=Dendrobium catenatum ORFNames=MA16_Dca019718 {ECO:0000313|EMBL:PKU75762.1} PE=3;tr|A0A072UYS2|A0A072UYS2_MEDTR//17.6 …
gene_Dhu000025875	DHT	C	1308.98	84.669	696.824	3.95108	0.105114	37.5886	0	0	Up	-	GO:0016747//acyltransferase activity, transferring groups other than amino-acyl groups`molecular_function`Catalysis of the transfer of an acyl group, other than amino-acyl, from one compound (donor) to another (acceptor). [GOC:jl]	K19747//DCR`BAHD acyltransferase [EC:2.3.1.-]	-	-	XP_020673680.1//uncharacterized acetyltransferase At3g50280-like`[Dendrobium catenatum]	PF02458.18//Transferase`Transferase family	-	tr|A0A2I0VXY4|A0A2I0VXY4_9ASPA//Putative acetyltransferase {ECO:0000313|EMBL:PKU68275.1} OS=Dendrobium catenatum {ECO:0000313|EMBL:PKU68275.1} PE=3
gene_Dhu000015220	DHT	C	121790	3750.67	62770.2	5.02108	0.0171662	292.497	0	0	Up	-	GO:0006457//protein folding`biological_process`The process of assisting in the covalent and noncovalent assembly of single chain polypeptides or multisubunit complexes into the correct tertiary structure. [GOC:go_curators, GOC:rb];GO:0005783//endoplasmic reticulum`cellular_component`The irregular network of unit membranes, visible only by electron microscopy, that occurs in the cytoplasm of many …	K09510//DNAJB4`DnaJ homolog subfamily B member 4	-	-	KAH0463898.1//hypothetical protein IEQ34_006684`[Dendrobium chrysotoxum]	PF00226.34//DnaJ`DnaJ domain;PF01556.21//DnaJ_C`DnaJ C terminal domain	-	tr|A0A2I0WM89|A0A2I0WM89_9ASPA//ANJ1 {ECO:0000313|EMBL:PKU76771.1} OS=Dendrobium catenatum ORFNames=MA16_Dca001377 {ECO:0000313|EMBL:PKU76771.1} PE=4
gene_Dhu000021405	DHT	C	960.12	6939.22	3949.67	-2.85356	0.0420883	-67.7993	0	0	Down	-	GO:0003824//catalytic activity`molecular_function`Catalysis of a biochemical reaction at physiological temperatures. In biologically catalyzed reactions, the reactants are known as substrates, and the catalysts are naturally occurring macromolecular substances known as enzymes. Enzymes possess specific binding sites for substrates, and are usually composed wholly or largely of protein, but RNA th…	K00830//AGXT`alanine-glyoxylate transaminase / serine-glyoxylate transaminase / serine-pyruvate transaminase [EC:2.6.1.44 2.6.1.45 2.6.1.51]	ko00250//Alanine, aspartate and glutamate metabolism`Metabolism`Amino acid metabolism;ko00260//Glycine, serine and threonine metabolism`Metabolism`Amino acid metabolism;ko00630//Glyoxylate and dicarboxylate metabolism`Metabolism`Carbohydrate metabolism;ko01100//Metabolic pathways`Metabolism`Global and overview maps;ko01110//Biosynthesis of secondary metabolites`Metabolism`Global and overview maps…	-	KAH1082911.1//hypothetical protein J1N35_022672`[Gossypium stocksii];XP_020672792.1//serine--glyoxylate aminotransferase`[Dendrobium catenatum]	PF00266.22//Aminotran_5`Aminotransferase class-V	-	tr|A0A0D2RT80|A0A0D2RT80_GOSRA//Aminotran_5 domain-containing protein {ECO:0000259|Pfam:PF00266} OS=Gossypium raimondii (New World cotton) ORFNames=B456_009G074800 {ECO:0000313|EMBL:KJB54393.1} PE=3;tr|A0A6I9S7T1|A0A6I9S7T1_ELAGV//Alanine--glyoxylate transaminase {ECO:0000256|ARBA:ARBA00013049} EC=2.6.1.44 {ECO:0000256|ARBA:ARBA00013049} OS=Elaeis guineensis var. tenera (Oil palm) Name=LOC1050576…
gene_Dhu000016833	DHT	C	76627	1903.3	39265.1	5.33127	0.0212808	250.52	0	0	Up	-	GO:0051087//chaperone binding`molecular_function`Binding to a chaperone protein, a class of proteins that bind to nascent or unfolded polypeptides and ensure correct folding or transport. [PMID:10585443]	-	-	-	XP_020700694.1//BAG family molecular chaperone regulator 6`[Dendrobium catenatum]	PF02179.19//BAG`BAG domain	-	tr|A0A2I0WDH5|A0A2I0WDH5_9ASPA//BAG family molecular chaperone regulator 6 {ECO:0000313|EMBL:PKU73705.1} OS=Dendrobium catenatum ORFNames=MA16_Dca013286 {ECO:0000313|EMBL:PKU73705.1} PE=4
gene_Dhu000016028	DHT	C	568.475	2648.76	1608.62	-2.21979	0.0577785	-38.419	0	0	Down	-	GO:0009791//post-embryonic development`biological_process`The process whose specific outcome is the progression of the organism over time, from the completion of embryonic development to the mature structure. See embryonic development. [GOC:go_curators];GO:0006355//regulation of transcription, DNA-templated`biological_process`Any process that modulates the frequency, rate or extent of cellular DN…	K22382//WDR26`WD repeat-containing protein 26	-	-	XP_020674049.1//protein TPR3 isoform X1`[Dendrobium catenatum]	-	-	tr|A0A2I0VLT7|A0A2I0VLT7_9ASPA//Protein TOPLESS {ECO:0000313|EMBL:PKU64367.1} OS=Dendrobium catenatum ORFNames=MA16_Dca005290 {ECO:0000313|EMBL:PKU64367.1} PE=4
gene_Dhu000015979	DHT	C	49348.4	204.327	24776.4	7.91666	0.0525815	150.56	0	0	Up	-	GO:0005783//endoplasmic reticulum`cellular_component`The irregular network of unit membranes, visible only by electron microscopy, that occurs in the cytoplasm of many eukaryotic cells. The membranes form a complex meshwork of tubular channels, which are often expanded into slitlike cavities called cisternae. The ER takes two forms, rough (or granular), with ribosomes adhering to the outer surfac…	K09512//DNAJB6`DnaJ homolog subfamily B member 6	-	-	XP_020675627.1//uncharacterized protein LOC110094681`[Dendrobium catenatum]	PF00226.34//DnaJ`DnaJ domain	-	tr|A0A2I0WCG4|A0A2I0WCG4_9ASPA//Chaperone protein dnaJ 20, chloroplastic {ECO:0000313|EMBL:PKU73354.1} OS=Dendrobium catenatum ORFNames=MA16_Dca011044 {ECO:0000313|EMBL:PKU73354.1} PE=4
gene_Dhu000025273	DHT	C	3856.43	1181.74	2519.09	1.70627	0.0448438	38.0491	0	0	Up	-	GO:0006355//regulation of transcription, DNA-templated`biological_process`Any process that modulates the frequency, rate or extent of cellular DNA-templated transcription. [GOC:go_curators, GOC:txnOH];GO:0005634//nucleus`cellular_component`A membrane-bounded organelle of eukaryotic cells in which chromosomes are housed and replicated. In most cells, the nucleus contains all of the cell's chromoso…	K14486//K14486, ARF`auxin response factor	ko04075//Plant hormone signal transduction`Environmental Information Processing`Signal transduction	-	XP_020672519.1//auxin response factor 7`[Dendrobium catenatum]	PF06507.16//Auxin_resp`Auxin response factor;PF02362.24//B3`B3 DNA binding domain	ARF//http://planttfdb.gao-lab.org/family.php?fam=ARF	tr|A0A2I0X2P9|A0A2I0X2P9_9ASPA//Auxin response factor {ECO:0000256|RuleBase:RU004561} OS=Dendrobium catenatum ORFNames=MA16_Dca023413 {ECO:0000313|EMBL:PKU82180.1} PE=3
gene_Dhu000016016	DHT	C	13229.9	1007.66	7118.8	3.71465	0.0345707	107.451	0	0	Up	-	GO:0006457//protein folding`biological_process`The process of assisting in the covalent and noncovalent assembly of single chain polypeptides or multisubunit complexes into the correct tertiary structure. [GOC:go_curators, GOC:rb];GO:0005783//endoplasmic reticulum`cellular_component`The irregular network of unit membranes, visible only by electron microscopy, that occurs in the cytoplasm of many …	K09503//DNAJA2`DnaJ homolog subfamily A member 2	ko04141//Protein processing in endoplasmic reticulum`Genetic Information Processing`Folding, sorting and degradation	-	XP_020690177.1//dnaJ protein homolog`[Dendrobium catenatum]	PF00226.34//DnaJ`DnaJ domain;PF01556.21//DnaJ_C`DnaJ C terminal domain;PF00684.22//DnaJ_CXXCXGXG`DnaJ central domain	-	tr|A0A2I0VGE3|A0A2I0VGE3_9ASPA//DnaJ protein like {ECO:0000313|EMBL:PKU62488.1} OS=Dendrobium catenatum ORFNames=MA16_Dca027928 {ECO:0000313|EMBL:PKU62488.1} PE=3
gene_Dhu000003789	DHT	C	10113.7	2071.42	6092.55	2.28755	0.0310807	73.6004	0	0	Up	-	GO:0004568//chitinase activity`molecular_function`Catalysis of the hydrolysis of (1->4)-beta linkages of N-acetyl-D-glucosamine (GlcNAc) polymers of chitin and chitodextrins. [EC:3.2.1.14, GOC:bf, GOC:kah, GOC:pde, PMID:11468293];GO:0006032//chitin catabolic process`biological_process`The chemical reactions and pathways resulting in the breakdown of chitin, a linear polysaccharide consisting of b…	K20547//CHIB`basic endochitinase B [EC:3.2.1.14]	ko00520//Amino sugar and nucleotide sugar metabolism`Metabolism`Carbohydrate metabolism;ko01100//Metabolic pathways`Metabolism`Global and overview maps;ko04016//MAPK signaling pathway - plant`Environmental Information Processing`Signal transduction	-	PKU87594.1//Chitinase-like protein 2`[Dendrobium catenatum];XP_020672809.1//chitinase-like protein 1`[Dendrobium catenatum]	PF00182.22//Glyco_hydro_19`Chitinase class I	-	tr|A0A2I0XI82|A0A2I0XI82_9ASPA//Chitinase {ECO:0000256|ARBA:ARBA00012729} EC=3.2.1.14 {ECO:0000256|ARBA:ARBA00012729} OS=Dendrobium catenatum ORFNames=MA16_Dca022875 {ECO:0000313|EMBL:PKU87594.1} PE=4;tr|A0A2I0VXY7|A0A2I0VXY7_9ASPA//Chitinase {ECO:0000256|ARBA:ARBA00012729} EC=3.2.1.14 {ECO:0000256|ARBA:ARBA00012729} OS=Dendrobium catenatum ORFNames=MA16_Dca026246 {ECO:0000313|EMBL:PKU68277.1} PE…
gene_Dhu000015245	DHT	C	3085.76	9008.65	6047.2	-1.54566	0.0306191	-50.4801	0	0	Down	-	GO:0006541//glutamine metabolic process`biological_process`The chemical reactions and pathways involving glutamine, 2-amino-4-carbamoylbutanoic acid. [GOC:ai];GO:0044210//'de novo' CTP biosynthetic process`biological_process`The chemical reactions and pathways resulting in the formation of cytidine 5'-triphosphate (CTP) from simpler components. [GOC:ecd, GOC:jl, PMID:11912132, PMID:18439916];GO:0…	K01937//pyrG, CTPS`CTP synthase [EC:6.3.4.2]	ko00240//Pyrimidine metabolism`Metabolism`Nucleotide metabolism;ko01100//Metabolic pathways`Metabolism`Global and overview maps;ko01232//Nucleotide metabolism`Metabolism`Global and overview maps;ko01240//Biosynthesis of cofactors`Metabolism`Global and overview maps	-	XP_020672363.1//CTP synthase`[Dendrobium catenatum]	PF00117.31//GATase`Glutamine amidotransferase class-I;PF06418.17//CTP_synth_N`CTP synthase N-terminus	-	tr|A0A2I0WM60|A0A2I0WM60_9ASPA//CTP synthase {ECO:0000256|RuleBase:RU810713} EC=6.3.4.2 {ECO:0000256|RuleBase:RU810713} UTP--ammonia ligase {ECO:0000256|RuleBase:RU810713} OS=Dendrobium catenatum ORFNames=MA16_Dca001344 {ECO:0000313|EMBL:PKU76738.1} PE=3
gene_Dhu000013462	DHT	C	3700.1	668.343	2184.22	2.46864	0.0502471	49.13	0	0	Up	-	GO:0006536//glutamate metabolic process`biological_process`The chemical reactions and pathways involving glutamate, the anion of 2-aminopentanedioic acid. [GOC:go_curators];GO:0030170//pyridoxal phosphate binding`molecular_function`Binding to pyridoxal 5' phosphate, 3-hydroxy-5-(hydroxymethyl)-2-methyl4-pyridine carboxaldehyde 5' phosphate, the biologically active form of vitamin B6. [GOC:mah, IS…	K01580//E4.1.1.15, gadB, gadA, GAD`glutamate decarboxylase [EC:4.1.1.15]	ko00250//Alanine, aspartate and glutamate metabolism`Metabolism`Amino acid metabolism;ko00410//beta-Alanine metabolism`Metabolism`Metabolism of other amino acids;ko00430//Taurine and hypotaurine metabolism`Metabolism`Metabolism of other amino acids;ko00650//Butanoate metabolism`Metabolism`Carbohydrate metabolism;ko01100//Metabolic pathways`Metabolism`Global and overview maps;ko01110//Biosynthesis…	-	XP_020699154.1//glutamate decarboxylase-like`[Dendrobium catenatum]	PF00282.22//Pyridoxal_deC`Pyridoxal-dependent decarboxylase conserved domain	-	tr|A0A2I0XB81|A0A2I0XB81_9ASPA//Glutamate decarboxylase {ECO:0000256|ARBA:ARBA00012421, ECO:0000256|RuleBase:RU361171} EC=4.1.1.15 {ECO:0000256|ARBA:ARBA00012421, ECO:0000256|RuleBase:RU361171} OS=Dendrobium catenatum ORFNames=MA16_Dca022271 {ECO:0000313|EMBL:PKU85187.1} PE=3
gene_Dhu000008168	DHT	C	2972.08	632.21	1802.15	2.2329	0.0524905	42.5391	0	0	Up	-	-	-	-	-	XP_020689010.1//repetitive proline-rich cell wall protein 2`[Dendrobium catenatum]	PF01190.20//Pollen_Ole_e_1`Pollen protein Ole e 1 like	-	tr|A0A2I0VMG7|A0A2I0VMG7_9ASPA//Repetitive proline-rich cell wall protein 2 {ECO:0000313|EMBL:PKU64596.1} OS=Dendrobium catenatum ORFNames=MA16_Dca015126 {ECO:0000313|EMBL:PKU64596.1} PE=4
novel1789	DHT	C	9444.83	3392.25	6418.54	1.47728	0.0268994	54.9188	0	0	Up	-	GO:0008270//zinc ion binding`molecular_function`Binding to a zinc ion (Zn). [GOC:ai];GO:0003676//nucleic acid binding`molecular_function`Binding to a nucleic acid. [GOC:jl]	K18754//LIN28`protein lin-28	-	-	XP_028556607.1//glycine-rich protein 2`[Dendrobium catenatum]	PF00313.25//CSD`'Cold-shock' DNA-binding domain;PF00098.26//zf-CCHC`Zinc knuckle	-	tr|A0A2I0VMF7|A0A2I0VMF7_9ASPA//Cold shock protein 1 {ECO:0000313|EMBL:PKU64586.1} OS=Dendrobium catenatum ORFNames=MA16_Dca015116 {ECO:0000313|EMBL:PKU64586.1} PE=4
gene_Dhu000020243	DHT	C	920.466	3352.21	2136.34	-1.86453	0.0479098	-38.9174	0	0	Down	-	GO:0005852//eukaryotic translation initiation factor 3 complex`cellular_component`A complex of several polypeptides that plays at least two important roles in protein synthesis: First, eIF3 binds to the 40S ribosome and facilitates loading of the Met-tRNA/eIF2.GTP ternary complex to form the 43S preinitiation complex. Subsequently, eIF3 apparently assists eIF4 in recruiting mRNAs to the 43S compl…	K03253//EIF3B`translation initiation factor 3 subunit B	-	-	XP_020679634.1//eukaryotic translation initiation factor 3 subunit B`[Dendrobium catenatum]	PF00076.25//RRM_1`RNA recognition motif. (a.k.a. RRM, RBD, or RNP domain);PF08662.14//eIF2A`Eukaryotic translation initiation factor eIF2A	-	tr|A0A2I0X2C3|A0A2I0X2C3_9ASPA//Eukaryotic translation initiation factor 3 subunit B {ECO:0000256|HAMAP-Rule:MF_03001, ECO:0000256|PIRNR:PIRNR036424} Short=eIF3b {ECO:0000256|HAMAP-Rule:MF_03001, ECO:0000256|PIRNR:PIRNR036424} eIF-3-eta {ECO:0000256|HAMAP-Rule:MF_03001} eIF3 p110 {ECO:0000256|HAMAP-Rule:MF_03001} OS=Dendrobium catenatum ORFNames=MA16_Dca004068 {ECO:0000313|EMBL:PKU82051.1} PE=3
gene_Dhu000011212	DHT	C	4756.61	1844.49	3300.55	1.36669	0.0358894	38.0807	0	0	Up	-	-	-	-	-	XP_020680798.1//glycine-rich protein A3`[Dendrobium catenatum]	-	-	tr|A0A2I0A0F3|A0A2I0A0F3_9ASPA//Rhodopsin {ECO:0000256|ARBA:ARBA00013487} OS=Apostasia shenzhenica ORFNames=AXF42_Ash020609 {ECO:0000313|EMBL:PKA49030.1} PE=4
gene_Dhu000010539	DHT	C	3089.89	808.402	1949.14	1.93434	0.046757	41.3701	0	0	Up	-	GO:0016021//integral component of membrane`cellular_component`The component of a membrane consisting of the gene products and protein complexes having at least some part of their peptide sequence embedded in the hydrophobic region of the membrane. [GOC:dos, GOC:go_curators];GO:0046872//metal ion binding`molecular_function`Binding to a metal ion. [GOC:ai];GO:0004222//metalloendopeptidase activity`…	K23010//OMA1`metalloendopeptidase OMA1, mitochondrial [EC:3.4.24.-]	-	-	PKU66016.1//hypothetical protein MA16_Dca009091`[Dendrobium catenatum];XP_020688475.1//uncharacterized protein LOC110103925`[Dendrobium catenatum]	-	-	tr|A0A2I0VRH6|A0A2I0VRH6_9ASPA//Uncharacterized protein {ECO:0000313|EMBL:PKU66016.1} OS=Dendrobium catenatum ORFNames=MA16_Dca009091 {ECO:0000313|EMBL:PKU66016.1} PE=4;tr|A0A2I0WJ86|A0A2I0WJ86_9ASPA//Peptidase_M48 domain-containing protein {ECO:0000259|Pfam:PF01435} OS=Dendrobium catenatum ORFNames=MA16_Dca015604 {ECO:0000313|EMBL:PKU75724.1} PE=3
gene_Dhu000027723	DHT	C	1054.43	5221.15	3137.79	-2.30786	0.0432343	-53.3803	0	0	Down	-	GO:0043169//cation binding`molecular_function`Binding to a cation, a charged atom or group of atoms with a net positive charge. [GOC:jl];GO:0005983//starch catabolic process`biological_process`The chemical reactions and pathways resulting in the breakdown of starch, the most important reserve polysaccharide in plants. [GOC:ai];GO:0005978//glycogen biosynthetic process`biological_process`The chemi…	K00700//GBE1, glgB`1,4-alpha-glucan branching enzyme [EC:2.4.1.18]	ko00500//Starch and sucrose metabolism`Metabolism`Carbohydrate metabolism;ko01100//Metabolic pathways`Metabolism`Global and overview maps;ko01110//Biosynthesis of secondary metabolites`Metabolism`Global and overview maps	-	XP_020703648.1//1,4-alpha-glucan-branching enzyme, chloroplastic/amyloplastic isoform X1`[Dendrobium catenatum]	PF02922.21//CBM_48`Carbohydrate-binding module 48 (Isoamylase N-terminal domain);PF02806.21//Alpha-amylase_C`Alpha amylase, C-terminal all-beta domain	-	tr|A0A2I0WLM6|A0A2I0WLM6_9ASPA//1,4-alpha-glucan branching enzyme {ECO:0000256|ARBA:ARBA00012541} EC=2.4.1.18 {ECO:0000256|ARBA:ARBA00012541} OS=Dendrobium catenatum ORFNames=MA16_Dca001169 {ECO:0000313|EMBL:PKU76565.1} PE=3
novel8574	DHT	C	4710.85	1397.54	3054.19	1.75315	0.041961	41.7804	0	0	Up	-	-	-	-	-	-	-	-	-
gene_Dhu000025743	DHT	C	14545.1	3642.83	9093.99	1.9974	0.0261292	76.4429	0	0	Up	-	GO:0009535//chloroplast thylakoid membrane`cellular_component`The pigmented membrane of a chloroplast thylakoid. An example of this component is found in Arabidopsis thaliana. [GOC:lr, GOC:mtg_sensu];GO:0016021//integral component of membrane`cellular_component`The component of a membrane consisting of the gene products and protein complexes having at least some part of their peptide sequence emb…	K02698//psaK`photosystem I subunit X	ko00195//Photosynthesis`Metabolism`Energy metabolism;ko01100//Metabolic pathways`Metabolism`Global and overview maps	-	XP_020695612.1//photosystem I reaction center subunit psaK, chloroplastic`[Dendrobium catenatum]	PF01241.21//PSI_PSAK`Photosystem I psaG / psaK	-	tr|A0A2I0VZT1|A0A2I0VZT1_9ASPA//PSI-K {ECO:0000256|ARBA:ARBA00021547} Photosystem I subunit X {ECO:0000256|ARBA:ARBA00021817} OS=Dendrobium catenatum ORFNames=MA16_Dca002191 {ECO:0000313|EMBL:PKU68923.1} PE=3
novel6308	DHT	C	2150.99	189.937	1170.46	3.50201	0.0765555	45.7448	0	0	Up	-	GO:0009639//response to red or far red light`biological_process`Any process that results in a change in state or activity of a cell or an organism (in terms of movement, secretion, enzyme production, gene expression, etc.) as a result of a red or far red light stimulus. Red light is electromagnetic radiation of wavelength of 580-700nm. Far red light is electromagnetic radiation of wavelength 700-…	-	-	-	XP_020704652.1//protein GRAVITROPIC IN THE LIGHT 1`[Dendrobium catenatum]	PF04859.15//DUF641`Plant protein of unknown function (DUF641)	-	tr|A0A2I0WUD4|A0A2I0WUD4_9ASPA//DUF641 domain-containing protein {ECO:0000259|Pfam:PF04859} OS=Dendrobium catenatum ORFNames=MA16_Dca000619 {ECO:0000313|EMBL:PKU79274.1} PE=4
gene_Dhu000020503	DHT	C	88271.6	391.812	44331.7	7.81558	0.0390929	199.923	0	0	Up	-	GO:0003676//nucleic acid binding`molecular_function`Binding to a nucleic acid. [GOC:jl];GO:0005524//ATP binding`molecular_function`Binding to ATP, adenosine 5'-triphosphate, a universally important coenzyme and enzyme regulator. [ISBN:0198506732];GO:0004386//helicase activity`molecular_function`Catalysis of the reaction: ATP + H2O = ADP + phosphate, to drive the unwinding of a DNA or RNA helix. […	-	-	-	KAH0449552.1//hypothetical protein IEQ34_020244`[Dendrobium chrysotoxum]	-	-	tr|A0A2I0X123|A0A2I0X123_9ASPA//DEAD-box ATP-dependent RNA helicase 5 {ECO:0000313|EMBL:PKU81612.1} OS=Dendrobium catenatum ORFNames=MA16_Dca013043 {ECO:0000313|EMBL:PKU81612.1} PE=4
gene_Dhu000024759	DHT	C	2769.67	163.292	1466.48	4.08421	0.0727124	56.1694	0	0	Up	-	GO:0006952//defense response`biological_process`Reactions, triggered in response to the presence of a foreign body or the occurrence of an injury, which result in restriction of damage to the organism attacked or prevention/recovery from the infection caused by the attack. [GOC:go_curators]	K22125//MYOF`myoferlin	-	-	XP_020692227.2//protein SRC2-like`[Dendrobium catenatum]	PF00168.33//C2`C2 domain	-	tr|A0A2I0XJ08|A0A2I0XJ08_9ASPA//C2 domain-containing protein {ECO:0000313|EMBL:PKU87879.1} OS=Dendrobium catenatum ORFNames=MA16_Dca013094 {ECO:0000313|EMBL:PKU87879.1} PE=4
gene_Dhu000025106	DHT	C	765.734	3149.75	1957.74	-2.0401	0.0528195	-38.6239	0	0	Down	-	GO:0006996//organelle organization`biological_process`A process that is carried out at the cellular level which results in the assembly, arrangement of constituent parts, or disassembly of an organelle within a cell. An organelle is an organized structure of distinctive morphology and function. Includes the nucleus, mitochondria, plastids, vacuoles, vesicles, ribosomes and the cytoskeleton. Exclu…	K03255//TIF31, CLU1`protein TIF31	-	-	XP_020696905.1//protein TSS isoform X1`[Dendrobium catenatum];XP_020696906.1//protein TSS isoform X2`[Dendrobium catenatum]	PF15044.9//CLU_N`Mitochondrial function, CLU-N-term;PF12807.10//eIF3_p135`Translation initiation factor eIF3 subunit 135;PF13424.9//TPR_12`Tetratricopeptide repeat;PF13374.9//TPR_10`Tetratricopeptide repeat	-	tr|A0A2I0VJ00|A0A2I0VJ00_9ASPA//Clustered mitochondria protein {ECO:0000313|EMBL:PKU63385.1} OS=Dendrobium catenatum ORFNames=MA16_Dca009995 {ECO:0000313|EMBL:PKU63385.1} PE=4
gene_Dhu000015576	DHT	C	23346.1	10348.4	16847.3	1.17374	0.0187659	62.5466	0	0	Up	-	GO:0005856//cytoskeleton`cellular_component`Any of the various filamentous elements that form the internal framework of cells, and typically remain after treatment of the cells with mild detergent to remove membrane constituents and soluble components of the cytoplasm. The term embraces intermediate filaments, microfilaments, microtubules, the microtrabecular lattice, and other structures charact…	K05692//ACTB_G1`actin beta/gamma 1	ko03082//ATP-dependent chromatin remodeling`Genetic Information Processing`Chromosome;ko04145//Phagosome`Cellular Processes`Transport and catabolism;ko04814//Motor proteins`Cellular Processes`Cell motility	-	RYR33881.1//hypothetical protein Ahy_A10g048551 isoform A`[Arachis hypogaea];XP_020698556.1//actin`[Dendrobium catenatum];XP_020698543.1//actin-7`[Dendrobium catenatum]	PF00022.22//Actin`Actin	-	tr|A0A445B5F8|A0A445B5F8_ARAHY//Uncharacterized protein {ECO:0000313|EMBL:RYR33881.1} OS=Arachis hypogaea (Peanut) ORFNames=Ahy_A10g048551 {ECO:0000313|EMBL:RYR33881.1} PE=3;tr|V9LXZ9|V9LXZ9_DENOF//Actin {ECO:0000313|EMBL:AGA17037.1} OS=Dendrobium officinale (Orchid) PE=2;tr|A0A2I0WTD8|A0A2I0WTD8_9ASPA//Actin {ECO:0000313|EMBL:PKU78925.1} OS=Dendrobium catenatum ORFNames=MA16_Dca000269 {ECO:00003…
gene_Dhu000015522	DHT	C	39190.3	50.128	19620.2	9.61072	0.102782	93.5059	0	0	Up	-	GO:0003677//DNA binding`molecular_function`Any molecular function by which a gene product interacts selectively and non-covalently with DNA (deoxyribonucleic acid). [GOC:dph, GOC:jl, GOC:tb, GOC:vw]	K03627//MBF1`putative transcription factor	-	-	KAH0448101.1//hypothetical protein IEQ34_021901`[Dendrobium chrysotoxum]	PF08523.13//MBF1`Multiprotein bridging factor 1;PF01381.25//HTH_3`Helix-turn-helix	-	tr|A0A2P5DJ54|A0A2P5DJ54_PARAD//Transcription regulator, DNA-binding {ECO:0000313|EMBL:PON73318.1} OS=Parasponia andersonii (Sponia andersonii) ORFNames=PanWU01x14_058220 {ECO:0000313|EMBL:PON73318.1} PE=4
gene_Dhu000023258	DHT	C	14438.5	3088.12	8763.29	2.22511	0.0247407	89.9374	0	0	Up	-	GO:0009535//chloroplast thylakoid membrane`cellular_component`The pigmented membrane of a chloroplast thylakoid. An example of this component is found in Arabidopsis thaliana. [GOC:lr, GOC:mtg_sensu];GO:0016168//chlorophyll binding`molecular_function`Binding to a chlorophyll; a compound of magnesium complexed in a porphyrin (tetrapyrrole) ring and which functions as a photosynthetic pigment. [GOC…	K08916//LHCB5`light-harvesting complex II chlorophyll a/b binding protein 5	ko00196//Photosynthesis - antenna proteins`Metabolism`Energy metabolism;ko01100//Metabolic pathways`Metabolism`Global and overview maps	-	XP_020701405.1//chlorophyll a-b binding protein CP26, chloroplastic`[Dendrobium catenatum]	PF00504.24//Chloroa_b-bind`Chlorophyll A-B binding protein	-	tr|A0A2I0VBS6|A0A2I0VBS6_9ASPA//Chlorophyll a-b binding protein, chloroplastic {ECO:0000256|RuleBase:RU363080} OS=Dendrobium catenatum ORFNames=MA16_Dca015403 {ECO:0000313|EMBL:PKU60859.1} PE=3
gene_Dhu000000884	DHT	C	6945.1	1136.41	4040.75	2.61163	0.0364512	71.6474	0	0	Up	-	GO:0003964//RNA-directed DNA polymerase activity`molecular_function`Catalysis of the reaction: deoxynucleoside triphosphate + DNA(n) = diphosphate + DNA(n+1). Catalyzes RNA-template-directed extension of the 3'- end of a DNA strand by one deoxynucleotide at a time. [EC:2.7.7.49];GO:0015074//DNA integration`biological_process`The process in which a DNA segment is incorporated into another, usually…	K17710//PTCD1`pentatricopeptide repeat domain-containing protein 1;K23454//gag-pro-pol`Deltaretrovirus gag-pro-pol polyprotein	-	-	XP_020702685.1//pentatricopeptide repeat-containing protein MRL1, chloroplastic`[Dendrobium catenatum];XP_028550837.1//uncharacterized protein LOC110096704`[Dendrobium catenatum]	PF17177.7//PPR_long`Pentacotripeptide-repeat region of PRORP;PF13041.9//PPR_2`PPR repeat family;PF01535.23//PPR`PPR repeat;PF12854.10//PPR_1`PPR repeat;PF13812.9//PPR_3`Pentatricopeptide repeat domain;PF13650.9//Asp_protease_2`Aspartyl protease;PF00078.30//RVT_1`Reverse transcriptase (RNA-dependent DNA polymerase)	-	tr|A0A2I0WYQ6|A0A2I0WYQ6_9ASPA//Pentatricopeptide repeat-containing protein {ECO:0000313|EMBL:PKU80788.1} OS=Dendrobium catenatum ORFNames=MA16_Dca014626 {ECO:0000313|EMBL:PKU80788.1} PE=3;tr|A0A2I0XHV5|A0A2I0XHV5_9ASPA//RNA-directed DNA polymerase {ECO:0000313|EMBL:PKU87496.1} OS=Dendrobium catenatum ORFNames=MA16_Dca016682 {ECO:0000313|EMBL:PKU87496.1} PE=4
novel4744	DHT	C	3613.55	1120.88	2367.22	1.6888	0.0421274	40.0881	0	0	Up	-	-	K22419//VEP1`Delta4-3-oxosteroid 5beta-reductase [EC:1.3.1.3]	-	-	XP_020704632.2//3-oxo-Delta(4,5)-steroid 5-beta-reductase`[Dendrobium catenatum]	-	-	tr|A0A2I0VSN9|A0A2I0VSN9_9ASPA//3-oxo-Delta(4,5)-steroid 5-beta-reductase {ECO:0000313|EMBL:PKU66418.1} OS=Dendrobium catenatum ORFNames=MA16_Dca009661 {ECO:0000313|EMBL:PKU66418.1} PE=4
gene_Dhu000004643	DHT	C	10532	657.802	5594.92	4.00093	0.0372915	107.288	0	0	Up	-	-	K23518//MACROD, ymdB`O-acetyl-ADP-ribose deacetylase [EC:3.1.1.106]	-	-	XP_020703650.1//uncharacterized protein LOC110114931 isoform X1`[Dendrobium catenatum]	PF01661.24//Macro`Macro domain	-	tr|A0A2I0WTD6|A0A2I0WTD6_9ASPA//Transcription factor bHLH140 {ECO:0000313|EMBL:PKU78903.1} OS=Dendrobium catenatum ORFNames=MA16_Dca000247 {ECO:0000313|EMBL:PKU78903.1} PE=4
gene_Dhu000017714	DHT	C	29136.6	190.814	14663.7	7.25441	0.0566759	127.998	0	0	Up	-	GO:0044238//primary metabolic process`biological_process`The chemical reactions and pathways involving those compounds which are formed as a part of the normal anabolic and catabolic processes. These processes take place in most, if not all, cells of the organism. [GOC:go_curators, http://www.metacyc.org];GO:0044260//cellular macromolecule metabolic process`biological_process`The chemical reactio…	K11982//RNF115_126`E3 ubiquitin-protein ligase RNF115/126 [EC:2.3.2.27]	-	-	XP_020697667.1//E3 ubiquitin-protein ligase MPSR1`[Dendrobium catenatum]	PF12678.10//zf-rbx1`RING-H2 zinc finger domain;PF17123.8//zf-RING_11`RING-like zinc finger;PF13923.9//zf-C3HC4_2`Zinc finger, C3HC4 type (RING finger);PF13639.9//zf-RING_2`Ring finger domain;PF00097.28//zf-C3HC4`Zinc finger, C3HC4 type (RING finger)	-	tr|A0A2I0WDW4|A0A2I0WDW4_9ASPA//E3 ubiquitin-protein ligase RING1 {ECO:0000313|EMBL:PKU73857.1} OS=Dendrobium catenatum ORFNames=MA16_Dca012004 {ECO:0000313|EMBL:PKU73857.1} PE=4
gene_Dhu000012642	DHT	C	3663.45	939.51	2301.48	1.96328	0.0444447	44.1736	0	0	Up	-	GO:0051287//NAD binding`molecular_function`Binding to nicotinamide adenine dinucleotide, a coenzyme involved in many redox and biosynthetic reactions; binding may be to either the oxidized form, NAD+, or the reduced form, NADH. [GOC:ai];GO:0003979//UDP-glucose 6-dehydrogenase activity`molecular_function`Catalysis of the reaction: H(2)O + 2 NAD(+) + UDP-alpha-D-glucose = 3 H(+) + 2 NADH + UDP-alph…	K00012//UGDH, ugd`UDPglucose 6-dehydrogenase [EC:1.1.1.22]	ko00040//Pentose and glucuronate interconversions`Metabolism`Carbohydrate metabolism;ko00053//Ascorbate and aldarate metabolism`Metabolism`Carbohydrate metabolism;ko00520//Amino sugar and nucleotide sugar metabolism`Metabolism`Carbohydrate metabolism;ko01100//Metabolic pathways`Metabolism`Global and overview maps;ko01240//Biosynthesis of cofactors`Metabolism`Global and overview maps;ko01250//Bios…	-	XP_020702512.1//UDP-glucose 6-dehydrogenase 4-like`[Dendrobium catenatum]	PF03721.17//UDPG_MGDP_dh_N`UDP-glucose/GDP-mannose dehydrogenase family, NAD binding domain;PF00984.22//UDPG_MGDP_dh`UDP-glucose/GDP-mannose dehydrogenase family, central domain;PF03720.18//UDPG_MGDP_dh_C`UDP-glucose/GDP-mannose dehydrogenase family, UDP binding domain	-	tr|A0A2I0WYI3|A0A2I0WYI3_9ASPA//UDP-glucose 6-dehydrogenase {ECO:0000256|ARBA:ARBA00012954, ECO:0000256|PIRNR:PIRNR000124} EC=1.1.1.22 {ECO:0000256|ARBA:ARBA00012954, ECO:0000256|PIRNR:PIRNR000124} OS=Dendrobium catenatum ORFNames=MA16_Dca023909 {ECO:0000313|EMBL:PKU80722.1} PE=3
novel3233	DHT	C	2969.64	175.147	1572.39	4.08337	0.0709379	57.5625	0	0	Up	-	-	-	-	-	XP_020678448.1//fruit protein pKIWI501`[Dendrobium catenatum]	-	-	tr|A0A2I0WS32|A0A2I0WS32_9ASPA//Uncharacterized protein {ECO:0000313|EMBL:PKU78470.1} OS=Dendrobium catenatum ORFNames=MA16_Dca018861 {ECO:0000313|EMBL:PKU78470.1} PE=4
gene_Dhu000006102	DHT	C	19010.4	3303.91	11157.2	2.52457	0.0235244	107.317	0	0	Up	-	GO:0051082//unfolded protein binding`molecular_function`Binding to an unfolded protein. [GOC:ai];GO:0006457//protein folding`biological_process`The process of assisting in the covalent and noncovalent assembly of single chain polypeptides or multisubunit complexes into the correct tertiary structure. [GOC:go_curators, GOC:rb];GO:0016887//ATP hydrolysis activity`molecular_function`Catalysis of the…	K04043//dnaK, HSPA9`molecular chaperone DnaK	ko03018//RNA degradation`Genetic Information Processing`Folding, sorting and degradation	-	XP_020677749.1//heat shock 70 kDa protein, mitochondrial`[Dendrobium catenatum]	PF00012.23//HSP70`Hsp70 protein;PF06723.16//MreB_Mbl`MreB/Mbl protein	-	tr|A0A2I0XCS9|A0A2I0XCS9_9ASPA//Heat shock 70 kDa protein, mitochondrial {ECO:0000313|EMBL:PKU85706.1} OS=Dendrobium catenatum ORFNames=MA16_Dca003447 {ECO:0000313|EMBL:PKU85706.1} PE=3
novel9030	DHT	C	1365.58	142.435	754.008	3.26114	0.0868897	37.5319	0	0	Up	-	GO:0005737//cytoplasm`cellular_component`The contents of a cell excluding the plasma membrane and nucleus, but including other subcellular structures. [ISBN:0198547684];GO:0009408//response to heat`biological_process`Any process that results in a change in state or activity of a cell or an organism (in terms of movement, secretion, enzyme production, gene expression, etc.) as a result of a heat s…	K03695//clpB`ATP-dependent Clp protease ATP-binding subunit ClpB	-	-	XP_020693031.1//chaperone protein ClpB3, mitochondrial`[Dendrobium catenatum]	PF17871.4//AAA_lid_9`AAA lid domain;PF07724.17//AAA_2`AAA domain (Cdc48 subfamily);PF07728.17//AAA_5`AAA domain (dynein-related subfamily);PF00004.32//AAA`ATPase family associated with various cellular activities (AAA);PF10431.12//ClpB_D2-small`C-terminal, D2-small domain, of ClpB protein	-	tr|A0A2I0XAH4|A0A2I0XAH4_9ASPA//Chaperone protein ClpB3, mitochondrial {ECO:0000313|EMBL:PKU84900.1} OS=Dendrobium catenatum ORFNames=MA16_Dca023403 {ECO:0000313|EMBL:PKU84900.1} PE=3
gene_Dhu000024666	DHT	C	26112.8	63.2422	13088	8.68886	0.0923237	94.113	0	0	Up	-	-	-	-	-	XP_020693280.1//GEM-like protein 5`[Dendrobium catenatum]	PF02893.23//GRAM`GRAM domain	-	tr|A0A2I0WFR6|A0A2I0WFR6_9ASPA//GEM-like protein 5 {ECO:0000313|EMBL:PKU74499.1} OS=Dendrobium catenatum ORFNames=MA16_Dca003702 {ECO:0000313|EMBL:PKU74499.1} PE=3
gene_Dhu000028670	DHT	C	27886	15473.8	21679.9	0.849707	0.0177341	47.9137	0	0	No Significant Difference	-	GO:0004601//peroxidase activity`molecular_function`Catalysis of the reaction: donor + hydrogen peroxide = oxidized donor + 2 H2O. [GOC:curators]	K24140//PRXII`glutaredoxin-dependent peroxiredoxin [EC:1.11.1.25]	-	-	XP_020671916.1//peroxiredoxin-2C`[Dendrobium catenatum]	PF08534.13//Redoxin`Redoxin;PF00578.24//AhpC-TSA`AhpC/TSA family	-	tr|A0A2I0XJF7|A0A2I0XJF7_9ASPA//Glutaredoxin-dependent peroxiredoxin {ECO:0000256|ARBA:ARBA00021650, ECO:0000256|RuleBase:RU366011} EC=1.11.1.25 {ECO:0000256|ARBA:ARBA00013016, ECO:0000256|RuleBase:RU366011} OS=Dendrobium catenatum ORFNames=MA16_Dca019485 {ECO:0000313|EMBL:PKU88035.1} PE=3
novel2906	DHT	C	5134.95	1602.26	3368.61	1.68011	0.0381779	44.0073	0	0	Up	-	GO:0033179//proton-transporting V-type ATPase, V0 domain`cellular_component`A protein complex that forms part of a proton-transporting V-type ATPase and mediates proton transport across a membrane. The V0 complex consists of at least four different subunits (a,c,d and e); six or more c subunits form a proton-binding rotor ring. [GOC:mah, ISBN:0716743663, PMID:16449553];GO:0016021//integral compon…	K02155//ATPeV0C, ATP6L`V-type H+-transporting ATPase 16kDa proteolipid subunit	ko00190//Oxidative phosphorylation`Metabolism`Energy metabolism;ko01100//Metabolic pathways`Metabolism`Global and overview maps;ko04145//Phagosome`Cellular Processes`Transport and catabolism	-	NP_001336712.1//ATP synthase subunit C superfamily protein`[Glycine max];KAH0456008.1//hypothetical protein IEQ34_013915`[Dendrobium chrysotoxum];KAH9626555.1//hypothetical protein KSS87_005535`[Heliosperma pusillum]	PF00137.24//ATP-synt_C`ATP synthase subunit C	-	tr|C6SZC3|C6SZC3_SOYBN//Uncharacterized protein {ECO:0000313|EMBL:ACU14596.1} OS=Glycine max (Soybean) (Glycine hispida) PE=2;tr|A0A0B2QFG9|A0A0B2QFG9_GLYSO//V-type proton ATPase proteolipid subunit {ECO:0000256|RuleBase:RU363060} OS=Glycine soja (Wild soybean) {ECO:0000313|EMBL:KHN34303.1} PE=3;tr|A0A0D6R1W7|A0A0D6R1W7_ARACU//V-type proton ATPase proteolipid subunit {ECO:0000256|RuleBase:RU36306…
novel2727	DHT	C	7288.63	154.639	3721.64	5.55906	0.0657736	84.5181	0	0	Up	-	GO:0005737//cytoplasm`cellular_component`The contents of a cell excluding the plasma membrane and nucleus, but including other subcellular structures. [ISBN:0198547684]	-	-	-	PKU73084.1//hypothetical protein MA16_Dca016151`[Dendrobium catenatum];XP_020703070.2//uncharacterized protein LOC110114502`[Dendrobium catenatum]	PF10248.12//Mlf1IP`Myelodysplasia-myeloid leukemia factor 1-interacting protein	-	tr|A0A2I0WBQ1|A0A2I0WBQ1_9ASPA//Uncharacterized protein {ECO:0000313|EMBL:PKU73084.1} OS=Dendrobium catenatum ORFNames=MA16_Dca016151 {ECO:0000313|EMBL:PKU73084.1} PE=3
novel6294	DHT	C	28350.2	7208.93	17779.6	1.97553	0.019141	103.209	0	0	Up	-	GO:0046872//metal ion binding`molecular_function`Binding to a metal ion. [GOC:ai]	K07213//ATOX1, ATX1, copZ, golB`copper chaperone	-	-	XP_020705812.1//copper transport protein ATX1`[Dendrobium catenatum]	PF00403.29//HMA`Heavy-metal-associated domain	-	tr|A0A6J0PCI5|A0A6J0PCI5_ELAGV//copper transport protein ATX1 isoform X4 {ECO:0000313|RefSeq:XP_019702688.1} OS=Elaeis guineensis var. tenera (Oil palm) Name=LOC105038225 {ECO:0000313|RefSeq:XP_019702688.1} PE=4
gene_Dhu000004234	DHT	C	3808.43	587.939	2198.18	2.69546	0.0500931	53.8091	0	0	Up	-	GO:0032259//methylation`biological_process`The process in which a methyl group is covalently attached to a molecule. [GOC:mah]	K14963//WDR5, SWD3, CPS30`COMPASS component SWD3	ko03083//Polycomb repressive complex`Genetic Information Processing`Chromosome	-	PKU63481.1//hypothetical protein MA16_Dca019290`[Dendrobium catenatum];XP_020695786.1//COMPASS-like H3K4 histone methylase component WDR5B`[Dendrobium catenatum];KAH0459349.1//hypothetical protein IEQ34_012163`[Dendrobium chrysotoxum]	PF00400.35//WD40`WD domain, G-beta repeat;PF20426.1//NBCH_WD40`Neurobeachin beta propeller domain	-	tr|A0A2I0VJA3|A0A2I0VJA3_9ASPA//Uncharacterized protein {ECO:0000313|EMBL:PKU63481.1} OS=Dendrobium catenatum ORFNames=MA16_Dca019290 {ECO:0000313|EMBL:PKU63481.1} PE=4;tr|A0A5J6N8P1|A0A5J6N8P1_CYMEN//COMPASS-like H3K4 histone methylase component WDR5B isoform X1 {ECO:0000313|EMBL:QEX51234.1} OS=Cymbidium ensifolium (Orchid) (Epidendrum ensifolium) PE=2;tr|A0A2I0B7R9|A0A2I0B7R9_9ASPA//Uncharacter…
gene_Dhu000022000	DHT	C	29532.8	9668.1	19600.4	1.61097	0.0206119	78.1576	0	0	Up	-	GO:0015979//photosynthesis`biological_process`The synthesis by organisms of organic chemical compounds, especially carbohydrates, from carbon dioxide (CO2) using energy obtained from light rather than from the oxidation of chemical compounds. [ISBN:0198547684];GO:0019898//extrinsic component of membrane`cellular_component`The component of a membrane consisting of gene products and protein complex…	K02717//psbP`photosystem II oxygen-evolving enhancer protein 2	ko00195//Photosynthesis`Metabolism`Energy metabolism;ko01100//Metabolic pathways`Metabolism`Global and overview maps	-	KAH0457851.1//hypothetical protein IEQ34_013166`[Dendrobium chrysotoxum];XP_020682631.1//oxygen-evolving enhancer protein 2, chloroplastic`[Dendrobium catenatum]	PF01789.19//PsbP`PsbP	-	tr|A0A2I0X7E5|A0A2I0X7E5_9ASPA//Oxygen-evolving enhancer protein 2, chloroplastic {ECO:0000313|EMBL:PKU83849.1} OS=Dendrobium catenatum ORFNames=MA16_Dca020732 {ECO:0000313|EMBL:PKU83849.1} PE=4
gene_Dhu000011529	DHT	C	29481.8	10.9195	14746.4	11.3988	0.218248	52.2288	0	0	Up	-	GO:0003700//DNA-binding transcription factor activity`molecular_function`A transcription regulator activity that modulates transcription of gene sets via selective and non-covalent binding to a specific double-stranded genomic DNA sequence (sometimes referred to as a motif) within a cis-regulatory region. Regulatory regions include promoters (proximal and distal) and enhancers. Genes are transcri…	K09419//HSFF`heat shock transcription factor, other eukaryote	-	-	XP_020673730.1//heat shock factor protein HSF30-like`[Dendrobium catenatum]	PF00447.20//HSF_DNA-bind`HSF-type DNA-binding	HSF//http://planttfdb.gao-lab.org/family.php?fam=HSF	tr|A0A2I0VHP8|A0A2I0VHP8_9ASPA//Heat shock factor protein HSF30 {ECO:0000313|EMBL:PKU62894.1} OS=Dendrobium catenatum ORFNames=MA16_Dca022469 {ECO:0000313|EMBL:PKU62894.1} PE=3
gene_Dhu000026774	DHT	C	5346.69	11293.8	8320.22	-1.07872	0.0247617	-43.5642	0	0	Down	-	GO:0009326//formate dehydrogenase complex`cellular_component`An enzyme complex that catalyzes the dehydrogenation of formate to produce carbon dioxide (CO2). [PMID:1504073, PMID:8566699];GO:0016616//oxidoreductase activity, acting on the CH-OH group of donors, NAD or NADP as acceptor`molecular_function`Catalysis of an oxidation-reduction (redox) reaction in which a CH-OH group acts as a hydrogen …	K00122//FDH`formate dehydrogenase [EC:1.17.1.9]	ko00630//Glyoxylate and dicarboxylate metabolism`Metabolism`Carbohydrate metabolism;ko01100//Metabolic pathways`Metabolism`Global and overview maps;ko01200//Carbon metabolism`Metabolism`Global and overview maps	-	XP_020678204.1//formate dehydrogenase 1, mitochondrial`[Dendrobium catenatum]	PF00389.33//2-Hacid_dh`D-isomer specific 2-hydroxyacid dehydrogenase, catalytic domain;PF02826.22//2-Hacid_dh_C`D-isomer specific 2-hydroxyacid dehydrogenase, NAD binding domain	-	tr|A0A2I0XG91|A0A2I0XG91_9ASPA//Formate dehydrogenase, mitochondrial {ECO:0000256|HAMAP-Rule:MF_03210} Short=FDH {ECO:0000256|HAMAP-Rule:MF_03210} EC=1.17.1.9 {ECO:0000256|HAMAP-Rule:MF_03210} NAD-dependent formate dehydrogenase {ECO:0000256|HAMAP-Rule:MF_03210} OS=Dendrobium catenatum ORFNames=MA16_Dca017831 {ECO:0000313|EMBL:PKU86931.1} PE=3
gene_Dhu000001473	DHT	C	9775.66	2890.57	6333.11	1.75776	0.0305723	57.4953	0	0	Up	-	GO:0016021//integral component of membrane`cellular_component`The component of a membrane consisting of the gene products and protein complexes having at least some part of their peptide sequence embedded in the hydrophobic region of the membrane. [GOC:dos, GOC:go_curators];GO:0009536//plastid`cellular_component`Any member of a family of organelles found in the cytoplasm of plants and some protis…	K08907//LHCA1`light-harvesting complex I chlorophyll a/b binding protein 1;K03542//psbS`photosystem II 22kDa protein	ko00196//Photosynthesis - antenna proteins`Metabolism`Energy metabolism;ko01100//Metabolic pathways`Metabolism`Global and overview maps;ko00195//Photosynthesis`Metabolism`Energy metabolism	-	KAH0457706.1//hypothetical protein IEQ34_013021`[Dendrobium chrysotoxum];XP_020674327.1//early light-induced protein 1, chloroplastic-like`[Dendrobium catenatum]	-	-	tr|A0A2I0V6L4|A0A2I0V6L4_9ASPA//Early light-induced protein 1, chloroplastic {ECO:0000313|EMBL:PKU59043.1} OS=Dendrobium catenatum ORFNames=MA16_Dca024841 {ECO:0000313|EMBL:PKU59043.1} PE=4;tr|A0A2I0V6L3|A0A2I0V6L3_9ASPA//Early light-induced protein 1, chloroplastic {ECO:0000313|EMBL:PKU59047.1} OS=Dendrobium catenatum ORFNames=MA16_Dca024845 {ECO:0000313|EMBL:PKU59047.1} PE=4
novel4187	DHT	C	8797.12	3394.66	6095.89	1.37371	0.0273527	50.2222	0	0	Up	-	GO:0005509//calcium ion binding`molecular_function`Binding to a calcium ion (Ca2+). [GOC:ai]	K02183//CALM`calmodulin	ko04016//MAPK signaling pathway - plant`Environmental Information Processing`Signal transduction;ko04070//Phosphatidylinositol signaling system`Environmental Information Processing`Signal transduction;ko04626//Plant-pathogen interaction`Organismal Systems`Environmental adaptation	-	XP_004144099.1//calmodulin-7`[Cucumis sativus]	PF00036.35//EF-hand_1`EF hand;PF13405.9//EF-hand_6`EF-hand domain;PF13499.9//EF-hand_7`EF-hand domain pair;PF14658.9//EF-hand_9`EF-hand domain;PF13833.9//EF-hand_8`EF-hand domain pair;PF13202.9//EF-hand_5`EF hand	-	tr|A0A6J1HTK6|A0A6J1HTK6_CUCMA//calmodulin-7-like {ECO:0000313|RefSeq:XP_022968467.1, ECO:0000313|RefSeq:XP_022988230.1} OS=Cucurbita maxima (Pumpkin) (Winter squash) Synonyms=LOC111485532 {ECO:0000313|RefSeq:XP_022988230.1} PE=4
gene_Dhu000027323	DHT	C	6999.97	12886.9	9943.44	-0.880542	0.0230018	-38.2814	0	0	No Significant Difference	-	GO:0006546//glycine catabolic process`biological_process`The chemical reactions and pathways resulting in the breakdown of glycine, aminoethanoic acid. [GOC:go_curators];GO:0004375//glycine dehydrogenase (decarboxylating) activity`molecular_function`Catalysis of the reaction: glycine + lipoylprotein = S-aminomethyldihydrolipoylprotein + CO2. [EC:1.4.4.2];GO:0005739//mitochondrion`cellular_compone…	K00281//GLDC, gcvP`glycine cleavage system P protein (glycine dehydrogenase) [EC:1.4.4.2]	ko00260//Glycine, serine and threonine metabolism`Metabolism`Amino acid metabolism;ko00630//Glyoxylate and dicarboxylate metabolism`Metabolism`Carbohydrate metabolism;ko00785//Lipoic acid metabolism`Metabolism`Metabolism of cofactors and vitamins;ko01100//Metabolic pathways`Metabolism`Global and overview maps;ko01110//Biosynthesis of secondary metabolites`Metabolism`Global and overview maps;ko012…	-	XP_020697317.1//glycine dehydrogenase (decarboxylating), mitochondrial`[Dendrobium catenatum]	PF02347.19//GDC-P`Glycine cleavage system P-protein	-	tr|A0A2I0XJE9|A0A2I0XJE9_9ASPA//Glycine cleavage system P protein {ECO:0000256|RuleBase:RU364056} EC=1.4.4.2 {ECO:0000256|RuleBase:RU364056} OS=Dendrobium catenatum ORFNames=MA16_Dca007961 {ECO:0000313|EMBL:PKU88019.1} PE=3
gene_Dhu000013452	DHT	C	4090.92	1501.96	2796.44	1.44557	0.0382057	37.8364	0	0	Up	-	GO:0016021//integral component of membrane`cellular_component`The component of a membrane consisting of the gene products and protein complexes having at least some part of their peptide sequence embedded in the hydrophobic region of the membrane. [GOC:dos, GOC:go_curators];GO:0000139//Golgi membrane`cellular_component`The lipid bilayer surrounding any of the compartments of the Golgi apparatus. …	K17085//TM9SF1`transmembrane 9 superfamily member 1	-	-	XP_020699145.1//transmembrane 9 superfamily member 3`[Dendrobium catenatum]	PF02990.19//EMP70`Endomembrane protein 70	-	tr|A0A2I0XBA7|A0A2I0XBA7_9ASPA//Transmembrane 9 superfamily member {ECO:0000256|RuleBase:RU363079} OS=Dendrobium catenatum ORFNames=MA16_Dca022276 {ECO:0000313|EMBL:PKU85192.1} PE=3
gene_Dhu000006744	DHT	C	18492.9	8123.44	13308.2	1.1868	0.0194642	60.9733	0	0	Up	-	GO:0015977//carbon fixation`biological_process`A metabolic process in which carbon (usually derived from carbon dioxide) is incorporated into organic compounds (usually carbohydrates). [GOC:jl, GOC:mah];GO:0009853//photorespiration`biological_process`A light-dependent catabolic process occurring concomitantly with photosynthesis in plants (especially C3 plants) whereby dioxygen (O2) is consumed a…	K01602//rbcS, cbbS`ribulose-bisphosphate carboxylase small chain [EC:4.1.1.39]	ko00630//Glyoxylate and dicarboxylate metabolism`Metabolism`Carbohydrate metabolism;ko00710//Carbon fixation in photosynthetic organisms`Metabolism`Energy metabolism;ko01100//Metabolic pathways`Metabolism`Global and overview maps;ko01110//Biosynthesis of secondary metabolites`Metabolism`Global and overview maps;ko01200//Carbon metabolism`Metabolism`Global and overview maps	-	XP_020695604.1//ribulose bisphosphate carboxylase small chain, chloroplastic-like`[Dendrobium catenatum]	PF12338.11//RbcS`Ribulose-1,5-bisphosphate carboxylase small subunit;PF00101.23//RuBisCO_small`Ribulose bisphosphate carboxylase, small chain	-	tr|A0A2I0W6N4|A0A2I0W6N4_9ASPA//Ribulose bisphosphate carboxylase small subunit {ECO:0000256|RuleBase:RU003627} Short=RuBisCO small subunit {ECO:0000256|RuleBase:RU003627} OS=Dendrobium catenatum ORFNames=MA16_Dca023422 {ECO:0000313|EMBL:PKU71324.1} PE=3
gene_Dhu000018184	DHT	C	28120.8	8981.44	18551.1	1.6466	0.0201402	81.7568	0	0	Up	-	GO:0008234//cysteine-type peptidase activity`molecular_function`Catalysis of the hydrolysis of peptide bonds in a polypeptide chain by a mechanism in which the sulfhydryl group of a cysteine residue at the active center acts as a nucleophile. [GOC:mah, https://www.ebi.ac.uk/merops/about/glossary.shtml#CATTYPE]	K25900//RD21`cysteine proteinase RD21 [EC:3.4.22.-]	-	-	KAH0448793.1//hypothetical protein IEQ34_022593`[Dendrobium chrysotoxum]	PF08246.15//Inhibitor_I29`Cathepsin propeptide inhibitor domain (I29);PF00112.26//Peptidase_C1`Papain family cysteine protease;PF00396.21//Granulin`Granulin	-	tr|A0A2I0XFI4|A0A2I0XFI4_9ASPA//Oryzain alpha chain {ECO:0000313|EMBL:PKU86664.1} OS=Dendrobium catenatum ORFNames=MA16_Dca014306 {ECO:0000313|EMBL:PKU86664.1} PE=3
gene_Dhu000025626	DHT	C	16516.7	6045.74	11281.2	1.44998	0.0228313	63.5082	0	0	Up	-	GO:0008270//zinc ion binding`molecular_function`Binding to a zinc ion (Zn). [GOC:ai];GO:0003677//DNA binding`molecular_function`Any molecular function by which a gene product interacts selectively and non-covalently with DNA (deoxyribonucleic acid). [GOC:dph, GOC:jl, GOC:tb, GOC:vw]	K24687//ZFAND5_6`AN1-type zinc finger protein 5/6	-	-	XP_020696473.1//zinc finger A20 and AN1 domain-containing stress-associated protein 8`[Dendrobium catenatum]	PF01754.19//zf-A20`A20-like zinc finger;PF01428.19//zf-AN1`AN1-like Zinc finger	-	tr|A0A2I0WDB1|A0A2I0WDB1_9ASPA//Zinc finger A20 and AN1 domain-containing stress-associated protein 8 {ECO:0000313|EMBL:PKU73646.1} OS=Dendrobium catenatum ORFNames=MA16_Dca009953 {ECO:0000313|EMBL:PKU73646.1} PE=4
gene_Dhu000016628	DHT	C	4526.71	426.053	2476.38	3.40925	0.050068	68.0924	0	0	Up	-	-	K03671//trxA`thioredoxin 1	-	-	XP_020672786.1//thioredoxin-like protein CXXS1`[Dendrobium catenatum]	PF13899.9//Thioredoxin_7`Thioredoxin-like;PF00085.23//Thioredoxin`Thioredoxin	-	tr|A0A835V9H6|A0A835V9H6_VANPL//Thioredoxin domain-containing protein {ECO:0000259|PROSITE:PS51352} OS=Vanilla planifolia (Vanilla) ORFNames=HPP92_005902 {ECO:0000313|EMBL:KAG0492504.1} PE=4
gene_Dhu000013783	DHT	C	34876.8	12031.1	23454	1.53551	0.0180342	85.1444	0	0	Up	-	GO:0051082//unfolded protein binding`molecular_function`Binding to an unfolded protein. [GOC:ai];GO:0006457//protein folding`biological_process`The process of assisting in the covalent and noncovalent assembly of single chain polypeptides or multisubunit complexes into the correct tertiary structure. [GOC:go_curators, GOC:rb];GO:0016887//ATP hydrolysis activity`molecular_function`Catalysis of the…	K04079//HSP90A, htpG`molecular chaperone HtpG	ko04141//Protein processing in endoplasmic reticulum`Genetic Information Processing`Folding, sorting and degradation;ko04626//Plant-pathogen interaction`Organismal Systems`Environmental adaptation	-	XP_020673292.1//heat shock protein 81-1-like`[Dendrobium catenatum]	PF13589.9//HATPase_c_3`Histidine kinase-, DNA gyrase B-, and HSP90-like ATPase;PF02518.29//HATPase_c`Histidine kinase-, DNA gyrase B-, and HSP90-like ATPase;PF00183.21//HSP90`Hsp90 protein	-	tr|A0A2I0WBX9|A0A2I0WBX9_9ASPA//Heat shock protein 81-3 {ECO:0000313|EMBL:PKU73158.1} OS=Dendrobium catenatum ORFNames=MA16_Dca021446 {ECO:0000313|EMBL:PKU73158.1} PE=3
novel5545	DHT	C	5573.15	1813.42	3693.28	1.61992	0.0362085	44.7385	0	0	Up	-	GO:0005634//nucleus`cellular_component`A membrane-bounded organelle of eukaryotic cells in which chromosomes are housed and replicated. In most cells, the nucleus contains all of the cell's chromosomes except the organellar chromosomes, and is the site of RNA synthesis and processing. In some species, or in specialized cell types, RNA metabolism or DNA replication may be absent. [GOC:go_curators]…	K06689//UBE2D, UBC4, UBC5`ubiquitin-conjugating enzyme E2 D [EC:2.3.2.23]	ko03083//Polycomb repressive complex`Genetic Information Processing`Chromosome;ko04120//Ubiquitin mediated proteolysis`Genetic Information Processing`Folding, sorting and degradation;ko04141//Protein processing in endoplasmic reticulum`Genetic Information Processing`Folding, sorting and degradation	KOG0417//Ubiquitin-protein ligase`Posttranslational modification, protein turnover, chaperones`[O]	XP_020695397.1//ubiquitin-conjugating enzyme E2 28 isoform X1`[Dendrobium catenatum]	PF00179.29//UQ_con`Ubiquitin-conjugating enzyme	-	tr|M5WKF1|M5WKF1_PRUPE//UBC core domain-containing protein {ECO:0000259|PROSITE:PS50127} OS=Prunus persica (Peach) (Amygdalus persica) PRUPE_ppa012933mg {ECO:0000313|EMBL:EMJ07290.1} PE=3
gene_Dhu000029097	DHT	C	9651.93	1648.47	5650.2	2.5497	0.0308633	82.6128	0	0	Up	-	GO:0003824//catalytic activity`molecular_function`Catalysis of a biochemical reaction at physiological temperatures. In biologically catalyzed reactions, the reactants are known as substrates, and the catalysts are naturally occurring macromolecular substances known as enzymes. Enzymes possess specific binding sites for substrates, and are usually composed wholly or largely of protein, but RNA th…	K08097//comA`phosphosulfolactate synthase [EC:4.4.1.19]	ko01100//Metabolic pathways`Metabolism`Global and overview maps;ko01240//Biosynthesis of cofactors`Metabolism`Global and overview maps	-	XP_020692845.1//protein HEAT-STRESS-ASSOCIATED 32`[Dendrobium catenatum]	PF02679.18//ComA`(2R)-phospho-3-sulfolactate synthase (ComA)	-	tr|A0A2I0WMN6|A0A2I0WMN6_9ASPA//Uncharacterized protein {ECO:0000313|EMBL:PKU76913.1} OS=Dendrobium catenatum ORFNames=MA16_Dca001519 {ECO:0000313|EMBL:PKU76913.1} PE=3
novel2823	DHT	C	3473.55	246.661	1860.11	3.81592	0.0629344	60.6333	0	0	Up	-	-	K13430//PBS1`serine/threonine-protein kinase PBS1 [EC:2.7.11.1]	ko04626//Plant-pathogen interaction`Organismal Systems`Environmental adaptation	-	XP_020687972.1//probable serine/threonine-protein kinase PBL21`[Dendrobium catenatum]	PF07714.20//PK_Tyr_Ser-Thr`Protein tyrosine and serine/threonine kinase;PF00069.28//Pkinase`Protein kinase domain	-	tr|A0A835S1W6|A0A835S1W6_VANPL//Protein kinase domain-containing protein {ECO:0000259|PROSITE:PS50011} OS=Vanilla planifolia (Vanilla) ORFNames=HPP92_003501 {ECO:0000313|EMBL:KAG0498810.1} PE=3
gene_Dhu000024765	DHT	C	4735.29	630.74	2683.02	2.90821	0.0447824	64.9409	0	0	Up	-	GO:0016021//integral component of membrane`cellular_component`The component of a membrane consisting of the gene products and protein complexes having at least some part of their peptide sequence embedded in the hydrophobic region of the membrane. [GOC:dos, GOC:go_curators];GO:0030244//cellulose biosynthetic process`biological_process`The chemical reactions and pathways resulting in the formation…	K10999//CESA`cellulose synthase A [EC:2.4.1.12]	-	-	PKU78757.1//Cellulose synthase A catalytic subunit 9 [UDP-forming]`[Dendrobium catenatum];XP_020671706.1//cellulose synthase A catalytic subunit 9 [UDP-forming]`[Dendrobium catenatum]	PF14569.9//zf-UDP`Zinc-binding RING-finger;PF03552.17//Cellulose_synt`Cellulose synthase;PF13632.9//Glyco_trans_2_3`Glycosyl transferase family group 2	-	tr|A0A2I0WSX9|A0A2I0WSX9_9ASPA//Cellulose synthase {ECO:0000256|RuleBase:RU361116} EC=2.4.1.12 {ECO:0000256|RuleBase:RU361116} OS=Dendrobium catenatum ORFNames=MA16_Dca000100 {ECO:0000313|EMBL:PKU78757.1} PE=3
gene_Dhu000019140	DHT	C	284.605	2198.39	1241.5	-2.94958	0.0741867	-39.7588	0	0	Down	-	-	K20283//GOLGA4`golgin subfamily A member 4	-	-	XP_028552492.1//COP1-interactive protein 1`[Dendrobium catenatum]	-	-	tr|A0A2I0WI08|A0A2I0WI08_9ASPA//Uncharacterized protein {ECO:0000313|EMBL:PKU75272.1} OS=Dendrobium catenatum ORFNames=MA16_Dca019318 {ECO:0000313|EMBL:PKU75272.1} PE=4
gene_Dhu000024315	DHT	C	12712.7	1716.9	7214.78	2.88834	0.0353372	81.7365	0	0	Up	-	GO:0020037//heme binding`molecular_function`Binding to a heme, a compound composed of iron complexed in a porphyrin (tetrapyrrole) ring. [GOC:ai];GO:0006979//response to oxidative stress`biological_process`Any process that results in a change in state or activity of a cell or an organism (in terms of movement, secretion, enzyme production, gene expression, etc.) as a result of oxidative stress, a…	K00430//E1.11.1.7`peroxidase [EC:1.11.1.7]	ko00940//Phenylpropanoid biosynthesis`Metabolism`Biosynthesis of other secondary metabolites;ko01100//Metabolic pathways`Metabolism`Global and overview maps;ko01110//Biosynthesis of secondary metabolites`Metabolism`Global and overview maps	-	XP_020682064.1//peroxidase 42`[Dendrobium catenatum]	PF00141.26//peroxidase`Peroxidase	-	tr|A0A2I0VPH4|A0A2I0VPH4_9ASPA//Peroxidase {ECO:0000256|ARBA:ARBA00012313, ECO:0000256|RuleBase:RU362060} EC=1.11.1.7 {ECO:0000256|ARBA:ARBA00012313, ECO:0000256|RuleBase:RU362060} OS=Dendrobium catenatum ORFNames=MA16_Dca018622 {ECO:0000313|EMBL:PKU65314.1} PE=3
gene_Dhu000009745	DHT	C	50767.8	14235.8	32501.8	1.8344	0.0197897	92.6947	0	0	Up	-	GO:0003924//GTPase activity`molecular_function`Catalysis of the reaction: GTP + H2O = GDP + phosphate. [ISBN:0198547684, PMID:26832457, PMID:27218782];GO:0007017//microtubule-based process`biological_process`Any cellular process that depends upon or alters the microtubule cytoskeleton, that part of the cytoskeleton comprising microtubules and their associated proteins. [GOC:mah];GO:0005200//struc…	K07374//TUBA`tubulin alpha;K03259//EIF4E`translation initiation factor 4E	ko04145//Phagosome`Cellular Processes`Transport and catabolism;ko04814//Motor proteins`Cellular Processes`Cell motility	-	XP_020694136.2//tubulin alpha-3 chain`[Dendrobium catenatum];XP_020694135.1//eukaryotic translation initiation factor NCBP`[Dendrobium catenatum]	PF01652.21//IF4E`Eukaryotic initiation factor 4E;PF00091.28//Tubulin`Tubulin/FtsZ family, GTPase domain;PF03953.20//Tubulin_C`Tubulin C-terminal domain	-	tr|A0A2I0WF64|A0A2I0WF64_9ASPA//Tubulin alpha chain {ECO:0000256|RuleBase:RU000352} OS=Dendrobium catenatum ORFNames=MA16_Dca003514 {ECO:0000313|EMBL:PKU74311.1} PE=3;tr|A0A2I0WFA5|A0A2I0WFA5_9ASPA//mRNA cap-binding protein {ECO:0000256|ARBA:ARBA00016999} OS=Dendrobium catenatum ORFNames=MA16_Dca003515 {ECO:0000313|EMBL:PKU74312.1} PE=3
gene_Dhu000003349	DHT	C	8419.9	4098.93	6259.42	1.0386	0.0265323	39.1447	0	0	Up	-	GO:0007049//cell cycle`biological_process`The progression of biochemical and morphological phases and events that occur in a cell during successive cell replication or nuclear replication events. Canonically, the cell cycle comprises the replication and segregation of genetic material followed by the division of the cell, but in endocycles or syncytial cells nuclear replication or nuclear divisio…	K13525//VCP, CDC48`transitional endoplasmic reticulum ATPase	ko04141//Protein processing in endoplasmic reticulum`Genetic Information Processing`Folding, sorting and degradation	-	PKU65609.1//Cell division cycle protein 48 like`[Dendrobium catenatum]	PF02359.21//CDC48_N`Cell division protein 48 (CDC48), N-terminal domain;PF02933.20//CDC48_2`Cell division protein 48 (CDC48), domain 2;PF05496.15//RuvB_N`Holliday junction DNA helicase RuvB P-loop domain;PF07724.17//AAA_2`AAA domain (Cdc48 subfamily);PF00004.32//AAA`ATPase family associated with various cellular activities (AAA);PF17862.4//AAA_lid_3`AAA+ lid domain	-	tr|A0A2I0VQC0|A0A2I0VQC0_9ASPA//Cell division cycle protein 48 like {ECO:0000313|EMBL:PKU65609.1} OS=Dendrobium catenatum ORFNames=MA16_Dca021498 {ECO:0000313|EMBL:PKU65609.1} PE=4
novel5429	DHT	C	3704.21	688.933	2196.57	2.42686	0.0472935	51.3149	0	0	Up	-	GO:0005509//calcium ion binding`molecular_function`Binding to a calcium ion (Ca2+). [GOC:ai]	K02183//CALM`calmodulin	ko04016//MAPK signaling pathway - plant`Environmental Information Processing`Signal transduction;ko04070//Phosphatidylinositol signaling system`Environmental Information Processing`Signal transduction;ko04626//Plant-pathogen interaction`Organismal Systems`Environmental adaptation	-	XP_020698026.1//calmodulin`[Dendrobium catenatum]	PF00036.35//EF-hand_1`EF hand;PF13405.9//EF-hand_6`EF-hand domain;PF13499.9//EF-hand_7`EF-hand domain pair;PF14658.9//EF-hand_9`EF-hand domain;PF13833.9//EF-hand_8`EF-hand domain pair;PF13202.9//EF-hand_5`EF hand	-	tr|A0A2I0X4K2|A0A2I0X4K2_9ASPA//Calmodulin {ECO:0000313|EMBL:PKU82832.1} OS=Dendrobium catenatum ORFNames=MA16_Dca006130 {ECO:0000313|EMBL:PKU82832.1} PE=4
gene_Dhu000013720	DHT	C	15123.9	160.532	7642.2	6.55765	0.0609212	107.641	0	0	Up	-	-	-	-	-	XP_020690911.1//uncharacterized protein LOC110105658`[Dendrobium catenatum]	PF04720.15//PDDEXK_6`PDDEXK-like family of unknown function	-	tr|A0A2I0WPK1|A0A2I0WPK1_9ASPA//Uncharacterized protein {ECO:0000313|EMBL:PKU77587.1} OS=Dendrobium catenatum ORFNames=MA16_Dca013708 {ECO:0000313|EMBL:PKU77587.1} PE=4
gene_Dhu000018143	DHT	C	2353.94	362.514	1358.23	2.69884	0.0606963	44.4645	0	0	Up	-	GO:0015031//protein transport`biological_process`The directed movement of proteins into, out of or within a cell, or between cells, by means of some agent such as a transporter or pore. [GOC:ai];GO:0016021//integral component of membrane`cellular_component`The component of a membrane consisting of the gene products and protein complexes having at least some part of their peptide sequence embedded…	K08500//SYP6`syntaxin of plants SYP6	ko04130//SNARE interactions in vesicular transport`Genetic Information Processing`Folding, sorting and degradation	-	KAH0468246.1//hypothetical protein IEQ34_003279`[Dendrobium chrysotoxum];PKU65945.1//hypothetical protein MA16_Dca009020`[Dendrobium catenatum];XP_020679471.1//uncharacterized protein LOC110097442`[Dendrobium catenatum]	PF09177.14//Syntaxin-6_N`Syntaxin 6, N-terminal	-	tr|A0A2I0VRA6|A0A2I0VRA6_9ASPA//Syntaxin-6_N domain-containing protein {ECO:0000259|Pfam:PF09177} OS=Dendrobium catenatum ORFNames=MA16_Dca009020 {ECO:0000313|EMBL:PKU65945.1} PE=4
gene_Dhu000017440	DHT	C	27045.4	47697	37371.2	-0.818532	0.0168872	-48.4707	0	0	No Significant Difference	-	GO:0016157//sucrose synthase activity`molecular_function`Catalysis of the reaction: UDP-glucose + D-fructose = UDP + sucrose. [EC:2.4.1.13];GO:0005985//sucrose metabolic process`biological_process`The chemical reactions and pathways involving sucrose, the disaccharide fructofuranosyl-glucopyranoside. [GOC:go_curators]	K00695//SUS`sucrose synthase [EC:2.4.1.13]	ko00500//Starch and sucrose metabolism`Metabolism`Carbohydrate metabolism;ko01100//Metabolic pathways`Metabolism`Global and overview maps;ko01110//Biosynthesis of secondary metabolites`Metabolism`Global and overview maps	-	XP_020673338.1//sucrose synthase 2`[Dendrobium catenatum]	PF00862.22//Sucrose_synth`Sucrose synthase;PF00534.23//Glycos_transf_1`Glycosyl transferases group 1;PF13692.9//Glyco_trans_1_4`Glycosyl transferases group 1	-	tr|A0A1S6YFQ3|A0A1S6YFQ3_DENOF//Sucrose synthase {ECO:0000256|ARBA:ARBA00012540, ECO:0000256|RuleBase:RU280817} EC=2.4.1.13 {ECO:0000256|ARBA:ARBA00012540, ECO:0000256|RuleBase:RU280817} OS=Dendrobium officinale (Orchid) Name=SUS2 {ECO:0000313|EMBL:AQX44098.1} PE=2
gene_Dhu000008453	DHT	C	1513.31	142.67	827.991	3.40671	0.0862463	39.4997	0	0	Up	-	-	K09419//HSFF`heat shock transcription factor, other eukaryote	-	-	XP_020671903.2//heat stress transcription factor B-1`[Dendrobium catenatum]	PF00447.20//HSF_DNA-bind`HSF-type DNA-binding	HSF//http://planttfdb.gao-lab.org/family.php?fam=HSF	tr|A0A835RVX5|A0A835RVX5_VANPL//HSF_DOMAIN domain-containing protein {ECO:0000259|PROSITE:PS00434} OS=Vanilla planifolia (Vanilla) ORFNames=HPP92_004226 {ECO:0000313|EMBL:KAG0499535.1} PE=3
gene_Dhu000026237	DHT	C	50741.1	847.256	25794.2	5.9043	0.0311691	189.428	0	0	Up	-	GO:0009408//response to heat`biological_process`Any process that results in a change in state or activity of a cell or an organism (in terms of movement, secretion, enzyme production, gene expression, etc.) as a result of a heat stimulus, a temperature stimulus above the optimal temperature for that organism. [GOC:lr]	K13993//HSP20`HSP20 family protein	ko04141//Protein processing in endoplasmic reticulum`Genetic Information Processing`Folding, sorting and degradation	-	XP_020694550.1//small heat shock protein, chloroplastic`[Dendrobium catenatum]	PF00011.24//HSP20`Hsp20/alpha crystallin family;PF17886.4//ArsA_HSP20`HSP20-like domain found in ArsA	-	tr|A0A2I0VED1|A0A2I0VED1_9ASPA//Small heat shock protein, chloroplastic {ECO:0000313|EMBL:PKU61743.1} OS=Dendrobium catenatum ORFNames=MA16_Dca024632 {ECO:0000313|EMBL:PKU61743.1} PE=3
novel4621	DHT	C	131.1	1982.29	1056.69	-3.91751	0.0988181	-39.6437	0	0	Down	-	GO:0016021//integral component of membrane`cellular_component`The component of a membrane consisting of the gene products and protein complexes having at least some part of their peptide sequence embedded in the hydrophobic region of the membrane. [GOC:dos, GOC:go_curators]	-	-	-	PKU64400.1//Early nodulin-93`[Dendrobium catenatum]	PF03386.17//ENOD93`Early nodulin 93 ENOD93 protein	-	tr|A0A2I0VLV9|A0A2I0VLV9_9ASPA//Early nodulin-93 {ECO:0000313|EMBL:PKU64400.1} OS=Dendrobium catenatum ORFNames=MA16_Dca021832 {ECO:0000313|EMBL:PKU64400.1} PE=4
gene_Dhu000001546	DHT	C	5532.18	1571.35	3551.76	1.81577	0.0379592	47.8349	0	0	Up	-	GO:0009698//phenylpropanoid metabolic process`biological_process`The chemical reactions and pathways involving aromatic derivatives of trans-cinnamic acid. [GOC:jl];GO:0016021//integral component of membrane`cellular_component`The component of a membrane consisting of the gene products and protein complexes having at least some part of their peptide sequence embedded in the hydrophobic region of …	K10526//OPCL1`OPC-8:0 CoA ligase 1 [EC:6.2.1.-]	ko00592//alpha-Linolenic acid metabolism`Metabolism`Lipid metabolism;ko01100//Metabolic pathways`Metabolism`Global and overview maps;ko01110//Biosynthesis of secondary metabolites`Metabolism`Global and overview maps	-	PKU83757.1//4-coumarate--CoA ligase-like 4`[Dendrobium catenatum];XP_020681831.1//4-coumarate--CoA ligase-like 4`[Dendrobium catenatum]	PF00501.31//AMP-binding`AMP-binding enzyme;PF13193.9//AMP-binding_C`AMP-binding enzyme C-terminal domain	-	tr|A0A2I0X768|A0A2I0X768_9ASPA//4-coumarate--CoA ligase-like 4 {ECO:0000313|EMBL:PKU83757.1} OS=Dendrobium catenatum ORFNames=MA16_Dca010150 {ECO:0000313|EMBL:PKU83757.1} PE=4
gene_Dhu000013208	DHT	C	21528.9	10108.9	15818.9	1.0906	0.021532	50.6504	0	0	Up	-	GO:0009535//chloroplast thylakoid membrane`cellular_component`The pigmented membrane of a chloroplast thylakoid. An example of this component is found in Arabidopsis thaliana. [GOC:lr, GOC:mtg_sensu];GO:0009654//photosystem II oxygen evolving complex`cellular_component`A complex, composed of a cluster of manganese, calcium and chloride ions bound to extrinsic proteins, that catalyzes the splittin…	K03541//psbR`photosystem II 10kDa protein	ko00195//Photosynthesis`Metabolism`Energy metabolism;ko01100//Metabolic pathways`Metabolism`Global and overview maps	-	KAH0460269.1//hypothetical protein IEQ34_010932`[Dendrobium chrysotoxum]	PF04725.15//PsbR`Photosystem II 10 kDa polypeptide PsbR	-	tr|A0A2I0X1Q4|A0A2I0X1Q4_9ASPA//Photosystem II 10 kDa polypeptide, chloroplastic {ECO:0000256|ARBA:ARBA00018725} OS=Dendrobium catenatum ORFNames=MA16_Dca003860 {ECO:0000313|EMBL:PKU81844.1} PE=3
gene_Dhu000026500	DHT	C	50088.3	164.747	25126.5	8.24787	0.058056	142.067	0	0	Up	-	GO:0051087//chaperone binding`molecular_function`Binding to a chaperone protein, a class of proteins that bind to nascent or unfolded polypeptides and ensure correct folding or transport. [PMID:10585443]	K10357//MYO5`myosin V	ko04814//Motor proteins`Cellular Processes`Cell motility	-	XP_020688395.1//uncharacterized protein LOC110103873`[Dendrobium catenatum]	PF02179.19//BAG`BAG domain	-	tr|A0A2I0XHI1|A0A2I0XHI1_9ASPA//BAG family molecular chaperone regulator 5, mitochondrial {ECO:0000313|EMBL:PKU87371.1} OS=Dendrobium catenatum ORFNames=MA16_Dca008467 {ECO:0000313|EMBL:PKU87371.1} PE=4
gene_Dhu000012189	DHT	C	1988.45	340.539	1164.49	2.54593	0.0651409	39.0834	0	0	Up	-	-	K13464//JAZ`jasmonate ZIM domain-containing protein	ko04075//Plant hormone signal transduction`Environmental Information Processing`Signal transduction	-	XP_020694311.1//protein TIFY 10a`[Dendrobium catenatum]	PF06200.17//tify`tify domain;PF09425.13//Jas_motif`Jas motif	-	tr|A0A2I0WG92|A0A2I0WG92_9ASPA//Protein TIFY 10B {ECO:0000313|EMBL:PKU74686.1} OS=Dendrobium catenatum ORFNames=MA16_Dca004877 {ECO:0000313|EMBL:PKU74686.1} PE=3
gene_Dhu000009618	DHT	C	576.193	3958.16	2267.18	-2.78091	0.0566201	-49.1153	0	0	Down	-	GO:0003743//translation initiation factor activity`molecular_function`Functions in the initiation of ribosome-mediated translation of mRNA into a polypeptide. [ISBN:0198506732]	K03260//EIF4G`translation initiation factor 4G	-	-	XP_020678238.1//eukaryotic translation initiation factor 4G isoform X1`[Dendrobium catenatum];XP_020678239.1//eukaryotic translation initiation factor 4G isoform X2`[Dendrobium catenatum]	PF02854.22//MIF4G`MIF4G domain;PF02847.20//MA3`MA3 domain	-	tr|A0A2I0W016|A0A2I0W016_9ASPA//Eukaryotic translation initiation factor 4G {ECO:0000313|EMBL:PKU68988.1} OS=Dendrobium catenatum ORFNames=MA16_Dca002256 {ECO:0000313|EMBL:PKU68988.1} PE=3
gene_Dhu000013368	DHT	C	5566.96	1185.18	3376.07	2.23169	0.0405282	55.0653	0	0	Up	-	-	-	-	-	PKU80569.1//hypothetical protein MA16_Dca011693`[Dendrobium catenatum];XP_020693734.1//uncharacterized protein LOC110107721`[Dendrobium catenatum]	PF04398.15//DUF538`Protein of unknown function, DUF538	-	tr|A0A2I0WY33|A0A2I0WY33_9ASPA//Uncharacterized protein {ECO:0000313|EMBL:PKU80569.1} OS=Dendrobium catenatum ORFNames=MA16_Dca011693 {ECO:0000313|EMBL:PKU80569.1} PE=4
gene_Dhu000000218	DHT	C	2104.39	9535.84	5820.11	-2.18009	0.0313263	-69.593	0	0	Down	-	GO:0004497//monooxygenase activity`molecular_function`Catalysis of the incorporation of one atom from molecular oxygen into a compound and the reduction of the other atom of oxygen to water. [ISBN:0198506732];GO:0016021//integral component of membrane`cellular_component`The component of a membrane consisting of the gene products and protein complexes having at least some part of their peptide seq…	K20617//CYP71A`cytochrome P450 family 71 subfamily A	-	-	KAH0467545.1//hypothetical protein IEQ34_002578`[Dendrobium chrysotoxum]	PF00067.25//p450`Cytochrome P450	-	tr|A0A2I0WEN9|A0A2I0WEN9_9ASPA//Cytochrome P450 71A1 {ECO:0000313|EMBL:PKU74115.1} OS=Dendrobium catenatum ORFNames=MA16_Dca026376 {ECO:0000313|EMBL:PKU74115.1} PE=3
gene_Dhu000020586	DHT	C	533.304	5077.86	2805.58	-3.25135	0.0525198	-61.9072	0	0	Down	-	GO:0004364//glutathione transferase activity`molecular_function`Catalysis of the reaction: R-X + glutathione = H-X + R-S-glutathione. R may be an aliphatic, aromatic or heterocyclic group; X may be a sulfate, nitrile or halide group. [EC:2.5.1.18];GO:0006749//glutathione metabolic process`biological_process`The chemical reactions and pathways involving glutathione, the tripeptide glutamylcysteiny…	K00799//GST, gst`glutathione S-transferase [EC:2.5.1.18]	ko00480//Glutathione metabolism`Metabolism`Metabolism of other amino acids;ko01100//Metabolic pathways`Metabolism`Global and overview maps	-	RWR81810.1//Glutathione S-transferase/chloride channel, C-terminal`[Cinnamomum micranthum f. kanehirae]	PF02798.23//GST_N`Glutathione S-transferase, N-terminal domain;PF13417.9//GST_N_3`Glutathione S-transferase, N-terminal domain;PF13409.9//GST_N_2`Glutathione S-transferase, N-terminal domain;PF00043.28//GST_C`Glutathione S-transferase, C-terminal domain;PF13410.9//GST_C_2`Glutathione S-transferase, C-terminal domain	-	tr|A0A443NTF9|A0A443NTF9_9MAGN//Glutathione transferase {ECO:0000256|ARBA:ARBA00012452} EC=2.5.1.18 {ECO:0000256|ARBA:ARBA00012452} OS=Cinnamomum micranthum f. kanehirae ORFNames=CKAN_01050700 {ECO:0000313|EMBL:RWR81810.1} PE=4
novel2407	DHT	C	80937	1815.35	41376.2	5.47856	0.0427153	128.258	0	0	Up	-	-	-	-	-	XP_020691819.1//uncharacterized protein LOC110106302`[Dendrobium catenatum]	-	-	tr|A0A2I0W9F9|A0A2I0W9F9_9ASPA//Uncharacterized protein {ECO:0000313|EMBL:PKU72297.1} OS=Dendrobium catenatum ORFNames=MA16_Dca006297 {ECO:0000313|EMBL:PKU72297.1} PE=4
gene_Dhu000023556	DHT	C	4629.62	64.5085	2347.06	6.16512	0.0973977	63.2984	0	0	Up	-	-	-	-	-	XP_020693859.1//uncharacterized protein LOC110107806`[Dendrobium catenatum]	-	-	tr|A0A8B8ZZD2|A0A8B8ZZD2_PHODC//uncharacterized protein LOC120107427 {ECO:0000313|RefSeq:XP_038976629.1} OS=Phoenix dactylifera (Date palm) Name=LOC120107427 {ECO:0000313|RefSeq:XP_038976629.1} PE=4
novel9507	DHT	C	3281.42	752.364	2016.89	2.12474	0.0503475	42.2014	0	0	Up	-	-	K19519//TGFBI, BIGH3`transforming growth factor-beta-induced protein	-	-	XP_020692389.1//fasciclin-like arabinogalactan protein 16`[Dendrobium catenatum]	PF02469.25//Fasciclin`Fasciclin domain	-	tr|A0A2I0X6M5|A0A2I0X6M5_9ASPA//Fasciclin-like arabinogalactan protein 17 {ECO:0000313|EMBL:PKU83565.1} OS=Dendrobium catenatum ORFNames=MA16_Dca008252 {ECO:0000313|EMBL:PKU83565.1} PE=3
gene_Dhu000016472	DHT	C	4500.66	27.806	2264.23	7.33927	0.141273	51.9509	0	0	Up	-	GO:0051091//positive regulation of DNA-binding transcription factor activity`biological_process`Any process that activates or increases the frequency, rate or extent of activity of a transcription factor, any factor involved in the initiation or regulation of transcription. [GOC:ai]	-	-	-	XP_020688252.1//sigma factor binding protein 1, chloroplastic-like`[Dendrobium catenatum]	PF05678.17//VQ`VQ motif	-	tr|A0A2I0WL51|A0A2I0WL51_9ASPA//Sigma factor binding protein 1, chloroplastic {ECO:0000313|EMBL:PKU76387.1} OS=Dendrobium catenatum ORFNames=MA16_Dca000990 {ECO:0000313|EMBL:PKU76387.1} PE=4
novel6614	DHT	C	15009.6	7717.02	11363.3	0.959779	0.0227553	42.1783	0	0	No Significant Difference	-	GO:0044238//primary metabolic process`biological_process`The chemical reactions and pathways involving those compounds which are formed as a part of the normal anabolic and catabolic processes. These processes take place in most, if not all, cells of the organism. [GOC:go_curators, http://www.metacyc.org];GO:0046872//metal ion binding`molecular_function`Binding to a metal ion. [GOC:ai];GO:0044260…	K19042//BOI`E3 ubiquitin-protein ligase BOI and related proteins [EC:2.3.2.27]	-	-	XP_020683706.1//E3 ubiquitin-protein ligase BOI`[Dendrobium catenatum]	PF13920.9//zf-C3HC4_3`Zinc finger, C3HC4 type (RING finger)	-	tr|A0A2I0WCK7|A0A2I0WCK7_9ASPA//RING-type domain-containing protein {ECO:0000259|PROSITE:PS50089} OS=Dendrobium catenatum ORFNames=MA16_Dca024192 {ECO:0000313|EMBL:PKU73390.1} PE=4
gene_Dhu000008304	DHT	C	7489.18	1879.42	4684.3	1.99449	0.032039	62.2518	0	0	Up	-	GO:1902531//regulation of intracellular signal transduction`biological_process`Any process that modulates the frequency, rate or extent of intracellular signal transduction. [GOC:dph, GOC:signaling, GOC:tb, GOC:TermGenie];GO:0000155//phosphorelay sensor kinase activity`molecular_function`Catalysis of the phosphorylation of a histidine residue in response to detection of an extracellular signal su…	K14509//ETR, ERS`ethylene receptor [EC:2.7.13.-]	ko04016//MAPK signaling pathway - plant`Environmental Information Processing`Signal transduction;ko04075//Plant hormone signal transduction`Environmental Information Processing`Signal transduction	-	XP_020689824.1//ethylene receptor 2`[Dendrobium catenatum]	PF01590.29//GAF`GAF domain;PF00072.27//Response_reg`Response regulator receiver domain	-	tr|A0A2I0X670|A0A2I0X670_9ASPA//Ethylene receptor {ECO:0000256|PIRNR:PIRNR026389} OS=Dendrobium catenatum ORFNames=MA16_Dca016537 {ECO:0000313|EMBL:PKU83428.1} PE=3
gene_Dhu000000833	DHT	C	2847.98	282.609	1565.3	3.33293	0.0623528	53.4527	0	0	Up	-	-	K13464//JAZ`jasmonate ZIM domain-containing protein	ko04075//Plant hormone signal transduction`Environmental Information Processing`Signal transduction	-	XP_020701950.1//protein TIFY 10a-like`[Dendrobium catenatum];KAH0451402.1//hypothetical protein IEQ34_018701`[Dendrobium chrysotoxum]	PF06200.17//tify`tify domain	-	tr|A0A2I0WG92|A0A2I0WG92_9ASPA//Protein TIFY 10B {ECO:0000313|EMBL:PKU74686.1} OS=Dendrobium catenatum ORFNames=MA16_Dca004877 {ECO:0000313|EMBL:PKU74686.1} PE=3
gene_Dhu000013415	DHT	C	2193.4	6460.56	4326.98	-1.55859	0.0335284	-46.4857	0	0	Down	-	GO:0009570//chloroplast stroma`cellular_component`The space enclosed by the double membrane of a chloroplast but excluding the thylakoid space. It contains DNA, ribosomes and some temporary products of photosynthesis. [ISBN:0198547684];GO:0046872//metal ion binding`molecular_function`Binding to a metal ion. [GOC:ai];GO:0051539//4 iron, 4 sulfur cluster binding`molecular_function`Binding to a 4 ir…	K00366//nirA`ferredoxin-nitrite reductase [EC:1.7.7.1]	ko00910//Nitrogen metabolism`Metabolism`Energy metabolism;ko01100//Metabolic pathways`Metabolism`Global and overview maps	-	XP_020672782.1//ferredoxin--nitrite reductase, chloroplastic`[Dendrobium catenatum]	PF03460.20//NIR_SIR_ferr`Nitrite/Sulfite reductase ferredoxin-like half domain;PF01077.25//NIR_SIR`Nitrite and sulphite reductase 4Fe-4S domain	-	tr|A0A2I0X7Q8|A0A2I0X7Q8_9ASPA//Ferredoxin--nitrite reductase, chloroplastic {ECO:0000313|EMBL:PKU83953.1} OS=Dendrobium catenatum ORFNames=MA16_Dca006428 {ECO:0000313|EMBL:PKU83953.1} PE=3
novel3356	DHT	C	309096	194.767	154646	10.6319	0.0530282	200.495	0	0	Up	-	-	K13993//HSP20`HSP20 family protein	ko04141//Protein processing in endoplasmic reticulum`Genetic Information Processing`Folding, sorting and degradation	-	XP_020704251.1//17.1 kDa class II heat shock protein`[Dendrobium catenatum]	PF00011.24//HSP20`Hsp20/alpha crystallin family;PF17886.4//ArsA_HSP20`HSP20-like domain found in ArsA	-	tr|A0A2I0VE30|A0A2I0VE30_9ASPA//17.9 kDa class II heat shock protein {ECO:0000313|EMBL:PKU61669.1} OS=Dendrobium catenatum ORFNames=MA16_Dca025744 {ECO:0000313|EMBL:PKU61669.1} PE=3
gene_Dhu000011240	DHT	C	4538.52	1196.27	2867.4	1.92359	0.0395649	48.6185	0	0	Up	-	GO:0008270//zinc ion binding`molecular_function`Binding to a zinc ion (Zn). [GOC:ai]	K06874//K06874`zinc finger protein	-	-	XP_020705630.1//zinc finger protein ZPR1 isoform X1`[Dendrobium catenatum]	PF03367.16//zf-ZPR1`ZPR1 zinc-finger domain	-	tr|A0A2I0WL15|A0A2I0WL15_9ASPA//Uncharacterized protein {ECO:0000313|EMBL:PKU76351.1} OS=Dendrobium catenatum ORFNames=MA16_Dca022782 {ECO:0000313|EMBL:PKU76351.1} PE=3
gene_Dhu000017922	DHT	C	21725.4	5464.77	13595.1	1.9911	0.0248776	80.0358	0	0	Up	-	GO:0015995//chlorophyll biosynthetic process`biological_process`The chemical reactions and pathways resulting in the formation of chlorophyll, any compound of magnesium complexed in a porphyrin (tetrapyrrole) ring and which functions as a photosynthetic pigment, from less complex precursors. [GOC:jl];GO:0015979//photosynthesis`biological_process`The synthesis by organisms of organic chemical comp…	K00218//por`protochlorophyllide reductase [EC:1.3.1.33]	ko00860//Porphyrin metabolism`Metabolism`Metabolism of cofactors and vitamins;ko01100//Metabolic pathways`Metabolism`Global and overview maps;ko01110//Biosynthesis of secondary metabolites`Metabolism`Global and overview maps	-	XP_020684932.1//protochlorophyllide reductase`[Dendrobium catenatum]	PF08659.13//KR`KR domain;PF00106.28//adh_short`short chain dehydrogenase;PF13561.9//adh_short_C2`Enoyl-(Acyl carrier protein) reductase	-	tr|A0A2I0WLX1|A0A2I0WLX1_9ASPA//NADPH-protochlorophyllide oxidoreductase {ECO:0000256|RuleBase:RU365001} EC=1.3.1.33 {ECO:0000256|RuleBase:RU365001} OS=Dendrobium catenatum ORFNames=MA16_Dca001253 {ECO:0000313|EMBL:PKU76648.1} PE=3
novel10012	DHT	C	1864.19	31.2441	947.715	5.89778	0.140605	41.9456	0	0	Up	-	GO:0008137//NADH dehydrogenase (ubiquinone) activity`molecular_function`Catalysis of the reaction: NADH + ubiquinone + 5 H(+)(in) <=> NAD(+) + ubiquinol + 4 H(+)(out). [RHEA:29091];GO:0016021//integral component of membrane`cellular_component`The component of a membrane consisting of the gene products and protein complexes having at least some part of their peptide sequence embedded in the hydrop…	K03881//ND4`NADH-ubiquinone oxidoreductase chain 4 [EC:7.1.1.2]	ko00190//Oxidative phosphorylation`Metabolism`Energy metabolism;ko01100//Metabolic pathways`Metabolism`Global and overview maps	-	KAH0447116.1//hypothetical protein IEQ34_024031`[Dendrobium chrysotoxum]	-	-	tr|A0A6V7PYX7|A0A6V7PYX7_ANACO//Uncharacterized protein {ECO:0000313|EMBL:CAD1835877.1} OS=Ananas comosus var. bracteatus ORFNames=CB5_LOCUS19088 {ECO:0000313|EMBL:CAD1835877.1} PE=4
gene_Dhu000020147	DHT	C	257.661	2680.84	1469.25	-3.37973	0.0761082	-44.4069	0	0	Down	-	GO:0016021//integral component of membrane`cellular_component`The component of a membrane consisting of the gene products and protein complexes having at least some part of their peptide sequence embedded in the hydrophobic region of the membrane. [GOC:dos, GOC:go_curators];GO:0140359//ABC-type transporter activity`molecular_function`Primary active transporter characterized by two nucleotide-bind…	K05666//ABCC2`ATP-binding cassette, subfamily C (CFTR/MRP), member 2	ko02010//ABC transporters`Environmental Information Processing`Membrane transport	-	XP_020679363.1//ABC transporter C family member 5`[Dendrobium catenatum]	PF00664.26//ABC_membrane`ABC transporter transmembrane region;PF00005.30//ABC_tran`ABC transporter	-	tr|A0A2I0VUQ0|A0A2I0VUQ0_9ASPA//ABC transporter C family member 5 {ECO:0000313|EMBL:PKU67148.1} OS=Dendrobium catenatum ORFNames=MA16_Dca013009 {ECO:0000313|EMBL:PKU67148.1} PE=3
gene_Dhu000011451	DHT	C	17498.3	39.4542	8768.87	8.79278	0.116408	75.5341	0	0	Up	-	GO:0003677//DNA binding`molecular_function`Any molecular function by which a gene product interacts selectively and non-covalently with DNA (deoxyribonucleic acid). [GOC:dph, GOC:jl, GOC:tb, GOC:vw]	K03627//MBF1`putative transcription factor	-	-	KAH0448101.1//hypothetical protein IEQ34_021901`[Dendrobium chrysotoxum]	PF08523.13//MBF1`Multiprotein bridging factor 1;PF01381.25//HTH_3`Helix-turn-helix	-	tr|A0A2P5DJ54|A0A2P5DJ54_PARAD//Transcription regulator, DNA-binding {ECO:0000313|EMBL:PON73318.1} OS=Parasponia andersonii (Sponia andersonii) ORFNames=PanWU01x14_058220 {ECO:0000313|EMBL:PON73318.1} PE=4
gene_Dhu000026644	DHT	C	61010.9	19311.5	40161.2	1.65961	0.0144326	114.99	0	0	Up	-	GO:0005856//cytoskeleton`cellular_component`Any of the various filamentous elements that form the internal framework of cells, and typically remain after treatment of the cells with mild detergent to remove membrane constituents and soluble components of the cytoplasm. The term embraces intermediate filaments, microfilaments, microtubules, the microtrabecular lattice, and other structures charact…	K05692//ACTB_G1`actin beta/gamma 1	ko03082//ATP-dependent chromatin remodeling`Genetic Information Processing`Chromosome;ko04145//Phagosome`Cellular Processes`Transport and catabolism;ko04814//Motor proteins`Cellular Processes`Cell motility	-	TYJ39561.1//hypothetical protein E1A91_A04G077900v1`[Gossypium mustelinum];XP_020703623.1//actin-7`[Dendrobium catenatum]	PF00022.22//Actin`Actin	-	tr|A0A5D2ZPM4|A0A5D2ZPM4_GOSMU//Uncharacterized protein {ECO:0000313|EMBL:TYJ39561.1} OS=Gossypium mustelinum (Cotton) ORFNames=E1A91_A04G077900v1 {ECO:0000313|EMBL:TYJ39561.1} PE=3;tr|S5M7T7|S5M7T7_DENOF//Actin {ECO:0000313|EMBL:AGR45356.1} Actin 7 {ECO:0000313|EMBL:APB87941.1} OS=Dendrobium officinale (Orchid) PE=2
gene_Dhu000000237	DHT	C	678.776	4594.01	2636.39	-2.75832	0.0511188	-53.9592	0	0	Down	-	GO:0000285//1-phosphatidylinositol-3-phosphate 5-kinase activity`molecular_function`Catalysis of the reaction: a 1-phosphatidyl-1D-myo-inositol 3-phosphate + ATP = a 1-phosphatidyl-1D-myo-inositol 3,5-bisphosphate + ADP + 2 H(+). [EC:2.7.1.150, RHEA:13609];GO:0046872//metal ion binding`molecular_function`Binding to a metal ion. [GOC:ai];GO:0016887//ATP hydrolysis activity`molecular_function`Catal…	K00921//PIKFYVE, FAB1`1-phosphatidylinositol-3-phosphate 5-kinase [EC:2.7.1.150]	ko00562//Inositol phosphate metabolism`Metabolism`Carbohydrate metabolism;ko01100//Metabolic pathways`Metabolism`Global and overview maps;ko04070//Phosphatidylinositol signaling system`Environmental Information Processing`Signal transduction;ko04145//Phagosome`Cellular Processes`Transport and catabolism	-	XP_020704443.1//1-phosphatidylinositol-3-phosphate 5-kinase FAB1B`[Dendrobium catenatum]	PF01363.24//FYVE`FYVE zinc finger;PF00118.27//Cpn60_TCP1`TCP-1/cpn60 chaperonin family;PF01504.21//PIP5K`Phosphatidylinositol-4-phosphate 5-Kinase	-	tr|A0A2I0WRA0|A0A2I0WRA0_9ASPA//1-phosphatidylinositol-3-phosphate 5-kinase {ECO:0000256|ARBA:ARBA00012009} EC=2.7.1.150 {ECO:0000256|ARBA:ARBA00012009} OS=Dendrobium catenatum ORFNames=MA16_Dca012291 {ECO:0000313|EMBL:PKU78171.1} PE=4
gene_Dhu000013861	DHT	C	69125.8	1185.58	35155.7	5.86548	0.0261158	224.595	0	0	Up	-	GO:0009408//response to heat`biological_process`Any process that results in a change in state or activity of a cell or an organism (in terms of movement, secretion, enzyme production, gene expression, etc.) as a result of a heat stimulus, a temperature stimulus above the optimal temperature for that organism. [GOC:lr];GO:0015074//DNA integration`biological_process`The process in which a DNA segme…	K13993//HSP20`HSP20 family protein;K09571//FKBP4_5`FK506-binding protein 4/5 [EC:5.2.1.8]	ko04141//Protein processing in endoplasmic reticulum`Genetic Information Processing`Folding, sorting and degradation	-	XP_020694550.1//small heat shock protein, chloroplastic`[Dendrobium catenatum];PKU78985.1//Retrovirus-related Pol polyprotein from transposon TNT 1-94`[Dendrobium catenatum]	PF00011.24//HSP20`Hsp20/alpha crystallin family;PF17886.4//ArsA_HSP20`HSP20-like domain found in ArsA;PF07727.17//RVT_2`Reverse transcriptase (RNA-dependent DNA polymerase)	-	tr|A0A2I0VED1|A0A2I0VED1_9ASPA//Small heat shock protein, chloroplastic {ECO:0000313|EMBL:PKU61743.1} OS=Dendrobium catenatum ORFNames=MA16_Dca024632 {ECO:0000313|EMBL:PKU61743.1} PE=3;tr|A0A2I0WTJ7|A0A2I0WTJ7_9ASPA//Retrovirus-related Pol polyprotein from transposon TNT 1-94 {ECO:0000313|EMBL:PKU78985.1} OS=Dendrobium catenatum ORFNames=MA16_Dca000329 {ECO:0000313|EMBL:PKU78985.1} PE=4
gene_Dhu000028184	DHT	C	11983.9	3570.57	7777.23	1.74688	0.0259762	67.2492	0	0	Up	-	GO:0016021//integral component of membrane`cellular_component`The component of a membrane consisting of the gene products and protein complexes having at least some part of their peptide sequence embedded in the hydrophobic region of the membrane. [GOC:dos, GOC:go_curators]	K23544//SERINC1`serine incorporator 1	-	-	KAH0461673.1//hypothetical protein IEQ34_009248`[Dendrobium chrysotoxum]	PF03348.18//Serinc`Serine incorporator (Serinc)	-	tr|A0A2I0WSW8|A0A2I0WSW8_9ASPA//Uncharacterized protein {ECO:0000313|EMBL:PKU78759.1} OS=Dendrobium catenatum ORFNames=MA16_Dca000102 {ECO:0000313|EMBL:PKU78759.1} PE=3
gene_Dhu000019083	DHT	C	6035.57	1300.57	3668.07	2.21439	0.0357653	61.9145	0	0	Up	-	-	K12796//ERBIN, ERBB2IP`erbb2-interacting protein	-	-	XP_020675509.1//plant intracellular Ras-group-related LRR protein 5`[Dendrobium catenatum]	PF13855.9//LRR_8`Leucine rich repeat	-	tr|A0A2I0WYH9|A0A2I0WYH9_9ASPA//Receptor-like protein 12 {ECO:0000313|EMBL:PKU80706.1} OS=Dendrobium catenatum ORFNames=MA16_Dca024680 {ECO:0000313|EMBL:PKU80706.1} PE=4
gene_Dhu000013758	DHT	C	9908.42	1598.94	5753.68	2.63159	0.0305074	86.2606	0	0	Up	-	GO:0003723//RNA binding`molecular_function`Binding to an RNA molecule or a portion thereof. [GOC:jl, GOC:mah]	K12881//THOC4, ALY`THO complex subunit 4	ko03013//Nucleocytoplasmic transport`Genetic Information Processing`Translation;ko03015//mRNA surveillance pathway`Genetic Information Processing`Translation;ko03040//Spliceosome`Genetic Information Processing`Transcription	-	XP_020689214.1//THO complex subunit 4A`[Dendrobium catenatum]	PF00076.25//RRM_1`RNA recognition motif. (a.k.a. RRM, RBD, or RNP domain);PF13865.9//FoP_duplication`C-terminal duplication domain of Friend of PRMT1	-	tr|A0A2I0XGK8|A0A2I0XGK8_9ASPA//29 kDa ribonucleoprotein B, chloroplastic {ECO:0000313|EMBL:PKU87030.1} OS=Dendrobium catenatum ORFNames=MA16_Dca013977 {ECO:0000313|EMBL:PKU87030.1} PE=4
novel5624	DHT	C	5579.84	70.2731	2825.06	6.31204	0.0924792	68.2537	0	0	Up	-	-	-	-	-	XP_028547837.1//protein PELPK1-like`[Dendrobium catenatum]	-	-	tr|A0A2I0VDJ8|A0A2I0VDJ8_9ASPA//Uncharacterized protein {ECO:0000313|EMBL:PKU61481.1} OS=Dendrobium catenatum ORFNames=MA16_Dca021538 {ECO:0000313|EMBL:PKU61481.1} PE=4
novel515	DHT	C	393.582	2606.77	1500.18	-2.72748	0.0641962	-42.4866	0	0	Down	-	GO:0010099//regulation of photomorphogenesis`biological_process`Any process that modulates the rate or extent of photomorphogenesis. [GOC:tb]	-	-	-	XP_028549789.1//uncharacterized protein LOC110112241 isoform X2`[Dendrobium catenatum]	-	-	tr|A0A2I0X1J2|A0A2I0X1J2_9ASPA//F-box protein {ECO:0000313|EMBL:PKU81785.1} OS=Dendrobium catenatum ORFNames=MA16_Dca003801 {ECO:0000313|EMBL:PKU81785.1} PE=4
gene_Dhu000015739	DHT	C	9147.38	3563.37	6355.37	1.36003	0.0311192	43.7039	0	0	Up	-	GO:0009535//chloroplast thylakoid membrane`cellular_component`The pigmented membrane of a chloroplast thylakoid. An example of this component is found in Arabidopsis thaliana. [GOC:lr, GOC:mtg_sensu];GO:0016021//integral component of membrane`cellular_component`The component of a membrane consisting of the gene products and protein complexes having at least some part of their peptide sequence emb…	K02695//psaH`photosystem I subunit VI	ko00195//Photosynthesis`Metabolism`Energy metabolism;ko01100//Metabolic pathways`Metabolism`Global and overview maps	-	XP_020702064.1//photosystem I reaction center subunit VI, chloroplastic`[Dendrobium catenatum]	PF03244.17//PSI_PsaH`Photosystem I reaction centre subunit VI	-	tr|A0A2I0W6E0|A0A2I0W6E0_9ASPA//Photosystem I reaction center subunit VI, chloroplastic {ECO:0000313|EMBL:PKU71229.1} OS=Dendrobium catenatum ORFNames=MA16_Dca007225 {ECO:0000313|EMBL:PKU71229.1} PE=3
novel6877	DHT	C	10542.9	5139.49	7841.17	1.03656	0.0252135	41.1113	0	0	Up	-	-	K21435//ANKRD6`ankyrin repeat domain-containing protein 6	-	-	XP_020686337.1//ankyrin repeat domain-containing protein 2B isoform X1`[Dendrobium catenatum]	PF17830.4//STI1`STI1 domain;PF12796.10//Ank_2`Ankyrin repeats (3 copies);PF13637.9//Ank_4`Ankyrin repeats (many copies);PF13857.9//Ank_5`Ankyrin repeats (many copies)	-	tr|A0A2I0WKJ2|A0A2I0WKJ2_9ASPA//Ankyrin repeat domain-containing protein 2 {ECO:0000313|EMBL:PKU76177.1} OS=Dendrobium catenatum ORFNames=MA16_Dca017590 {ECO:0000313|EMBL:PKU76177.1} PE=4
gene_Dhu000004075	DHT	C	3725.24	8317.03	6021.13	-1.15869	0.0282136	-41.0685	0	0	Down	-	GO:0016021//integral component of membrane`cellular_component`The component of a membrane consisting of the gene products and protein complexes having at least some part of their peptide sequence embedded in the hydrophobic region of the membrane. [GOC:dos, GOC:go_curators];GO:0005216//ion channel activity`molecular_function`Enables the facilitated diffusion of an ion (by an energy-independent pr…	K05391//CNGC`cyclic nucleotide gated channel, plant	ko04626//Plant-pathogen interaction`Organismal Systems`Environmental adaptation	-	APB87939.1//cyclic nucleotide-gated cation channel protein`[Dendrobium officinale]	PF00520.34//Ion_trans`Ion transport protein;PF00027.32//cNMP_binding`Cyclic nucleotide-binding domain	-	tr|A0A1J0CN63|A0A1J0CN63_DENOF//Cyclic nucleotide-gated cation channel protein {ECO:0000313|EMBL:APB87939.1} OS=Dendrobium officinale (Orchid) Name=SAND {ECO:0000313|EMBL:APB87939.1} PE=2
gene_Dhu000018345	DHT	C	12150.7	3939.34	8045.04	1.62499	0.0256818	63.2739	0	0	Up	-	-	K06630//YWHAE`14-3-3 protein epsilon	-	-	KAH0464062.1//hypothetical protein IEQ34_006848`[Dendrobium chrysotoxum]	PF00244.23//14-3-3`14-3-3 protein	-	tr|A0A2I0X9A6|A0A2I0X9A6_9ASPA//14-3-3-like protein {ECO:0000313|EMBL:PKU84482.1} OS=Dendrobium catenatum ORFNames=MA16_Dca002995 {ECO:0000313|EMBL:PKU84482.1} PE=3;tr|A0A2I0WQP9|A0A2I0WQP9_9ASPA//14-3-3-like protein {ECO:0000313|EMBL:PKU77977.1} OS=Dendrobium catenatum ORFNames=MA16_Dca011597 {ECO:0000313|EMBL:PKU77977.1} PE=3
gene_Dhu000011822	DHT	C	280.016	3241.52	1760.77	-3.53261	0.069739	-50.6547	0	0	Down	-	GO:0016021//integral component of membrane`cellular_component`The component of a membrane consisting of the gene products and protein complexes having at least some part of their peptide sequence embedded in the hydrophobic region of the membrane. [GOC:dos, GOC:go_curators];GO:0140359//ABC-type transporter activity`molecular_function`Primary active transporter characterized by two nucleotide-bind…	K05666//ABCC2`ATP-binding cassette, subfamily C (CFTR/MRP), member 2	ko02010//ABC transporters`Environmental Information Processing`Membrane transport	-	XP_020673336.1//putative ABC transporter C family member 15`[Dendrobium catenatum]	PF00664.26//ABC_membrane`ABC transporter transmembrane region;PF00005.30//ABC_tran`ABC transporter	-	tr|A0A2I0VB52|A0A2I0VB52_9ASPA//ABC transporter C family member 9 {ECO:0000313|EMBL:PKU60642.1} OS=Dendrobium catenatum ORFNames=MA16_Dca020414 {ECO:0000313|EMBL:PKU60642.1} PE=3
gene_Dhu000023333	DHT	C	990.587	4747.41	2869	-2.26071	0.0441771	-51.1737	0	0	Down	-	GO:0006281//DNA repair`biological_process`The process of restoring DNA after damage. Genomes are subject to damage by chemical and physical agents in the environment (e.g. UV and ionizing radiations, chemical mutagens, fungal and bacterial toxins, etc.) and by free radicals or alkylating agents endogenously generated in metabolism. DNA is also damaged because of errors during its replication. A v…	K06699//PSME4`proteasome activator subunit 4	ko03050//Proteasome`Genetic Information Processing`Folding, sorting and degradation	-	XP_020681727.1//proteasome activator subunit 4 isoform X1`[Dendrobium catenatum]	PF11919.11//DUF3437`Domain of unknown function (DUF3437);PF16507.8//BLM10_mid`Proteasome-substrate-size regulator, mid region	-	tr|A0A515HG83|A0A515HG83_CYMEN//Proteasome activator subunit 4-like {ECO:0000313|EMBL:QDL88425.1} OS=Cymbidium ensifolium (Orchid) (Epidendrum ensifolium) PE=2
gene_Dhu000021725	DHT	C	19083.7	1992.76	10538.2	3.25945	0.0272325	119.69	0	0	Up	-	GO:0003924//GTPase activity`molecular_function`Catalysis of the reaction: GTP + H2O = GDP + phosphate. [ISBN:0198547684, PMID:26832457, PMID:27218782];GO:0007017//microtubule-based process`biological_process`Any cellular process that depends upon or alters the microtubule cytoskeleton, that part of the cytoskeleton comprising microtubules and their associated proteins. [GOC:mah];GO:0005200//struc…	K07374//TUBA`tubulin alpha	ko04145//Phagosome`Cellular Processes`Transport and catabolism;ko04814//Motor proteins`Cellular Processes`Cell motility	-	XP_020680367.1//tubulin alpha-4 chain isoform X1`[Dendrobium catenatum]	PF00091.28//Tubulin`Tubulin/FtsZ family, GTPase domain;PF03953.20//Tubulin_C`Tubulin C-terminal domain	-	tr|A0A0K0VH96|A0A0K0VH96_DENOF//Tubulin alpha chain {ECO:0000256|RuleBase:RU000352} OS=Dendrobium officinale (Orchid) Name=TUA {ECO:0000313|EMBL:AKR76259.1} PE=2
gene_Dhu000012985	DHT	C	8252.73	3639.66	5946.2	1.18109	0.0279602	42.2416	0	0	Up	-	GO:0016021//integral component of membrane`cellular_component`The component of a membrane consisting of the gene products and protein complexes having at least some part of their peptide sequence embedded in the hydrophobic region of the membrane. [GOC:dos, GOC:go_curators];GO:0006811//ion transport`biological_process`The directed movement of charged atoms or small charged molecules into, out of …	K22048//MSL4S`mechanosensitive ion channel protein 4/5/6/7/8/9/10	-	-	XP_020692434.1//mechanosensitive ion channel protein 10-like isoform X1`[Dendrobium catenatum]	PF00924.21//MS_channel`Mechanosensitive ion channel;PF06596.14//PsbX`Photosystem II reaction centre X protein (PsbX)	-	tr|A0A2I0VW93|A0A2I0VW93_9ASPA//Mechanosensitive ion channel protein {ECO:0000256|PIRNR:PIRNR017209} OS=Dendrobium catenatum ORFNames=MA16_Dca023235 {ECO:0000313|EMBL:PKU67683.1} PE=3
gene_Dhu000012501	DHT	C	10375.6	5428.74	7902.18	0.934576	0.0247973	37.6886	0	0	No Significant Difference	-	GO:0045905//positive regulation of translational termination`biological_process`Any process that activates or increases the frequency, rate or extent of translational termination. [GOC:go_curators];GO:0003746//translation elongation factor activity`molecular_function`Functions in chain elongation during polypeptide synthesis at the ribosome. [ISBN:0198506732];GO:0043022//ribosome binding`molecula…	K03263//EIF5A`translation initiation factor 5A	-	-	KJB08362.1//hypothetical protein B456_001G078800`[Gossypium raimondii];XP_020673538.1//eukaryotic translation initiation factor 5A`[Dendrobium catenatum]	PF01287.23//eIF-5a`Eukaryotic elongation factor 5A hypusine, DNA-binding OB fold	-	tr|A0A0D2LW18|A0A0D2LW18_GOSRA//eIF-5a domain-containing protein {ECO:0000259|SMART:SM01376} OS=Gossypium raimondii (New World cotton) ORFNames=B456_001G078800 {ECO:0000313|EMBL:KJB08362.1} PE=3;tr|A0A2I0X0V5|A0A2I0X0V5_9ASPA//Eukaryotic translation initiation factor 5A {ECO:0000256|RuleBase:RU362005} Short=eIF-5A {ECO:0000256|RuleBase:RU362005} OS=Dendrobium catenatum ORFNames=MA16_Dca007665 {EC…
gene_Dhu000007918	DHT	C	361.437	2373.34	1367.39	-2.71566	0.0682957	-39.7633	0	0	Down	-	-	K21994//LBD18`LOB domain-containing protein 18	-	-	KAH0450743.1//hypothetical protein IEQ34_021435`[Dendrobium chrysotoxum]	PF03195.17//LOB`Lateral organ boundaries (LOB) domain	LBD//http://planttfdb.gao-lab.org/family.php?fam=LBD	tr|A0A2I0WPW0|A0A2I0WPW0_9ASPA//LOB domain-containing protein 38 {ECO:0000313|EMBL:PKU77700.1} OS=Dendrobium catenatum ORFNames=MA16_Dca005532 {ECO:0000313|EMBL:PKU77700.1} PE=3
gene_Dhu000002278	DHT	C	613.156	2725.41	1669.28	-2.15239	0.0559659	-38.4589	0	0	Down	-	GO:0046872//metal ion binding`molecular_function`Binding to a metal ion. [GOC:ai];GO:0005524//ATP binding`molecular_function`Binding to ATP, adenosine 5'-triphosphate, a universally important coenzyme and enzyme regulator. [ISBN:0198506732]	K11643//CHD4, MI2B`chromodomain-helicase-DNA-binding protein 4 [EC:5.6.2.-]	ko03082//ATP-dependent chromatin remodeling`Genetic Information Processing`Chromosome	-	XP_020686639.1//CHD3-type chromatin-remodeling factor PICKLE isoform X3`[Dendrobium catenatum]	PF00628.32//PHD`PHD-finger;PF00385.27//Chromo`Chromo (CHRromatin Organisation MOdifier) domain;PF04851.18//ResIII`Type III restriction enzyme, res subunit;PF00176.26//SNF2-rel_dom`SNF2-related domain;PF11496.11//HDA2-3`Class II histone deacetylase complex subunits 2 and 3;PF00271.34//Helicase_C`Helicase conserved C-terminal domain;PF06465.16//DUF1087`CHD subfamily II, DUF1087;PF06461.14//CHDII_SA…	-	tr|A0A2I0WRL0|A0A2I0WRL0_9ASPA//CHD3-type chromatin-remodeling factor PICKLE {ECO:0000313|EMBL:PKU78296.1} OS=Dendrobium catenatum ORFNames=MA16_Dca008921 {ECO:0000313|EMBL:PKU78296.1} PE=4
gene_Dhu000001157	DHT	C	6210.25	1809.88	4010.07	1.7788	0.0365501	48.6674	0	0	Up	-	-	-	-	-	XP_020691096.1//ricin B-like lectin EULS3`[Dendrobium catenatum]	-	-	tr|A0A2I0VJH1|A0A2I0VJH1_9ASPA//Uncharacterized protein {ECO:0000313|EMBL:PKU63562.1} OS=Dendrobium catenatum ORFNames=MA16_Dca016703 {ECO:0000313|EMBL:PKU63562.1} PE=4
gene_Dhu000011770	DHT	C	39967.6	15779.6	27873.6	1.34079	0.0162535	82.4922	0	0	Up	-	GO:0003723//RNA binding`molecular_function`Binding to an RNA molecule or a portion thereof. [GOC:jl, GOC:mah]	K20102//YTHDF`YTH domain-containing family protein	-	-	XP_020686608.1//YTH domain-containing protein ECT4 isoform X1`[Dendrobium catenatum];XP_020686610.1//YTH domain-containing protein ECT4 isoform X2`[Dendrobium catenatum]	PF04146.18//YTH`YT521-B-like domain	-	tr|A0A2I0WRQ4|A0A2I0WRQ4_9ASPA//Cleavage and polyadenylation specificity factor CPSF30 {ECO:0000313|EMBL:PKU78344.1} OS=Dendrobium catenatum ORFNames=MA16_Dca008969 {ECO:0000313|EMBL:PKU78344.1} PE=4
gene_Dhu000005217	DHT	C	3350.65	343.906	1847.28	3.2842	0.0566814	57.9414	0	0	Up	-	-	K19519//TGFBI, BIGH3`transforming growth factor-beta-induced protein	-	-	XP_020673684.1//fasciclin-like arabinogalactan protein 6`[Dendrobium catenatum]	PF02469.25//Fasciclin`Fasciclin domain	-	tr|A0A2I0VNF4|A0A2I0VNF4_9ASPA//Fasciclin-like arabinogalactan protein 6 {ECO:0000313|EMBL:PKU64937.1} OS=Dendrobium catenatum ORFNames=MA16_Dca004552 {ECO:0000313|EMBL:PKU64937.1} PE=3
novel6964	DHT	C	812.994	5424.14	3118.56	-2.73821	0.0480837	-56.9466	0	0	Down	-	GO:0030246//carbohydrate binding`molecular_function`Binding to a carbohydrate, which includes monosaccharides, oligosaccharides and polysaccharides as well as substances derived from monosaccharides by reduction of the carbonyl group (alditols), by oxidation of one or more hydroxy groups to afford the corresponding aldehydes, ketones, or carboxylic acids, or by replacement of one or more hydroxy …	-	-	-	XP_020688646.1//mannose-specific lectin`[Dendrobium catenatum]	-	-	tr|A0A2I0W310|A0A2I0W310_9ASPA//Mannose-specific lectin {ECO:0000313|EMBL:PKU70050.1} OS=Dendrobium catenatum ORFNames=MA16_Dca014496 {ECO:0000313|EMBL:PKU70050.1} PE=4
novel7038	DHT	C	3410.03	658.9	2034.46	2.37171	0.0480704	49.3382	0	0	Up	-	GO:0003924//GTPase activity`molecular_function`Catalysis of the reaction: GTP + H2O = GDP + phosphate. [ISBN:0198547684, PMID:26832457, PMID:27218782];GO:0005525//GTP binding`molecular_function`Binding to GTP, guanosine triphosphate. [GOC:ai]	K07904//RAB11A`Ras-related protein Rab-11A	ko04144//Endocytosis`Cellular Processes`Transport and catabolism	-	XP_020689802.1//ras-related protein RIC2`[Dendrobium catenatum]	PF00025.24//Arf`ADP-ribosylation factor family;PF01926.26//MMR_HSR1`50S ribosome-binding GTPase;PF08477.16//Roc`Ras of Complex, Roc, domain of DAPkinase;PF00071.25//Ras`Ras family	-	tr|A0A6I9QUS8|A0A6I9QUS8_ELAGV//ras-related protein RIC2 {ECO:0000313|RefSeq:XP_010915480.1} OS=Elaeis guineensis var. tenera (Oil palm) Name=LOC105040589 {ECO:0000313|RefSeq:XP_010915480.1} PE=4
novel6365	DHT	C	7762.13	240.232	4001.18	5.01405	0.0548102	91.4801	0	0	Up	-	GO:0005737//cytoplasm`cellular_component`The contents of a cell excluding the plasma membrane and nucleus, but including other subcellular structures. [ISBN:0198547684];GO:0005634//nucleus`cellular_component`A membrane-bounded organelle of eukaryotic cells in which chromosomes are housed and replicated. In most cells, the nucleus contains all of the cell's chromosomes except the organellar chromo…	K08770//UBC`ubiquitin C;K04551//UBB`ubiquitin B	ko04120//Ubiquitin mediated proteolysis`Genetic Information Processing`Folding, sorting and degradation	-	XP_020694051.1//polyubiquitin`[Dendrobium catenatum]	PF11976.11//Rad60-SLD`Ubiquitin-2 like Rad60 SUMO-like;PF00240.26//ubiquitin`Ubiquitin family	-	tr|A0A2I0X6C3|A0A2I0X6C3_9ASPA//Polyubiquitin {ECO:0000313|EMBL:PKU83478.1} OS=Dendrobium catenatum ORFNames=MA16_Dca027346 {ECO:0000313|EMBL:PKU83478.1} PE=4
gene_Dhu000017184	DHT	C	5961.88	2045.34	4003.61	1.54347	0.0365128	42.2721	0	0	Up	-	GO:0042732//D-xylose metabolic process`biological_process`The chemical reactions and pathways involving D-xylose, a naturally occurring plant polysaccharide. [ISBN:0198506732];GO:0033320//UDP-D-xylose biosynthetic process`biological_process`The chemical reactions and pathways resulting in the formation of UDP-D-xylose, uridinediphosphoxylose, a substance composed of xylose in glycosidic linkage w…	K08678//UXS1, uxs`UDP-glucuronate decarboxylase [EC:4.1.1.35]	ko00520//Amino sugar and nucleotide sugar metabolism`Metabolism`Carbohydrate metabolism;ko01100//Metabolic pathways`Metabolism`Global and overview maps;ko01250//Biosynthesis of nucleotide sugars`Metabolism`Global and overview maps	-	XP_020701263.1//UDP-glucuronic acid decarboxylase 2`[Dendrobium catenatum]	PF04321.20//RmlD_sub_bind`RmlD substrate binding domain;PF01370.24//Epimerase`NAD dependent epimerase/dehydratase family;PF01073.22//3Beta_HSD`3-beta hydroxysteroid dehydrogenase/isomerase family;PF16363.8//GDP_Man_Dehyd`GDP-mannose 4,6 dehydratase;PF07993.15//NAD_binding_4`Male sterility protein	-	tr|A0A2I0WEL5|A0A2I0WEL5_9ASPA//UDP-glucuronate decarboxylase {ECO:0000256|ARBA:ARBA00012290} EC=4.1.1.35 {ECO:0000256|ARBA:ARBA00012290} OS=Dendrobium catenatum ORFNames=MA16_Dca019819 {ECO:0000313|EMBL:PKU74100.1} PE=3
novel441	DHT	C	36434.7	6427.89	21431.3	2.50291	0.0194738	128.527	0	0	Up	-	GO:0005507//copper ion binding`molecular_function`Binding to a copper (Cu) ion. [GOC:ai];GO:0008270//zinc ion binding`molecular_function`Binding to a zinc ion (Zn). [GOC:ai];GO:0006878//cellular copper ion homeostasis`biological_process`Any process involved in the maintenance of an internal steady state of copper ions at the level of a cell. [GOC:ai, GOC:mah]	-	-	-	XP_020680513.1//metallothionein-like protein type 3`[Dendrobium catenatum]	-	-	tr|A0A199W673|A0A199W673_ANACO//Metallothionein-like protein type 3 {ECO:0000313|EMBL:OAY84410.1} OS=Ananas comosus (Pineapple) (Ananas ananas) ORFNames=ACMD2_02039 {ECO:0000313|EMBL:OAY84410.1} PE=4
gene_Dhu000014313	DHT	C	11595.3	4355.02	7975.18	1.41279	0.0248397	56.8764	0	0	Up	-	GO:0033178//proton-transporting two-sector ATPase complex, catalytic domain`cellular_component`A protein complex that forms part of a proton-transporting two-sector ATPase complex and catalyzes ATP hydrolysis or synthesis. The catalytic domain (F1, V1, or A1) comprises a hexameric catalytic core and a central stalk, and is peripherally associated with the membrane when the two-sector ATPase is as…	K02150//ATPeV1E, ATP6E`V-type H+-transporting ATPase subunit E	ko00190//Oxidative phosphorylation`Metabolism`Energy metabolism;ko01100//Metabolic pathways`Metabolism`Global and overview maps;ko04145//Phagosome`Cellular Processes`Transport and catabolism	-	XP_020689890.1//V-type proton ATPase subunit E`[Dendrobium catenatum]	PF01991.21//vATP-synt_E`ATP synthase (E/31 kDa) subunit	-	tr|A0A2I0XFJ3|A0A2I0XFJ3_9ASPA//V-type proton ATPase subunit E {ECO:0000313|EMBL:PKU86682.1} OS=Dendrobium catenatum ORFNames=MA16_Dca014324 {ECO:0000313|EMBL:PKU86682.1} PE=3
gene_Dhu000003421	DHT	C	2876.52	658.502	1767.51	2.12692	0.0502489	42.3276	0	0	Up	-	GO:0004364//glutathione transferase activity`molecular_function`Catalysis of the reaction: R-X + glutathione = H-X + R-S-glutathione. R may be an aliphatic, aromatic or heterocyclic group; X may be a sulfate, nitrile or halide group. [EC:2.5.1.18];GO:0009636//response to toxic substance`biological_process`Any process that results in a change in state or activity of a cell or an organism (in terms…	K00799//GST, gst`glutathione S-transferase [EC:2.5.1.18]	ko00480//Glutathione metabolism`Metabolism`Metabolism of other amino acids;ko01100//Metabolic pathways`Metabolism`Global and overview maps	-	XP_020683199.1//probable glutathione S-transferase GSTF1`[Dendrobium catenatum]	PF02798.23//GST_N`Glutathione S-transferase, N-terminal domain;PF13417.9//GST_N_3`Glutathione S-transferase, N-terminal domain;PF13409.9//GST_N_2`Glutathione S-transferase, N-terminal domain;PF00043.28//GST_C`Glutathione S-transferase, C-terminal domain;PF14497.9//GST_C_3`Glutathione S-transferase, C-terminal domain	-	tr|A0A2I0WHF8|A0A2I0WHF8_9ASPA//Glutathione transferase {ECO:0000256|ARBA:ARBA00012452} EC=2.5.1.18 {ECO:0000256|ARBA:ARBA00012452} OS=Dendrobium catenatum ORFNames=MA16_Dca019469 {ECO:0000313|EMBL:PKU75100.1} PE=3
gene_Dhu000003914	DHT	C	1430.17	91.8151	760.994	3.96125	0.101507	39.0243	0	0	Up	-	GO:0042545//cell wall modification`biological_process`The series of events leading to chemical and structural alterations of an existing cell wall that can result in loosening, increased extensibility or disassembly. [GOC:jl];GO:0016021//integral component of membrane`cellular_component`The component of a membrane consisting of the gene products and protein complexes having at least some part of …	K01051//E3.1.1.11`pectinesterase [EC:3.1.1.11]	ko00040//Pentose and glucuronate interconversions`Metabolism`Carbohydrate metabolism;ko01100//Metabolic pathways`Metabolism`Global and overview maps	-	XP_020680042.1//pectinesterase 1-like`[Dendrobium catenatum]	PF04043.18//PMEI`Plant invertase/pectin methylesterase inhibitor;PF01095.22//Pectinesterase`Pectinesterase;PF12708.10//Pectate_lyase_3`Pectate lyase superfamily protein	-	tr|A0A2I0WGJ6|A0A2I0WGJ6_9ASPA//Pectinesterase {ECO:0000256|RuleBase:RU000589} EC=3.1.1.11 {ECO:0000256|RuleBase:RU000589} OS=Dendrobium catenatum ORFNames=MA16_Dca004977 {ECO:0000313|EMBL:PKU74786.1} PE=3
gene_Dhu000026701	DHT	C	4627.4	1533.28	3080.34	1.59344	0.039642	40.1958	0	0	Up	-	GO:0005840//ribosome`cellular_component`An intracellular organelle, about 200 A in diameter, consisting of RNA and protein. It is the site of protein biosynthesis resulting from translation of messenger RNA (mRNA). It consists of two subunits, one large and one small, each containing only protein and RNA. Both the ribosome and its subunits are characterized by their sedimentation coefficients, ex…	K02947//RP-S10e, RPS10`small subunit ribosomal protein S10e	ko03010//Ribosome`Genetic Information Processing`Translation	-	XP_020673120.1//40S ribosomal protein S10-1-like`[Dendrobium catenatum]	PF03501.18//S10_plectin`Plectin/S10 domain	-	tr|A0A2I0WQ98|A0A2I0WQ98_9ASPA//40S ribosomal protein S10 {ECO:0000313|EMBL:PKU77828.1} OS=Dendrobium catenatum ORFNames=MA16_Dca005660 {ECO:0000313|EMBL:PKU77828.1} PE=4
gene_Dhu000022648	DHT	C	4836.15	54.3572	2445.25	6.47556	0.103799	62.3853	0	0	Up	-	GO:0008168//methyltransferase activity`molecular_function`Catalysis of the transfer of a methyl group to an acceptor molecule. [ISBN:0198506732];GO:0032259//methylation`biological_process`The process in which a methyl group is covalently attached to a molecule. [GOC:mah]	K17710//PTCD1`pentatricopeptide repeat domain-containing protein 1	-	-	XP_020689529.2//pentatricopeptide repeat-containing protein At5g64320, mitochondrial`[Dendrobium catenatum]	PF13041.9//PPR_2`PPR repeat family;PF12854.10//PPR_1`PPR repeat;PF17177.7//PPR_long`Pentacotripeptide-repeat region of PRORP;PF13812.9//PPR_3`Pentatricopeptide repeat domain;PF01535.23//PPR`PPR repeat	-	tr|A0A2I0AWL0|A0A2I0AWL0_9ASPA//Pentatricopeptide repeat-containing protein {ECO:0000313|EMBL:PKA59934.1} EC=2.1.1.204 {ECO:0000313|EMBL:PKA59934.1} OS=Apostasia shenzhenica ORFNames=AXF42_Ash015992 {ECO:0000313|EMBL:PKA59934.1} PE=4
novel303	DHT	C	2206.49	434.682	1320.59	2.34358	0.059567	39.3436	0	0	Up	-	GO:0016021//integral component of membrane`cellular_component`The component of a membrane consisting of the gene products and protein complexes having at least some part of their peptide sequence embedded in the hydrophobic region of the membrane. [GOC:dos, GOC:go_curators]	-	-	-	PKU79012.1//hypothetical protein MA16_Dca000356`[Dendrobium catenatum]	PF04862.15//DUF642`Protein of unknown function (DUF642)	-	tr|A0A2I0WTM0|A0A2I0WTM0_9ASPA//Uncharacterized protein {ECO:0000313|EMBL:PKU79012.1} OS=Dendrobium catenatum ORFNames=MA16_Dca000356 {ECO:0000313|EMBL:PKU79012.1} PE=4
gene_Dhu000027776	DHT	C	3902.94	1176.81	2539.88	1.72975	0.0443482	39.0037	0	0	Up	-	GO:0004372//glycine hydroxymethyltransferase activity`molecular_function`Catalysis of the reaction: 5,10-methylenetetrahydrofolate + glycine + H2O = tetrahydrofolate + L-serine. [RHEA:15481];GO:0035999//tetrahydrofolate interconversion`biological_process`The chemical reactions and pathways by which one-carbon (C1) units are transferred between tetrahydrofolate molecules, to synthesise other tetra…	K00600//glyA, SHMT`glycine hydroxymethyltransferase [EC:2.1.2.1]	ko00260//Glycine, serine and threonine metabolism`Metabolism`Amino acid metabolism;ko00460//Cyanoamino acid metabolism`Metabolism`Metabolism of other amino acids;ko00630//Glyoxylate and dicarboxylate metabolism`Metabolism`Carbohydrate metabolism;ko00670//One carbon pool by folate`Metabolism`Metabolism of cofactors and vitamins;ko01100//Metabolic pathways`Metabolism`Global and overview maps;ko0111…	-	KAH0467074.1//hypothetical protein IEQ34_004312`[Dendrobium chrysotoxum]	PF00464.22//SHMT`Serine hydroxymethyltransferase	-	tr|A0A2I0X4B7|A0A2I0X4B7_9ASPA//Serine hydroxymethyltransferase {ECO:0000256|RuleBase:RU000585} EC=2.1.2.1 {ECO:0000256|RuleBase:RU000585} OS=Dendrobium catenatum ORFNames=MA16_Dca015153 {ECO:0000313|EMBL:PKU82756.1} PE=3
gene_Dhu000008341	DHT	C	9627.25	460.99	5044.12	4.38416	0.0433868	101.048	0	0	Up	-	GO:0016021//integral component of membrane`cellular_component`The component of a membrane consisting of the gene products and protein complexes having at least some part of their peptide sequence embedded in the hydrophobic region of the membrane. [GOC:dos, GOC:go_curators]	K05714//mhpC`2-hydroxy-6-oxonona-2,4-dienedioate hydrolase [EC:3.7.1.14]	ko00360//Phenylalanine metabolism`Metabolism`Amino acid metabolism;ko01100//Metabolic pathways`Metabolism`Global and overview maps	-	XP_020692933.1//probable lysophospholipase BODYGUARD 4`[Dendrobium catenatum]	PF12146.11//Hydrolase_4`Serine aminopeptidase, S33;PF00561.23//Abhydrolase_1`alpha/beta hydrolase fold;PF12697.10//Abhydrolase_6`Alpha/beta hydrolase family	-	tr|A0A2I0VSS4|A0A2I0VSS4_9ASPA//AB hydrolase-1 domain-containing protein {ECO:0000259|Pfam:PF00561} OS=Dendrobium catenatum ORFNames=MA16_Dca018162 {ECO:0000313|EMBL:PKU66460.1} PE=4
gene_Dhu000016990	DHT	C	3035.92	7376.91	5206.42	-1.28092	0.0304606	-42.0517	0	0	Down	-	GO:0004497//monooxygenase activity`molecular_function`Catalysis of the incorporation of one atom from molecular oxygen into a compound and the reduction of the other atom of oxygen to water. [ISBN:0198506732];GO:0016021//integral component of membrane`cellular_component`The component of a membrane consisting of the gene products and protein complexes having at least some part of their peptide seq…	K17873//CYP72A`11-oxo-beta-amyrin 30-oxidase [EC:1.14.14.115];K25489//PGA2, CYP72A188`cholesterol 22-hydroxylase [EC:1.14.14.-]	ko00996//Biosynthesis of various alkaloids`Metabolism`Biosynthesis of other secondary metabolites	-	XP_020702156.1//cytochrome P450 CYP72A219-like isoform X1`[Dendrobium catenatum];XP_020675122.1//cytochrome P450 72A15 isoform X2`[Dendrobium catenatum]	PF00067.25//p450`Cytochrome P450	-	tr|A0A2I0W3Y7|A0A2I0W3Y7_9ASPA//Secologanin synthase {ECO:0000313|EMBL:PKU70364.1} OS=Dendrobium catenatum ORFNames=MA16_Dca007115 {ECO:0000313|EMBL:PKU70364.1} PE=3;tr|A0A2I0XA89|A0A2I0XA89_9ASPA//Secologanin synthase {ECO:0000313|EMBL:PKU84806.1} OS=Dendrobium catenatum ORFNames=MA16_Dca020517 {ECO:0000313|EMBL:PKU84806.1} PE=3;tr|A0A2I0W3Y2|A0A2I0W3Y2_9ASPA//Secologanin synthase {ECO:0000313|E…
gene_Dhu000003384	DHT	C	397.806	2272.35	1335.08	-2.51346	0.0669724	-37.5298	0	0	Down	-	GO:0008194//UDP-glycosyltransferase activity`molecular_function`Catalysis of the transfer of a glycosyl group from a UDP-sugar to a small hydrophobic molecule. [InterPro:IPR004224, PMID:11846783]	K13692//IAGLU`UDP-glucose:(indol-3-yl)acetate beta-D-glucosyltransferase [EC:2.4.1.121]	-	-	XP_020677180.1//cyanidin 3-O-rutinoside 5-O-glucosyltransferase`[Dendrobium catenatum]	-	-	tr|A0A2I0VQL6|A0A2I0VQL6_9ASPA//Glycosyltransferase {ECO:0000256|RuleBase:RU362057} EC=2.4.1.- {ECO:0000256|RuleBase:RU362057} OS=Dendrobium catenatum ORFNames=MA16_Dca009739 {ECO:0000313|EMBL:PKU65702.1} PE=3
gene_Dhu000002596	DHT	C	12065.3	4505.54	8285.43	1.4211	0.0235068	60.455	0	0	Up	-	GO:0005737//cytoplasm`cellular_component`The contents of a cell excluding the plasma membrane and nucleus, but including other subcellular structures. [ISBN:0198547684];GO:0009298//GDP-mannose biosynthetic process`biological_process`The chemical reactions and pathways resulting in the formation of GDP-mannose, a substance composed of mannose in glycosidic linkage with guanosine diphosphate. [GOC:…	K17497//PMM`phosphomannomutase [EC:5.4.2.8]	ko00051//Fructose and mannose metabolism`Metabolism`Carbohydrate metabolism;ko00520//Amino sugar and nucleotide sugar metabolism`Metabolism`Carbohydrate metabolism;ko01100//Metabolic pathways`Metabolism`Global and overview maps;ko01110//Biosynthesis of secondary metabolites`Metabolism`Global and overview maps;ko01240//Biosynthesis of cofactors`Metabolism`Global and overview maps;ko01250//Biosynth…	-	XP_020679711.1//phosphomannomutase isoform X2`[Dendrobium catenatum];A0A0U1WZ18.1//RecName: Full=Phosphomannomutase; Short=DoPMM`[Dendrobium officinale]	PF03332.16//PMM`Eukaryotic phosphomannomutase;PF08282.15//Hydrolase_3`haloacid dehalogenase-like hydrolase	-	sp|A0A0U1WZ18|PMM_DENOF//Phosphomannomutase {ECO:0000303|PubMed:27987037} Short=DoPMM {ECO:0000303|PubMed:27987037} EC=5.4.2.8 {ECO:0000305|PubMed:27987037} OS=Dendrobium officinale (Orchid) Name=PMM {ECO:0000303|PubMed:27987037} PE=1
gene_Dhu000016551	DHT	C	1341.22	4707.03	3024.12	-1.81096	0.0439275	-41.2261	0	0	Down	-	GO:0004842//ubiquitin-protein transferase activity`molecular_function`Catalysis of the transfer of ubiquitin from one protein to another via the reaction X-Ub + Y --> Y-Ub + X, where both X-Ub and Y-Ub are covalent linkages. [GOC:BioGRID, GOC:jh2, PMID:9635407]	K10592//HUWE1, MULE, ARF-BP1`E3 ubiquitin-protein ligase HUWE1 [EC:2.3.2.26]	ko04120//Ubiquitin mediated proteolysis`Genetic Information Processing`Folding, sorting and degradation	-	XP_020690222.1//E3 ubiquitin-protein ligase UPL2`[Dendrobium catenatum]	PF06025.15//DUF913`Domain of Unknown Function (DUF913);PF00627.34//UBA`UBA/TS-N domain;PF14377.9//UBM`Ubiquitin binding region;PF00632.28//HECT`HECT-domain (ubiquitin-transferase);PF06012.15//DUF908`Domain of Unknown Function (DUF908)	-	tr|A0A2I0AVR7|A0A2I0AVR7_9ASPA//HECT-type E3 ubiquitin transferase {ECO:0000256|ARBA:ARBA00012485} EC=2.3.2.26 {ECO:0000256|ARBA:ARBA00012485} OS=Apostasia shenzhenica ORFNames=AXF42_Ash020242 {ECO:0000313|EMBL:PKA59641.1} PE=4
gene_Dhu000010409	DHT	C	10319.5	4460.67	7390.1	1.21006	0.0275485	43.9247	0	0	Up	-	GO:0003924//GTPase activity`molecular_function`Catalysis of the reaction: GTP + H2O = GDP + phosphate. [ISBN:0198547684, PMID:26832457, PMID:27218782];GO:0005525//GTP binding`molecular_function`Binding to GTP, guanosine triphosphate. [GOC:ai]	K07937//ARF1_2`ADP-ribosylation factor 1/2	ko04144//Endocytosis`Cellular Processes`Transport and catabolism	-	XP_020959579.1//ADP-ribosylation factor 2 isoform X3`[Arachis ipaensis];XP_039129182.1//ADP-ribosylation factor-like`[Dioscorea cayenensis subsp. rotundata]	PF00025.24//Arf`ADP-ribosylation factor family;PF09439.13//SRPRB`Signal recognition particle receptor beta subunit;PF08477.16//Roc`Ras of Complex, Roc, domain of DAPkinase;PF04670.15//Gtr1_RagA`Gtr1/RagA G protein conserved region;PF00071.25//Ras`Ras family	-	tr|A0A6P5MA62|A0A6P5MA62_ARADU//ADP-ribosylation factor 2 isoform X3 {ECO:0000313|RefSeq:XP_020982022.1} OS=Arachis duranensis (Wild peanut) Name=LOC107492357 {ECO:0000313|RefSeq:XP_020982022.1} PE=3;tr|A0A834Z8W8|A0A834Z8W8_9MAGN//Uncharacterized protein {ECO:0000313|EMBL:KAF8401261.1} OS=Tetracentron sinense ORFNames=HHK36_012194 {ECO:0000313|EMBL:KAF8401261.1} PE=3
novel1433	DHT	C	3046.58	333.898	1690.24	3.18944	0.0667344	47.793	0	0	Up	-	-	-	-	-	XP_020704912.1//uncharacterized protein LOC110115860`[Dendrobium catenatum]	PF04667.20//Endosulfine`cAMP-regulated phosphoprotein/endosulfine conserved region	-	tr|A0A2I0AMB1|A0A2I0AMB1_9ASPA//Uncharacterized protein {ECO:0000313|EMBL:PKA56674.1} OS=Apostasia shenzhenica ORFNames=AXF42_Ash012804 {ECO:0000313|EMBL:PKA56674.1} PE=3
gene_Dhu000022435	DHT	C	21470.2	5096.87	13283.5	2.0746	0.0210991	98.3268	0	0	Up	-	GO:0003723//RNA binding`molecular_function`Binding to an RNA molecule or a portion thereof. [GOC:jl, GOC:mah]	K25102//TRNAU1AP`tRNA selenocysteine 1-associated protein 1	-	-	XP_020677441.1//polyadenylate-binding protein RBP47 isoform X2`[Dendrobium catenatum]	PF00076.25//RRM_1`RNA recognition motif. (a.k.a. RRM, RBD, or RNP domain)	-	tr|A0A2I0VSC7|A0A2I0VSC7_9ASPA//Polyadenylate-binding protein RBP47 {ECO:0000313|EMBL:PKU66311.1} OS=Dendrobium catenatum ORFNames=MA16_Dca015216 {ECO:0000313|EMBL:PKU66311.1} PE=4
novel3839	DHT	C	3081.19	599.767	1840.48	2.36097	0.0495994	47.6008	0	0	Up	-	GO:0005794//Golgi apparatus`cellular_component`A membrane-bound cytoplasmic organelle of the endomembrane system that further processes the core oligosaccharides (e.g. N-glycans) added to proteins in the endoplasmic reticulum and packages them into membrane-bound vesicles. The Golgi apparatus operates at the intersection of the secretory, lysosomal, and endocytic pathways. [ISBN:0198506732];GO:00…	K20870//IRX10`putative beta-1,4-xylosyltransferase IRX10 [EC:2.4.2.-]	-	-	XP_020699555.1//probable glucuronosyltransferase Os01g0926700 isoform X2`[Dendrobium catenatum]	PF03016.18//Exostosin`Exostosin family	-	tr|A0A2I0WSR8|A0A2I0WSR8_9ASPA//Putative glucuronosyltransferase {ECO:0000313|EMBL:PKU78709.1} OS=Dendrobium catenatum ORFNames=MA16_Dca000052 {ECO:0000313|EMBL:PKU78709.1} PE=3
gene_Dhu000008002	DHT	C	1796.42	172.224	984.321	3.38272	0.077614	43.5839	0	0	Up	-	GO:0046872//metal ion binding`molecular_function`Binding to a metal ion. [GOC:ai];GO:0016491//oxidoreductase activity`molecular_function`Catalysis of an oxidation-reduction (redox) reaction, a reversible chemical reaction in which the oxidation state of an atom or atoms within a molecule is altered. One substrate acts as a hydrogen or electron donor and becomes oxidized, while the other acts as h…	K24028//DMR6, DLO`salicylic acid 3-hydroxylase [EC:1.14.11.-]	-	-	KAH0452007.1//hypothetical protein IEQ34_019306`[Dendrobium chrysotoxum];XP_028554312.1//flavanone 3-dioxygenase 2`[Dendrobium catenatum]	PF14226.9//DIOX_N`non-haem dioxygenase in morphine synthesis N-terminal;PF03171.23//2OG-FeII_Oxy`2OG-Fe(II) oxygenase superfamily	-	tr|A0A2I0W531|A0A2I0W531_9ASPA//Protein SRG1 {ECO:0000313|EMBL:PKU70760.1} OS=Dendrobium catenatum ORFNames=MA16_Dca012513 {ECO:0000313|EMBL:PKU70760.1} PE=3
novel2180	DHT	C	11946.8	2793.55	7370.18	2.09651	0.026172	80.1051	0	0	Up	-	GO:0005737//cytoplasm`cellular_component`The contents of a cell excluding the plasma membrane and nucleus, but including other subcellular structures. [ISBN:0198547684];GO:0004478//methionine adenosyltransferase activity`molecular_function`Catalysis of the reaction: ATP + L-methionine + H2O = phosphate + diphosphate + S-adenosyl-L-methionine. [EC:2.5.1.6];GO:0006556//S-adenosylmethionine biosynth…	K00789//metK, MAT`S-adenosylmethionine synthetase [EC:2.5.1.6]	ko00270//Cysteine and methionine metabolism`Metabolism`Amino acid metabolism;ko00999//Podophyllotoxin biosynthesis`Metabolism`Biosynthesis of other secondary metabolites;ko01100//Metabolic pathways`Metabolism`Global and overview maps;ko01110//Biosynthesis of secondary metabolites`Metabolism`Global and overview maps;ko01230//Biosynthesis of amino acids`Metabolism`Global and overview maps;ko01240//…	-	XP_020704336.1//S-adenosylmethionine synthase 5`[Dendrobium catenatum]	PF00438.23//S-AdoMet_synt_N`S-adenosylmethionine synthetase, N-terminal domain;PF02772.19//S-AdoMet_synt_M`S-adenosylmethionine synthetase, central domain;PF02773.19//S-AdoMet_synt_C`S-adenosylmethionine synthetase, C-terminal domain	-	tr|A0A2I0VR59|A0A2I0VR59_9ASPA//S-adenosylmethionine synthase {ECO:0000256|RuleBase:RU000541} EC=2.5.1.6 {ECO:0000256|RuleBase:RU000541} OS=Dendrobium catenatum ORFNames=MA16_Dca009192 {ECO:0000313|EMBL:PKU65863.1} PE=3
gene_Dhu000010085	DHT	C	2915.9	156.281	1536.09	4.22132	0.074463	56.6901	0	0	Up	-	GO:0016747//acyltransferase activity, transferring groups other than amino-acyl groups`molecular_function`Catalysis of the transfer of an acyl group, other than amino-acyl, from one compound (donor) to another (acceptor). [GOC:jl]	K19747//DCR`BAHD acyltransferase [EC:2.3.1.-]	-	-	XP_020672236.1//BAHD acyltransferase DCR-like`[Dendrobium catenatum]	PF02458.18//Transferase`Transferase family	-	tr|A0A2I0WQ55|A0A2I0WQ55_9ASPA//BAHD acyltransferase DCR {ECO:0000313|EMBL:PKU77766.1} OS=Dendrobium catenatum ORFNames=MA16_Dca005598 {ECO:0000313|EMBL:PKU77766.1} PE=3
gene_Dhu000001160	DHT	C	11564.3	5881.11	8722.69	0.975466	0.0243164	40.1155	0	0	No Significant Difference	-	GO:0016021//integral component of membrane`cellular_component`The component of a membrane consisting of the gene products and protein complexes having at least some part of their peptide sequence embedded in the hydrophobic region of the membrane. [GOC:dos, GOC:go_curators];GO:0008810//cellulase activity`molecular_function`Catalysis of the endohydrolysis of (1->4)-beta-D-glucosidic linkages in ce…	K01179//E3.2.1.4`endoglucanase [EC:3.2.1.4]	ko00500//Starch and sucrose metabolism`Metabolism`Carbohydrate metabolism;ko01100//Metabolic pathways`Metabolism`Global and overview maps	-	XP_020691088.1//endoglucanase 9-like`[Dendrobium catenatum]	PF00759.22//Glyco_hydro_9`Glycosyl hydrolase family 9	-	tr|A0A2I0VJH6|A0A2I0VJH6_9ASPA//Endoglucanase {ECO:0000256|RuleBase:RU361166} EC=3.2.1.4 {ECO:0000256|RuleBase:RU361166} OS=Dendrobium catenatum ORFNames=MA16_Dca016707 {ECO:0000313|EMBL:PKU63566.1} PE=3
novel2668	DHT	C	1257.95	73.7438	665.845	4.09306	0.108202	37.828	0	0	Up	-	GO:0003700//DNA-binding transcription factor activity`molecular_function`A transcription regulator activity that modulates transcription of gene sets via selective and non-covalent binding to a specific double-stranded genomic DNA sequence (sometimes referred to as a motif) within a cis-regulatory region. Regulatory regions include promoters (proximal and distal) and enhancers. Genes are transcri…	K13432//PTI4`pathogenesis-related genes transcriptional activator PTI4	ko04626//Plant-pathogen interaction`Organismal Systems`Environmental adaptation	-	XP_020674518.1//ethylene-responsive transcription factor 2-like`[Dendrobium catenatum]	PF00847.23//AP2`AP2 domain	ERF//http://planttfdb.gao-lab.org/family.php?fam=ERF;AP2//http://planttfdb.gao-lab.org/family.php?fam=AP2;RAV//http://planttfdb.gao-lab.org/family.php?fam=RAV	tr|A0A2I0VNH7|A0A2I0VNH7_9ASPA//Ethylene-responsive transcription factor 2 {ECO:0000313|EMBL:PKU64965.1} OS=Dendrobium catenatum ORFNames=MA16_Dca004580 {ECO:0000313|EMBL:PKU64965.1} PE=4
gene_Dhu000026203	DHT	C	12734.1	4543.3	8638.68	1.48685	0.0255008	58.3058	0	0	Up	-	GO:0046983//protein dimerization activity`molecular_function`The formation of a protein dimer, a macromolecular structure consists of two noncovalently associated identical or nonidentical subunits. [ISBN:0198506732];GO:0008171//O-methyltransferase activity`molecular_function`Catalysis of the transfer of a methyl group to the oxygen atom of an acceptor molecule. [GOC:ai];GO:0032259//methylation`b…	K13066//COMT`caffeic acid 3-O-methyltransferase / acetylserotonin O-methyltransferase [EC:2.1.1.68 2.1.1.4]	ko00380//Tryptophan metabolism`Metabolism`Amino acid metabolism;ko00940//Phenylpropanoid biosynthesis`Metabolism`Biosynthesis of other secondary metabolites;ko01100//Metabolic pathways`Metabolism`Global and overview maps;ko01110//Biosynthesis of secondary metabolites`Metabolism`Global and overview maps	-	XP_020684311.1//tricetin 3',4',5'-O-trimethyltransferase`[Dendrobium catenatum]	PF08100.14//Dimerisation`Dimerisation domain;PF00891.21//Methyltransf_2`O-methyltransferase domain	-	tr|A0A2I0WPG6|A0A2I0WPG6_9ASPA//Tricetin 3',4',5'-O-trimethyltransferase {ECO:0000313|EMBL:PKU77536.1} OS=Dendrobium catenatum ORFNames=MA16_Dca018031 {ECO:0000313|EMBL:PKU77536.1} PE=3
gene_Dhu000009324	DHT	C	198.522	4073.6	2136.06	-4.35859	0.0774507	-56.2757	0	0	Down	-	GO:0006952//defense response`biological_process`Reactions, triggered in response to the presence of a foreign body or the occurrence of an injury, which result in restriction of damage to the organism attacked or prevention/recovery from the infection caused by the attack. [GOC:go_curators];GO:0005524//ATP binding`molecular_function`Binding to ATP, adenosine 5'-triphosphate, a universally importa…	K13457//RPM1, RPS3`disease resistance protein RPM1	ko04626//Plant-pathogen interaction`Organismal Systems`Environmental adaptation	-	XP_020689897.1//putative disease resistance protein RGA1`[Dendrobium catenatum]	PF00931.25//NB-ARC`NB-ARC domain;PF18052.4//Rx_N`Rx N-terminal domain	-	tr|A0A2I0XFJ2|A0A2I0XFJ2_9ASPA//Disease resistance protein RGA1 {ECO:0000313|EMBL:PKU86673.1} OS=Dendrobium catenatum ORFNames=MA16_Dca014315 {ECO:0000313|EMBL:PKU86673.1} PE=3
novel7849	DHT	C	8228.09	2303.47	5265.78	1.83671	0.0291598	62.9878	0	0	Up	-	-	-	-	-	-	-	-	-
gene_Dhu000014644	DHT	C	4181.56	9773.4	6977.48	-1.22481	0.0261829	-46.779	0	0	Down	-	GO:0006099//tricarboxylic acid cycle`biological_process`A nearly universal metabolic pathway in which the acetyl group of acetyl coenzyme A is effectively oxidized to two CO2 and four pairs of electrons are transferred to coenzymes. The acetyl group combines with oxaloacetate to form citrate, which undergoes successive transformations to isocitrate, 2-oxoglutarate, succinyl-CoA, succinate, fumara…	K01595//ppc`phosphoenolpyruvate carboxylase [EC:4.1.1.31]	ko00620//Pyruvate metabolism`Metabolism`Carbohydrate metabolism;ko00710//Carbon fixation in photosynthetic organisms`Metabolism`Energy metabolism;ko01100//Metabolic pathways`Metabolism`Global and overview maps;ko01200//Carbon metabolism`Metabolism`Global and overview maps	-	XP_020675747.1//phosphoenolpyruvate carboxylase 2`[Dendrobium catenatum]	PF00311.20//PEPcase`Phosphoenolpyruvate carboxylase	-	tr|F6LR34|F6LR34_DENOF//Phosphoenolpyruvate carboxylase {ECO:0000256|ARBA:ARBA00012305} EC=4.1.1.31 {ECO:0000256|ARBA:ARBA00012305} OS=Dendrobium officinale (Orchid) Name=PEPC {ECO:0000313|EMBL:AEG78834.1} PE=2
novel7366	DHT	C	48029.6	14833.3	31431.5	1.69504	0.0212724	79.6824	0	0	Up	-	-	-	-	-	PKU68971.1//Abscisic stress-ripening protein 1`[Dendrobium catenatum]	PF02496.19//ABA_WDS`ABA/WDS induced protein	-	tr|A0A2I0VZX8|A0A2I0VZX8_9ASPA//Abscisic stress-ripening protein 1 {ECO:0000313|EMBL:PKU68971.1} OS=Dendrobium catenatum ORFNames=MA16_Dca002239 {ECO:0000313|EMBL:PKU68971.1} PE=3
gene_Dhu000027652	DHT	C	5474.92	963.71	3219.31	2.50608	0.0393166	63.7411	0	0	Up	-	GO:0004497//monooxygenase activity`molecular_function`Catalysis of the incorporation of one atom from molecular oxygen into a compound and the reduction of the other atom of oxygen to water. [ISBN:0198506732];GO:0016021//integral component of membrane`cellular_component`The component of a membrane consisting of the gene products and protein complexes having at least some part of their peptide seq…	K10528//HPL`hydroperoxide lyase [EC:4.1.2.-]	ko00592//alpha-Linolenic acid metabolism`Metabolism`Lipid metabolism;ko01110//Biosynthesis of secondary metabolites`Metabolism`Global and overview maps	-	XP_020687300.1//probable inactive linolenate hydroperoxide lyase`[Dendrobium catenatum]	-	-	tr|A0A2I0V6Y8|A0A2I0V6Y8_9ASPA//Allene oxide synthase, chloroplastic {ECO:0000313|EMBL:PKU59177.1} OS=Dendrobium catenatum ORFNames=MA16_Dca028197 {ECO:0000313|EMBL:PKU59177.1} PE=4
gene_Dhu000013717	DHT	C	10266.6	5507.31	7886.97	0.898545	0.023572	38.1192	0	0	No Significant Difference	-	GO:0003735//structural constituent of ribosome`molecular_function`The action of a molecule that contributes to the structural integrity of the ribosome. [GOC:mah];GO:0022626//cytosolic ribosome`cellular_component`A ribosome located in the cytosol. [GOC:mtg_sensu];GO:0006412//translation`biological_process`The cellular metabolic process in which a protein is formed, using the sequence of a mature …	K02995//RP-S8e, RPS8`small subunit ribosomal protein S8e	ko03010//Ribosome`Genetic Information Processing`Translation	-	XP_020690883.1//40S ribosomal protein S8`[Dendrobium catenatum]	PF01201.25//Ribosomal_S8e`Ribosomal protein S8e	-	tr|A0A2I0WPJ7|A0A2I0WPJ7_9ASPA//40S ribosomal protein S8 {ECO:0000256|RuleBase:RU000669} OS=Dendrobium catenatum ORFNames=MA16_Dca013706 {ECO:0000313|EMBL:PKU77585.1} PE=3
novel5753	DHT	C	4600.16	1590.15	3095.16	1.53238	0.0388578	39.4355	0	0	Up	-	GO:0005737//cytoplasm`cellular_component`The contents of a cell excluding the plasma membrane and nucleus, but including other subcellular structures. [ISBN:0198547684];GO:0020037//heme binding`molecular_function`Binding to a heme, a compound composed of iron complexed in a porphyrin (tetrapyrrole) ring. [GOC:ai];GO:0016021//integral component of membrane`cellular_component`The component of a mem…	K00434//E1.11.1.11`L-ascorbate peroxidase [EC:1.11.1.11]	ko00053//Ascorbate and aldarate metabolism`Metabolism`Carbohydrate metabolism;ko00480//Glutathione metabolism`Metabolism`Metabolism of other amino acids;ko01100//Metabolic pathways`Metabolism`Global and overview maps	-	XP_020675839.1//probable L-ascorbate peroxidase 4, peroxisomal`[Dendrobium catenatum];KAH0451571.1//hypothetical protein IEQ34_018870`[Dendrobium chrysotoxum]	PF00141.26//peroxidase`Peroxidase	-	tr|A0A2I0VZT7|A0A2I0VZT7_9ASPA//L-ascorbate peroxidase {ECO:0000256|ARBA:ARBA00012940} EC=1.11.1.11 {ECO:0000256|ARBA:ARBA00012940} OS=Dendrobium catenatum ORFNames=MA16_Dca002188 {ECO:0000313|EMBL:PKU68920.1} PE=3
gene_Dhu000018857	DHT	C	33341.2	12087.7	22714.4	1.4638	0.0174791	83.7455	0	0	Up	-	GO:0006751//glutathione catabolic process`biological_process`The chemical reactions and pathways resulting in the breakdown of glutathione, the tripeptide glutamylcysteinylglycine, which acts as a coenzyme for some enzymes and as an antioxidant in the protection of sulfhydryl groups in enzymes and other proteins. [GOC:ai, ISBN:0198506732];GO:0003839//gamma-glutamylcyclotransferase activity`molecu…	K22596//GGCT`gamma-glutamylcyclotransferase, plant [EC:4.3.2.9]	ko00480//Glutathione metabolism`Metabolism`Metabolism of other amino acids;ko01100//Metabolic pathways`Metabolism`Global and overview maps	-	XP_020689466.1//gamma-glutamylcyclotransferase 2-2 isoform X1`[Dendrobium catenatum];XP_020689467.1//gamma-glutamylcyclotransferase 2-2 isoform X2`[Dendrobium catenatum]	PF04752.15//ChaC`ChaC-like protein	-	tr|A0A2I0VKJ5|A0A2I0VKJ5_9ASPA//Gamma-glutamylcyclotransferase {ECO:0000256|RuleBase:RU363081} EC=4.3.2.9 {ECO:0000256|RuleBase:RU363081} OS=Dendrobium catenatum ORFNames=MA16_Dca009920 {ECO:0000313|EMBL:PKU63936.1} PE=3
gene_Dhu000017981	DHT	C	9812.63	421.888	5117.26	4.5398	0.0439404	103.317	0	0	Up	-	GO:0007018//microtubule-based movement`biological_process`A microtubule-based process that results in the movement of organelles, other microtubules, or other cellular components. Examples include motor-driven movement along microtubules and movement driven by polymerization or depolymerization of microtubules. [GOC:cjm, ISBN:0815316194];GO:0008017//microtubule binding`molecular_function`Binding …	-	-	-	PKU68216.1//Kinesin-like protein NACK1`[Dendrobium catenatum];XP_020687330.1//uncharacterized protein LOC110103102 isoform X1`[Dendrobium catenatum];KAH0450463.1//hypothetical protein IEQ34_021155`[Dendrobium chrysotoxum]	-	-	tr|A0A2I0VXS9|A0A2I0VXS9_9ASPA//Kinesin-like protein NACK1 {ECO:0000313|EMBL:PKU68216.1} OS=Dendrobium catenatum ORFNames=MA16_Dca012885 {ECO:0000313|EMBL:PKU68216.1} PE=4;tr|A0A2I0VIP2|A0A2I0VIP2_9ASPA//Uncharacterized protein {ECO:0000313|EMBL:PKU63280.1} OS=Dendrobium catenatum ORFNames=MA16_Dca014746 {ECO:0000313|EMBL:PKU63280.1} PE=4
gene_Dhu000010624	DHT	C	7292.83	2482.38	4887.6	1.55468	0.0336535	46.1966	0	0	Up	-	GO:0030154//cell differentiation`biological_process`The process in which relatively unspecialized cells, e.g. embryonic or regenerative cells, acquire specialized structural and/or functional features that characterize the cells, tissues, or organs of the mature organism or some other relatively stable phase of the organism's life history. Differentiation includes the processes involved in commit…	K20553//XRN4`5'-3' exoribonuclease 4 [EC:3.1.13.-]	ko04016//MAPK signaling pathway - plant`Environmental Information Processing`Signal transduction	-	XP_020673500.1//FRIGIDA-like protein 4b`[Dendrobium catenatum]	PF07899.14//Frigida`Frigida-like protein	-	tr|A0A2I0XGT9|A0A2I0XGT9_9ASPA//FRIGIDA-like protein {ECO:0000256|RuleBase:RU364012} OS=Dendrobium catenatum ORFNames=MA16_Dca006533 {ECO:0000313|EMBL:PKU87125.1} PE=3
novel57	DHT	C	2490.11	11520	7005.06	-2.2097	0.0334509	-66.0579	0	0	Down	-	GO:0046872//metal ion binding`molecular_function`Binding to a metal ion. [GOC:ai]	K07213//ATOX1, ATX1, copZ, golB`copper chaperone	-	-	XP_028553062.1//heavy metal-associated isoprenylated plant protein 7-like isoform X1`[Dendrobium catenatum]	PF00403.29//HMA`Heavy-metal-associated domain	-	tr|A0A2I0WDR9|A0A2I0WDR9_9ASPA//Heavy metal-associated isoprenylated plant protein 26 {ECO:0000313|EMBL:PKU73772.1} OS=Dendrobium catenatum ORFNames=MA16_Dca020771 {ECO:0000313|EMBL:PKU73772.1} PE=3
gene_Dhu000009889	DHT	C	146.613	1873.63	1010.12	-3.67491	0.0953406	-38.5451	0	0	Down	-	-	K25443//DRC3`dynein regulatory complex subunit 3	-	-	XP_020698183.1//uncharacterized protein LOC110110873`[Dendrobium catenatum]	PF13855.9//LRR_8`Leucine rich repeat;PF14580.9//LRR_9`Leucine-rich repeat;PF12799.10//LRR_4`Leucine Rich repeats (2 copies)	-	tr|A0A2I0WRY7|A0A2I0WRY7_9ASPA//Dynein light chain 1, axonemal {ECO:0000313|EMBL:PKU78414.1} OS=Dendrobium catenatum ORFNames=MA16_Dca019346 {ECO:0000313|EMBL:PKU78414.1} PE=4
gene_Dhu000017167	DHT	C	889.832	6505.87	3697.85	-2.86989	0.043544	-65.9077	0	0	Down	-	GO:0005975//carbohydrate metabolic process`biological_process`The chemical reactions and pathways involving carbohydrates, any of a group of organic compounds based of the general formula Cx(H2O)y. Includes the formation of carbohydrate derivatives by the addition of a carbohydrate residue to another molecule. [GOC:mah, ISBN:0198506732];GO:0008422//beta-glucosidase activity`molecular_function`Cat…	K01188//E3.2.1.21`beta-glucosidase [EC:3.2.1.21];K17192//AA7GT`cyanidin 3-O-glucoside 7-O-glucosyltransferase (acyl-glucose) [EC:2.4.1.300]	ko00460//Cyanoamino acid metabolism`Metabolism`Metabolism of other amino acids;ko00500//Starch and sucrose metabolism`Metabolism`Carbohydrate metabolism;ko00999//Podophyllotoxin biosynthesis`Metabolism`Biosynthesis of other secondary metabolites;ko01100//Metabolic pathways`Metabolism`Global and overview maps;ko01110//Biosynthesis of secondary metabolites`Metabolism`Global and overview maps;ko0094…	-	XP_028552937.1//lactase-phlorizin hydrolase`[Dendrobium catenatum]	PF00232.21//Glyco_hydro_1`Glycosyl hydrolase family 1	-	tr|A0A4S8J1V8|A0A4S8J1V8_MUSBA//Uncharacterized protein {ECO:0000313|EMBL:THU55303.1} OS=Musa balbisiana (Banana) ORFNames=C4D60_Mb11t05160 {ECO:0000313|EMBL:THU55303.1} PE=3;tr|A0A2I0WEM1|A0A2I0WEM1_9ASPA//Beta-glucosidase 22 {ECO:0000313|EMBL:PKU74099.1} OS=Dendrobium catenatum ORFNames=MA16_Dca019818 {ECO:0000313|EMBL:PKU74099.1} PE=3
novel5860	DHT	C	6829.99	89.6159	3459.81	6.25252	0.0820701	76.1851	0	0	Up	-	-	-	-	-	PKU66043.1//hypothetical protein MA16_Dca009119`[Dendrobium catenatum]	-	-	tr|A0A2I0VRL7|A0A2I0VRL7_9ASPA//Uncharacterized protein {ECO:0000313|EMBL:PKU66043.1} OS=Dendrobium catenatum ORFNames=MA16_Dca009119 {ECO:0000313|EMBL:PKU66043.1} PE=4
novel3895	DHT	C	3206.57	200.035	1703.3	4.00298	0.0684926	58.4439	0	0	Up	-	GO:0046982//protein heterodimerization activity`molecular_function`Binding to a nonidentical protein to form a heterodimer. [GOC:ai]	K08066//NFYC, HAP5`nuclear transcription factor Y, gamma	-	-	XP_020699063.1//nuclear transcription factor Y subunit C-9`[Dendrobium catenatum]	PF00125.27//Histone`Core histone H2A/H2B/H3/H4;PF00808.26//CBFD_NFYB_HMF`Histone-like transcription factor (CBF/NF-Y) and archaeal histone	NF-YC//http://planttfdb.gao-lab.org/family.php?fam=NF-YC	tr|A0A2I0WGM3|A0A2I0WGM3_9ASPA//Nuclear transcription factor Y subunit C-3 {ECO:0000313|EMBL:PKU74816.1} OS=Dendrobium catenatum ORFNames=MA16_Dca005007 {ECO:0000313|EMBL:PKU74816.1} PE=4
gene_Dhu000012013	DHT	C	5694.66	1747.68	3721.17	1.70419	0.0375598	45.3726	0	0	Up	-	GO:0006355//regulation of transcription, DNA-templated`biological_process`Any process that modulates the frequency, rate or extent of cellular DNA-templated transcription. [GOC:go_curators, GOC:txnOH];GO:0005634//nucleus`cellular_component`A membrane-bounded organelle of eukaryotic cells in which chromosomes are housed and replicated. In most cells, the nucleus contains all of the cell's chromoso…	K14486//K14486, ARF`auxin response factor	ko04075//Plant hormone signal transduction`Environmental Information Processing`Signal transduction	-	XP_020672519.1//auxin response factor 7`[Dendrobium catenatum]	PF02362.24//B3`B3 DNA binding domain;PF06507.16//Auxin_resp`Auxin response factor;PF02309.19//AUX_IAA`AUX/IAA family	ARF//http://planttfdb.gao-lab.org/family.php?fam=ARF	tr|A0A2I0X2P9|A0A2I0X2P9_9ASPA//Auxin response factor {ECO:0000256|RuleBase:RU004561} OS=Dendrobium catenatum ORFNames=MA16_Dca023413 {ECO:0000313|EMBL:PKU82180.1} PE=3
novel5984	DHT	C	13804.4	1576.57	7690.48	3.13016	0.0296839	105.45	0	0	Up	-	-	-	-	-	KAH0451686.1//hypothetical protein IEQ34_018985`[Dendrobium chrysotoxum]	PF13301.9//DUF4079`Protein of unknown function (DUF4079)	-	tr|A0A835RTI7|A0A835RTI7_VANPL//Uncharacterized protein {ECO:0000313|EMBL:KAG0497809.1} OS=Vanilla planifolia (Vanilla) ORFNames=HPP92_002500 {ECO:0000313|EMBL:KAG0497809.1} PE=4
gene_Dhu000008053	DHT	C	485.069	2876.63	1680.85	-2.56842	0.0607856	-42.2538	0	0	Down	-	-	K19525//VPS13A_C`vacuolar protein sorting-associated protein 13A/C	-	-	XP_020577741.1//uncharacterized protein LOC110022921`[Phalaenopsis equestris];XP_020672034.1//uncharacterized protein LOC110092030`[Dendrobium catenatum]	PF06650.15//SHR-BD`SHR-binding domain of vacuolar-sorting associated protein 13;PF12624.10//Chorein_N`N-terminal region of Chorein or VPS13;PF16908.8//VPS13`Vacuolar sorting-associated protein 13, N-terminal;PF16910.8//VPS13_mid_rpt`Repeating coiled region of VPS13;PF00169.32//PH`PH domain	-	tr|A0A8B7MUK2|A0A8B7MUK2_PHODC//uncharacterized protein LOC103710761 isoform X1 {ECO:0000313|RefSeq:XP_017699200.2} OS=Phoenix dactylifera (Date palm) Name=LOC103710761 {ECO:0000313|RefSeq:XP_017699200.2} PE=4;tr|A0A835UV96|A0A835UV96_VANPL//SHR-BD domain-containing protein {ECO:0000259|Pfam:PF06650} OS=Vanilla planifolia (Vanilla) ORFNames=HPP92_014878 {ECO:0000313|EMBL:KAG0473021.1} PE=4
novel4818	DHT	C	5305.6	2098.07	3701.83	1.33845	0.0336529	39.7721	0	0	Up	-	GO:0003735//structural constituent of ribosome`molecular_function`The action of a molecule that contributes to the structural integrity of the ribosome. [GOC:mah];GO:0002182//cytoplasmic translational elongation`biological_process`The successive addition of amino acid residues to a nascent polypeptide chain during protein biosynthesis in the cytoplasm. [GOC:hjd];GO:0022625//cytosolic large riboso…	K02943//RP-LP2, RPLP2`large subunit ribosomal protein LP2	ko03010//Ribosome`Genetic Information Processing`Translation	-	XP_020675047.1//60S acidic ribosomal protein P2`[Dendrobium catenatum]	PF00428.22//Ribosomal_60s`60s Acidic ribosomal protein	-	tr|A0A2I0VJI9|A0A2I0VJI9_9ASPA//60S acidic ribosomal protein P2-4 {ECO:0000313|EMBL:PKU63533.1} OS=Dendrobium catenatum ORFNames=MA16_Dca026192 {ECO:0000313|EMBL:PKU63533.1} PE=3
gene_Dhu000002143	DHT	C	6740.86	1319.62	4030.24	2.35279	0.0343381	68.5183	0	0	Up	-	-	K23877//AXY4, AXY4L`xyloglucan O-acetyltransferase	-	-	XP_020696666.1//protein trichome birefringence-like 26`[Dendrobium catenatum]	PF14416.9//PMR5N`PMR5 N terminal Domain;PF13839.9//PC-Esterase`GDSL/SGNH-like Acyl-Esterase family found in Pmr5 and Cas1p	-	tr|A0A890C9X6|A0A890C9X6_DENOF//Trichome birefringence-like protein 35 {ECO:0000313|EMBL:QRG28776.1} OS=Dendrobium officinale (Orchid) Name=TBL35 {ECO:0000313|EMBL:QRG28776.1} PE=2
gene_Dhu000017042	DHT	C	4819.33	648.041	2733.68	2.89481	0.0455792	63.5117	0	0	Up	-	GO:0046872//metal ion binding`molecular_function`Binding to a metal ion. [GOC:ai]	K23047//UNKL`E3 ubiquitin-protein ligase UNKL [EC:2.3.2.27]	-	-	XP_028554171.1//zinc finger CCCH domain-containing protein 2`[Dendrobium catenatum]	PF00642.27//zf-CCCH`Zinc finger C-x8-C-x5-C-x3-H type (and similar)	-	tr|A0A2I0W614|A0A2I0W614_9ASPA//Zinc finger CCCH domain-containing protein 2 {ECO:0000313|EMBL:PKU71104.1} OS=Dendrobium catenatum ORFNames=MA16_Dca011545 {ECO:0000313|EMBL:PKU71104.1} PE=4
gene_Dhu000019236	DHT	C	3118.24	649.607	1883.92	2.26303	0.0505313	44.7848	0	0	Up	-	-	K10295//FBXO9`F-box protein 9	-	-	XP_028548433.1//uncharacterized protein LOC110108155, partial`[Dendrobium catenatum];KAH0464538.1//hypothetical protein IEQ34_007324`[Dendrobium chrysotoxum];KAH0463977.1//hypothetical protein IEQ34_006763`[Dendrobium chrysotoxum]	PF00646.36//F-box`F-box domain;PF12734.10//CYSTM`Cysteine-rich TM module stress tolerance	-	tr|A0A2I0W4Q8|A0A2I0W4Q8_9ASPA//F-box protein {ECO:0000313|EMBL:PKU70643.1} OS=Dendrobium catenatum ORFNames=MA16_Dca008760 {ECO:0000313|EMBL:PKU70643.1} PE=4;tr|A0A835VF79|A0A835VF79_VANPL//CYSTM domain-containing protein {ECO:0000259|Pfam:PF12734} OS=Vanilla planifolia (Vanilla) ORFNames=HPP92_005794 {ECO:0000313|EMBL:KAG0494800.1} PE=3
gene_Dhu000006574	DHT	C	1987.19	130.253	1058.72	3.93102	0.0840551	46.7672	0	0	Up	-	GO:0005506//iron ion binding`molecular_function`Binding to an iron (Fe) ion. [GOC:ai];GO:0016705//oxidoreductase activity, acting on paired donors, with incorporation or reduction of molecular oxygen`molecular_function`Catalysis of an oxidation-reduction (redox) reaction in which hydrogen or electrons are transferred from each of two donors, and molecular oxygen is reduced or incorporated into a …	K01723//AOS`hydroperoxide dehydratase [EC:4.2.1.92]	ko00592//alpha-Linolenic acid metabolism`Metabolism`Lipid metabolism;ko01100//Metabolic pathways`Metabolism`Global and overview maps;ko01110//Biosynthesis of secondary metabolites`Metabolism`Global and overview maps	-	XP_020683252.1//allene oxide synthase 1, chloroplastic`[Dendrobium catenatum]	-	-	tr|A0A2I0W240|A0A2I0W240_9ASPA//Allene oxide synthase 1, chloroplastic {ECO:0000313|EMBL:PKU69729.1} OS=Dendrobium catenatum ORFNames=MA16_Dca022684 {ECO:0000313|EMBL:PKU69729.1} PE=4
gene_Dhu000027597	DHT	C	7610.95	351.082	3981.01	4.43802	0.0489826	90.604	0	0	Up	-	GO:0009535//chloroplast thylakoid membrane`cellular_component`The pigmented membrane of a chloroplast thylakoid. An example of this component is found in Arabidopsis thaliana. [GOC:lr, GOC:mtg_sensu];GO:0016168//chlorophyll binding`molecular_function`Binding to a chlorophyll; a compound of magnesium complexed in a porphyrin (tetrapyrrole) ring and which functions as a photosynthetic pigment. [GOC…	K08912//LHCB1`light-harvesting complex II chlorophyll a/b binding protein 1	ko00196//Photosynthesis - antenna proteins`Metabolism`Energy metabolism;ko01100//Metabolic pathways`Metabolism`Global and overview maps	-	XP_020702966.1//chlorophyll a-b binding protein of LHCII type 1`[Dendrobium catenatum]	PF00504.24//Chloroa_b-bind`Chlorophyll A-B binding protein	-	tr|A0A2I0WI20|A0A2I0WI20_9ASPA//Chlorophyll a-b binding protein, chloroplastic {ECO:0000256|RuleBase:RU363080} OS=Dendrobium catenatum ORFNames=MA16_Dca022104 {ECO:0000313|EMBL:PKU75301.1} PE=3
gene_Dhu000020660	DHT	C	21315.4	100.008	10707.7	7.73569	0.0747325	103.512	0	0	Up	-	GO:0003700//DNA-binding transcription factor activity`molecular_function`A transcription regulator activity that modulates transcription of gene sets via selective and non-covalent binding to a specific double-stranded genomic DNA sequence (sometimes referred to as a motif) within a cis-regulatory region. Regulatory regions include promoters (proximal and distal) and enhancers. Genes are transcri…	K09419//HSFF`heat shock transcription factor, other eukaryote	-	-	XP_020697801.1//heat stress transcription factor B-2b-like`[Dendrobium catenatum]	PF00447.20//HSF_DNA-bind`HSF-type DNA-binding	HSF//http://planttfdb.gao-lab.org/family.php?fam=HSF	tr|A0A2I0VK57|A0A2I0VK57_9ASPA//Heat stress transcription factor B-2c {ECO:0000313|EMBL:PKU63800.1} OS=Dendrobium catenatum ORFNames=MA16_Dca010718 {ECO:0000313|EMBL:PKU63800.1} PE=3
novel7135	DHT	C	1921.61	217.125	1069.37	3.14575	0.0730346	43.0721	0	0	Up	-	-	-	-	-	-	-	-	-
gene_Dhu000026864	DHT	C	15528.1	758.671	8143.37	4.35501	0.0352968	123.382	0	0	Up	-	GO:0050112//inositol 2-dehydrogenase activity`molecular_function`Catalysis of the reaction: myo-inositol + NAD(+) = 2,4,6/3,5-pentahydroxycyclohexanone + H(+) + NADH. [EC:1.1.1.18, RHEA:16949];GO:0000166//nucleotide binding`molecular_function`Binding to a nucleotide, any compound consisting of a nucleoside that is esterified with (ortho)phosphate or an oligophosphate at any hydroxyl group on the …	K14273//xdh`D-xylose 1-dehydrogenase (NADP+, D-xylono-1,5-lactone-forming) [EC:1.1.1.179]	ko00040//Pentose and glucuronate interconversions`Metabolism`Carbohydrate metabolism;ko01100//Metabolic pathways`Metabolism`Global and overview maps	-	XP_020700240.1//uncharacterized oxidoreductase At4g09670`[Dendrobium catenatum]	PF01408.25//GFO_IDH_MocA`Oxidoreductase family, NAD-binding Rossmann fold	-	tr|A0A2I0A0M3|A0A2I0A0M3_9ASPA//Putative oxidoreductase {ECO:0000313|EMBL:PKA49095.1} EC=1.1.1.18 {ECO:0000313|EMBL:PKA49095.1} OS=Apostasia shenzhenica ORFNames=AXF42_Ash010779 {ECO:0000313|EMBL:PKA49095.1} PE=4
novel4734	DHT	C	53568.9	82713.9	68141.4	-0.626731	0.015038	-41.6765	0	0	No Significant Difference	-	-	-	-	-	-	-	-	-
gene_Dhu000008963	DHT	C	13399.1	23756.6	18577.9	-0.82624	0.0181199	-45.5984	0	0	No Significant Difference	-	GO:0016021//integral component of membrane`cellular_component`The component of a membrane consisting of the gene products and protein complexes having at least some part of their peptide sequence embedded in the hydrophobic region of the membrane. [GOC:dos, GOC:go_curators];GO:0009678//pyrophosphate hydrolysis-driven proton transmembrane transporter activity`molecular_function`Enables the transme…	K23025//AVP`H+-translocating diphosphatase [EC:7.1.3.1]	-	-	XP_020683422.1//pyrophosphate-energized vacuolar membrane proton pump`[Dendrobium catenatum]	PF03030.19//H_PPase`Inorganic H+ pyrophosphatase	-	tr|A0A2I0XAP8|A0A2I0XAP8_9ASPA//H(+)-exporting diphosphatase {ECO:0000256|ARBA:ARBA00013242} EC=7.1.3.1 {ECO:0000256|ARBA:ARBA00013242} OS=Dendrobium catenatum ORFNames=MA16_Dca015186 {ECO:0000313|EMBL:PKU84970.1} PE=3
gene_Dhu000014627	DHT	C	3397.22	109147	56272.3	-5.00594	0.025195	-198.688	0	0	Down	-	GO:0016102//diterpenoid biosynthetic process`biological_process`The chemical reactions and pathways resulting in the formation of diterpenoid compounds, terpenoids with four isoprene units. [GOC:mah, ISBN:0198547684];GO:0000287//magnesium ion binding`molecular_function`Binding to a magnesium (Mg) ion. [GOC:ai];GO:0047461//(+)-delta-cadinene synthase activity`molecular_function`Catalysis of the re…	K15803//GERD`(-)-germacrene D synthase [EC:4.2.3.75]	ko00909//Sesquiterpenoid and triterpenoid biosynthesis`Metabolism`Metabolism of terpenoids and polyketides	-	ASU92173.1//(+)-delta-cadinene synthase`[Dendrobium nobile]	PF01397.24//Terpene_synth`Terpene synthase, N-terminal domain;PF03936.19//Terpene_synth_C`Terpene synthase family, metal binding domain;PF19086.3//Terpene_syn_C_2`Terpene synthase family 2, C-terminal metal binding	-	tr|A0A286LP75|A0A286LP75_DENNO//(+)-delta-cadinene synthase {ECO:0000313|EMBL:ASU92173.1} EC=4.2.3.13 {ECO:0000313|EMBL:ASU92173.1} OS=Dendrobium nobile (Orchid) Name=CAD {ECO:0000313|EMBL:ASU92173.1} PE=2
gene_Dhu000003064	DHT	C	11025.7	5495.76	8260.73	1.00448	0.0242039	41.5008	0	0	Up	-	GO:0016157//sucrose synthase activity`molecular_function`Catalysis of the reaction: UDP-glucose + D-fructose = UDP + sucrose. [EC:2.4.1.13];GO:0005985//sucrose metabolic process`biological_process`The chemical reactions and pathways involving sucrose, the disaccharide fructofuranosyl-glucopyranoside. [GOC:go_curators]	K00695//SUS`sucrose synthase [EC:2.4.1.13]	ko00500//Starch and sucrose metabolism`Metabolism`Carbohydrate metabolism;ko01100//Metabolic pathways`Metabolism`Global and overview maps;ko01110//Biosynthesis of secondary metabolites`Metabolism`Global and overview maps	-	XP_020697542.1//sucrose synthase 2`[Dendrobium catenatum]	PF00862.22//Sucrose_synth`Sucrose synthase;PF00534.23//Glycos_transf_1`Glycosyl transferases group 1;PF13692.9//Glyco_trans_1_4`Glycosyl transferases group 1	-	tr|A0A2I0XAJ3|A0A2I0XAJ3_9ASPA//Sucrose synthase {ECO:0000256|ARBA:ARBA00012540, ECO:0000256|RuleBase:RU280817} EC=2.4.1.13 {ECO:0000256|ARBA:ARBA00012540, ECO:0000256|RuleBase:RU280817} OS=Dendrobium catenatum ORFNames=MA16_Dca019559 {ECO:0000313|EMBL:PKU84922.1} PE=3
gene_Dhu000021359	DHT	C	2605.89	337.96	1471.93	2.94679	0.0595754	49.4632	0	0	Up	-	GO:0005975//carbohydrate metabolic process`biological_process`The chemical reactions and pathways involving carbohydrates, any of a group of organic compounds based of the general formula Cx(H2O)y. Includes the formation of carbohydrate derivatives by the addition of a carbohydrate residue to another molecule. [GOC:mah, ISBN:0198506732];GO:0042973//glucan endo-1,3-beta-D-glucosidase activity`mole…	K19891//GN1_2_3`glucan endo-1,3-beta-glucosidase 1/2/3 [EC:3.2.1.39]	ko00500//Starch and sucrose metabolism`Metabolism`Carbohydrate metabolism;ko01100//Metabolic pathways`Metabolism`Global and overview maps	-	XP_020700743.1//glucan endo-1,3-beta-glucosidase 7`[Dendrobium catenatum]	PF00332.21//Glyco_hydro_17`Glycosyl hydrolases family 17;PF07983.16//X8`X8 domain	-	tr|A0A2I0WEW0|A0A2I0WEW0_9ASPA//Glucan endo-1,3-beta-glucosidase 7 {ECO:0000313|EMBL:PKU74203.1} OS=Dendrobium catenatum ORFNames=MA16_Dca019759 {ECO:0000313|EMBL:PKU74203.1} PE=3
gene_Dhu000025001	DHT	C	10910.8	3710.01	7310.43	1.55628	0.0255872	60.8225	0	0	Up	-	GO:0004497//monooxygenase activity`molecular_function`Catalysis of the incorporation of one atom from molecular oxygen into a compound and the reduction of the other atom of oxygen to water. [ISBN:0198506732];GO:0016021//integral component of membrane`cellular_component`The component of a membrane consisting of the gene products and protein complexes having at least some part of their peptide seq…	K15402//CYP86B1`fatty acid omega-hydroxylase [EC:1.14.-.-]	ko00073//Cutin, suberine and wax biosynthesis`Metabolism`Lipid metabolism	-	PKU84160.1//Cytochrome P450 86B1`[Dendrobium catenatum]	PF00067.25//p450`Cytochrome P450	-	tr|A0A2I0X8D7|A0A2I0X8D7_9ASPA//Cytochrome P450 86B1 {ECO:0000313|EMBL:PKU84160.1} OS=Dendrobium catenatum ORFNames=MA16_Dca002672 {ECO:0000313|EMBL:PKU84160.1} PE=3
gene_Dhu000020269	DHT	C	4351.87	711.936	2531.9	2.6118	0.0444223	58.7948	0	0	Up	-	-	K22849//DGAT3`diacylglycerol O-acyltransferase 3, plant [EC:2.3.1.20]	ko00561//Glycerolipid metabolism`Metabolism`Lipid metabolism;ko01100//Metabolic pathways`Metabolism`Global and overview maps	-	XP_020685887.1//diacylglycerol O-acyltransferase 3`[Dendrobium catenatum]	-	-	tr|A0A2I0V7F8|A0A2I0V7F8_9ASPA//Uncharacterized protein {ECO:0000313|EMBL:PKU59348.1} OS=Dendrobium catenatum ORFNames=MA16_Dca023556 {ECO:0000313|EMBL:PKU59348.1} PE=4
gene_Dhu000027608	DHT	C	68897.7	13805.8	41351.8	2.31918	0.0142512	162.736	0	0	Up	-	GO:0009058//biosynthetic process`biological_process`The chemical reactions and pathways resulting in the formation of substances; typically the energy-requiring part of metabolism in which simpler substances are transformed into more complex ones. [GOC:curators, ISBN:0198547684]	K00966//GMPP`mannose-1-phosphate guanylyltransferase [EC:2.7.7.13]	ko00051//Fructose and mannose metabolism`Metabolism`Carbohydrate metabolism;ko00520//Amino sugar and nucleotide sugar metabolism`Metabolism`Carbohydrate metabolism;ko01100//Metabolic pathways`Metabolism`Global and overview maps;ko01110//Biosynthesis of secondary metabolites`Metabolism`Global and overview maps;ko01240//Biosynthesis of cofactors`Metabolism`Global and overview maps;ko01250//Biosynth…	-	XP_020702629.1//probable mannose-1-phosphate guanylyltransferase 1`[Dendrobium catenatum]	PF00483.26//NTP_transferase`Nucleotidyl transferase;PF12804.10//NTP_transf_3`MobA-like NTP transferase domain;PF00132.27//Hexapep`Bacterial transferase hexapeptide (six repeats)	-	tr|A0A0U1UYT5|A0A0U1UYT5_DENOF//Mannose-1-phosphate guanylyltransferase {ECO:0000256|ARBA:ARBA00012387} EC=2.7.7.13 {ECO:0000256|ARBA:ARBA00012387} OS=Dendrobium officinale (Orchid) PE=2
gene_Dhu000019610	DHT	C	39283	13333.1	26308	1.55891	0.0170807	91.2671	0	0	Up	-	GO:0009535//chloroplast thylakoid membrane`cellular_component`The pigmented membrane of a chloroplast thylakoid. An example of this component is found in Arabidopsis thaliana. [GOC:lr, GOC:mtg_sensu];GO:0016168//chlorophyll binding`molecular_function`Binding to a chlorophyll; a compound of magnesium complexed in a porphyrin (tetrapyrrole) ring and which functions as a photosynthetic pigment. [GOC…	K08912//LHCB1`light-harvesting complex II chlorophyll a/b binding protein 1	ko00196//Photosynthesis - antenna proteins`Metabolism`Energy metabolism;ko01100//Metabolic pathways`Metabolism`Global and overview maps	-	XP_020689536.1//chlorophyll a-b binding protein 5, chloroplastic`[Dendrobium catenatum]	PF00504.24//Chloroa_b-bind`Chlorophyll A-B binding protein	-	tr|A0A2I0XGT2|A0A2I0XGT2_9ASPA//Chlorophyll a-b binding protein, chloroplastic {ECO:0000256|RuleBase:RU363080} OS=Dendrobium catenatum ORFNames=MA16_Dca006502 {ECO:0000313|EMBL:PKU87094.1} PE=3
gene_Dhu000007971	DHT	C	2875.2	189.581	1532.39	3.9227	0.0695968	56.3633	0	0	Up	-	GO:0004664//prephenate dehydratase activity`molecular_function`Catalysis of the reaction: prephenate = phenylpyruvate + H2O + CO2. [EC:4.2.1.51];GO:0009094//L-phenylalanine biosynthetic process`biological_process`The chemical reactions and pathways resulting in the formation of L-phenylalanine, the L-enantiomer of 2-amino-3-phenylpropanoic acid, i.e. (2S)-2-amino-3-phenylpropanoic acid. [GOC:jsg,…	K05359//ADT, PDT`arogenate/prephenate dehydratase [EC:4.2.1.91 4.2.1.51]	ko00400//Phenylalanine, tyrosine and tryptophan biosynthesis`Metabolism`Amino acid metabolism;ko01100//Metabolic pathways`Metabolism`Global and overview maps;ko01110//Biosynthesis of secondary metabolites`Metabolism`Global and overview maps;ko01230//Biosynthesis of amino acids`Metabolism`Global and overview maps	-	XP_020673838.1//arogenate dehydratase/prephenate dehydratase 6, chloroplastic`[Dendrobium catenatum]	PF00800.21//PDT`Prephenate dehydratase	-	tr|A0A2I0WQV2|A0A2I0WQV2_9ASPA//Arogenate dehydratase 3, chloroplastic {ECO:0000313|EMBL:PKU78040.1} OS=Dendrobium catenatum ORFNames=MA16_Dca018537 {ECO:0000313|EMBL:PKU78040.1} PE=4
gene_Dhu000003918	DHT	C	1768.88	6270.38	4019.63	-1.82565	0.0359069	-50.844	0	0	Down	-	GO:0004674//protein serine/threonine kinase activity`molecular_function`Catalysis of the reactions: ATP + protein serine = ADP + protein serine phosphate, and ATP + protein threonine = ADP + protein threonine phosphate. [GOC:bf, PMID:2956925];GO:0005524//ATP binding`molecular_function`Binding to ATP, adenosine 5'-triphosphate, a universally important coenzyme and enzyme regulator. [ISBN:019850673…	K04424//ZAK, MLTK`sterile alpha motif and leucine zipper containing kinase AZK [EC:2.7.11.25]	-	-	XP_020680030.1//uncharacterized protein LOC110097801`[Dendrobium catenatum]	PF00564.27//PB1`PB1 domain;PF00069.28//Pkinase`Protein kinase domain;PF07714.20//PK_Tyr_Ser-Thr`Protein tyrosine and serine/threonine kinase	-	tr|A0A2I0WGL4|A0A2I0WGL4_9ASPA//Serine/threonine-protein kinase EDR1 {ECO:0000313|EMBL:PKU74788.1} OS=Dendrobium catenatum ORFNames=MA16_Dca004979 {ECO:0000313|EMBL:PKU74788.1} PE=4
gene_Dhu000022209	DHT	C	6781.5	1910.96	4346.23	1.8273	0.0324448	56.3203	0	0	Up	-	GO:0003868//4-hydroxyphenylpyruvate dioxygenase activity`molecular_function`Catalysis of the reaction: 4-hydroxyphenylpyruvate + O2 = homogentisate + CO2. [EC:1.13.11.27];GO:0046872//metal ion binding`molecular_function`Binding to a metal ion. [GOC:ai];GO:0009072//aromatic amino acid family metabolic process`biological_process`The chemical reactions and pathways involving aromatic amino acid fami…	K00457//HPD, hppD`4-hydroxyphenylpyruvate dioxygenase [EC:1.13.11.27]	ko00130//Ubiquinone and other terpenoid-quinone biosynthesis`Metabolism`Metabolism of cofactors and vitamins;ko00350//Tyrosine metabolism`Metabolism`Amino acid metabolism;ko00360//Phenylalanine metabolism`Metabolism`Amino acid metabolism;ko01100//Metabolic pathways`Metabolism`Global and overview maps;ko01240//Biosynthesis of cofactors`Metabolism`Global and overview maps	-	XP_020690648.1//4-hydroxyphenylpyruvate dioxygenase`[Dendrobium catenatum]	PF00903.28//Glyoxalase`Glyoxalase/Bleomycin resistance protein/Dioxygenase superfamily	-	tr|A0A2I0WU80|A0A2I0WU80_9ASPA//4-hydroxyphenylpyruvate dioxygenase {ECO:0000256|PIRNR:PIRNR009283} OS=Dendrobium catenatum ORFNames=MA16_Dca000568 {ECO:0000313|EMBL:PKU79224.1} PE=3
gene_Dhu000005714	DHT	C	5115.87	1136.84	3126.36	2.16993	0.0417556	51.9674	0	0	Up	-	GO:0009423//chorismate biosynthetic process`biological_process`The chemical reactions and pathways resulting in the formation of the unsymmetrical ether derived from phosphoenolpyruvate and 5-phosphoshikimic acid formed as an intermediate in the biosynthesis of aromatic amino acids and many other compounds. [GOC:sm, ISBN:0198547684]	K01626//E2.5.1.54, aroF, aroG, aroH`3-deoxy-7-phosphoheptulonate synthase [EC:2.5.1.54]	ko00400//Phenylalanine, tyrosine and tryptophan biosynthesis`Metabolism`Amino acid metabolism;ko01100//Metabolic pathways`Metabolism`Global and overview maps;ko01110//Biosynthesis of secondary metabolites`Metabolism`Global and overview maps;ko01230//Biosynthesis of amino acids`Metabolism`Global and overview maps	-	XP_020695769.1//phospho-2-dehydro-3-deoxyheptonate aldolase 2, chloroplastic`[Dendrobium catenatum]	PF01474.19//DAHP_synth_2`Class-II DAHP synthetase family	-	tr|A0A7T0BRC0|A0A7T0BRC0_DENNO//Phospho-2-dehydro-3-deoxyheptonate aldolase {ECO:0000256|RuleBase:RU363071} EC=2.5.1.54 {ECO:0000256|RuleBase:RU363071} OS=Dendrobium nobile (Orchid) PE=2
gene_Dhu000011372	DHT	C	1738.77	216.192	977.482	3.00794	0.0739284	40.6871	0	0	Up	-	GO:0016021//integral component of membrane`cellular_component`The component of a membrane consisting of the gene products and protein complexes having at least some part of their peptide sequence embedded in the hydrophobic region of the membrane. [GOC:dos, GOC:go_curators]	K17794//TIM23`mitochondrial import inner membrane translocase subunit TIM23	-	-	XP_020704681.1//mitochondrial import inner membrane translocase subunit TIM23-1-like`[Dendrobium catenatum]	PF02466.22//Tim17`Tim17/Tim22/Tim23/Pmp24 family	-	tr|A0A2I0VXM6|A0A2I0VXM6_9ASPA//Mitochondrial import inner membrane translocase subunit TIM23-1 {ECO:0000313|EMBL:PKU68156.1} OS=Dendrobium catenatum ORFNames=MA16_Dca012825 {ECO:0000313|EMBL:PKU68156.1} PE=4
gene_Dhu000020739	DHT	C	5240.77	1920.37	3580.57	1.44839	0.0337838	42.8723	0	0	Up	-	GO:0042545//cell wall modification`biological_process`The series of events leading to chemical and structural alterations of an existing cell wall that can result in loosening, increased extensibility or disassembly. [GOC:jl];GO:0016021//integral component of membrane`cellular_component`The component of a membrane consisting of the gene products and protein complexes having at least some part of …	K01051//E3.1.1.11`pectinesterase [EC:3.1.1.11]	ko00040//Pentose and glucuronate interconversions`Metabolism`Carbohydrate metabolism;ko01100//Metabolic pathways`Metabolism`Global and overview maps	-	XP_020679044.1//probable pectinesterase/pectinesterase inhibitor 34`[Dendrobium catenatum]	PF04043.18//PMEI`Plant invertase/pectin methylesterase inhibitor;PF01095.22//Pectinesterase`Pectinesterase	-	tr|A0A2I0XHV6|A0A2I0XHV6_9ASPA//Pectinesterase {ECO:0000256|RuleBase:RU000589} EC=3.1.1.11 {ECO:0000256|RuleBase:RU000589} OS=Dendrobium catenatum ORFNames=MA16_Dca008560 {ECO:0000313|EMBL:PKU87464.1} PE=3
novel5312	DHT	C	150711	3400.58	77055.7	5.4699	0.0191796	285.193	0	0	Up	-	GO:0016887//ATP hydrolysis activity`molecular_function`Catalysis of the reaction: ATP + H2O = ADP + H+ Pi. ATP hydrolysis is used in some reactions as an energy source, for example to catalyze a reaction or drive transport against a concentration gradient. [RHEA:13065];GO:0005524//ATP binding`molecular_function`Binding to ATP, adenosine 5'-triphosphate, a universally important coenzyme and enzyme…	K03283//HSPA1_6_8`heat shock 70kDa protein 1/6/8	ko03040//Spliceosome`Genetic Information Processing`Transcription;ko04141//Protein processing in endoplasmic reticulum`Genetic Information Processing`Folding, sorting and degradation;ko04144//Endocytosis`Cellular Processes`Transport and catabolism	-	XP_020682933.1//heat shock cognate 70 kDa protein 2`[Dendrobium catenatum]	PF00012.23//HSP70`Hsp70 protein;PF06723.16//MreB_Mbl`MreB/Mbl protein	-	tr|A0A2I0X4M8|A0A2I0X4M8_9ASPA//Heat shock cognate 70 kDa protein {ECO:0000313|EMBL:PKU82865.1} OS=Dendrobium catenatum ORFNames=MA16_Dca006163 {ECO:0000313|EMBL:PKU82865.1} PE=3
gene_Dhu000027584	DHT	C	10002	2361.27	6181.62	2.08254	0.0310452	67.081	0	0	Up	-	GO:0015979//photosynthesis`biological_process`The synthesis by organisms of organic chemical compounds, especially carbohydrates, from carbon dioxide (CO2) using energy obtained from light rather than from the oxidation of chemical compounds. [ISBN:0198547684];GO:0009654//photosystem II oxygen evolving complex`cellular_component`A complex, composed of a cluster of manganese, calcium and chloride …	K08901//psbQ`photosystem II oxygen-evolving enhancer protein 3	ko00195//Photosynthesis`Metabolism`Energy metabolism;ko01100//Metabolic pathways`Metabolism`Global and overview maps	-	XP_020696268.1//oxygen-evolving enhancer protein 3, chloroplastic`[Dendrobium catenatum]	PF05757.14//PsbQ`Oxygen evolving enhancer protein 3 (PsbQ)	-	tr|A0A2I0VH38|A0A2I0VH38_9ASPA//Oxygen-evolving enhancer protein 3-2, chloroplastic {ECO:0000313|EMBL:PKU62730.1} OS=Dendrobium catenatum ORFNames=MA16_Dca026920 {ECO:0000313|EMBL:PKU62730.1} PE=3
gene_Dhu000000503	DHT	C	3306.06	10088.8	6697.42	-1.60965	0.0280079	-57.4712	0	0	Down	-	GO:0016021//integral component of membrane`cellular_component`The component of a membrane consisting of the gene products and protein complexes having at least some part of their peptide sequence embedded in the hydrophobic region of the membrane. [GOC:dos, GOC:go_curators];GO:0008643//carbohydrate transport`biological_process`The directed movement of carbohydrate into, out of or within a cell, o…	K15382//SLC50A, SWEET`solute carrier family 50 (sugar transporter)	-	-	XP_020686358.1//bidirectional sugar transporter SWEET14-like`[Dendrobium catenatum];KAH0448357.1//hypothetical protein IEQ34_022157`[Dendrobium chrysotoxum]	PF03083.19//MtN3_slv`Sugar efflux transporter for intercellular exchange	-	tr|A0A2I0WKH7|A0A2I0WKH7_9ASPA//Bidirectional sugar transporter SWEET {ECO:0000256|RuleBase:RU910715} OS=Dendrobium catenatum ORFNames=MA16_Dca017576 {ECO:0000313|EMBL:PKU76163.1} PE=3
gene_Dhu000015308	DHT	C	631.612	3062.17	1846.89	-2.2774	0.0546961	-41.6374	0	0	Down	-	GO:0005634//nucleus`cellular_component`A membrane-bounded organelle of eukaryotic cells in which chromosomes are housed and replicated. In most cells, the nucleus contains all of the cell's chromosomes except the organellar chromosomes, and is the site of RNA synthesis and processing. In some species, or in specialized cell types, RNA metabolism or DNA replication may be absent. [GOC:go_curators]…	K11984//SART1, HAF, SNU66`U4/U6.U5 tri-snRNP-associated protein 1	ko03040//Spliceosome`Genetic Information Processing`Transcription	-	XP_020686861.1//SART-1 family protein DOT2`[Dendrobium catenatum]	PF03343.16//SART-1`SART-1 family	-	tr|A0A2I0VNV3|A0A2I0VNV3_9ASPA//Uncharacterized protein {ECO:0000313|EMBL:PKU65094.1} OS=Dendrobium catenatum ORFNames=MA16_Dca004709 {ECO:0000313|EMBL:PKU65094.1} PE=3
novel9062	DHT	C	2829.98	142.444	1486.21	4.31239	0.0779445	55.3264	0	0	Up	-	-	-	-	-	XP_020682667.1//uncharacterized protein LOC110099753`[Dendrobium catenatum]	PF06764.14//DUF1223`Protein of unknown function (DUF1223)	-	tr|A0A2I0X9M0|A0A2I0X9M0_9ASPA//Uncharacterized protein {ECO:0000313|EMBL:PKU84601.1} OS=Dendrobium catenatum ORFNames=MA16_Dca015460 {ECO:0000313|EMBL:PKU84601.1} PE=4
gene_Dhu000016637	DHT	C	15452.7	2716	9084.34	2.5083	0.0246826	101.622	0	0	Up	-	GO:0020037//heme binding`molecular_function`Binding to a heme, a compound composed of iron complexed in a porphyrin (tetrapyrrole) ring. [GOC:ai];GO:0006979//response to oxidative stress`biological_process`Any process that results in a change in state or activity of a cell or an organism (in terms of movement, secretion, enzyme production, gene expression, etc.) as a result of oxidative stress, a…	K00430//E1.11.1.7`peroxidase [EC:1.11.1.7]	ko00940//Phenylpropanoid biosynthesis`Metabolism`Biosynthesis of other secondary metabolites;ko01100//Metabolic pathways`Metabolism`Global and overview maps;ko01110//Biosynthesis of secondary metabolites`Metabolism`Global and overview maps	-	XP_020671687.1//peroxidase 42-like`[Dendrobium catenatum]	PF00141.26//peroxidase`Peroxidase	-	tr|A0A2I0VD30|A0A2I0VD30_9ASPA//Peroxidase {ECO:0000256|ARBA:ARBA00012313, ECO:0000256|RuleBase:RU362060} EC=1.11.1.7 {ECO:0000256|ARBA:ARBA00012313, ECO:0000256|RuleBase:RU362060} OS=Dendrobium catenatum ORFNames=MA16_Dca025854 {ECO:0000313|EMBL:PKU61306.1} PE=3
gene_Dhu000004732	DHT	C	11001.6	84.8599	5543.23	7.01827	0.0821015	85.4829	0	0	Up	-	GO:0003950//NAD+ ADP-ribosyltransferase activity`molecular_function`Catalysis of the reaction: NAD+ + (ADP-D-ribosyl)(n)-acceptor = nicotinamide + (ADP-D-ribosyl)(n+1)-acceptor. [EC:2.4.2.30]	K15259//PARP7S`poly [ADP-ribose] polymerase 7/11/12/13 [EC:2.4.2.30]	-	-	XP_020697393.1//probable inactive poly [ADP-ribose] polymerase SRO3`[Dendrobium catenatum]	PF00644.23//PARP`Poly(ADP-ribose) polymerase catalytic domain;PF12174.11//RST`RCD1-SRO-TAF4 (RST) plant domain	-	tr|A0A2I0A4C7|A0A2I0A4C7_9ASPA//Putative inactive poly [ADP-ribose] polymerase SRO3 {ECO:0000313|EMBL:PKA50397.1} OS=Apostasia shenzhenica ORFNames=AXF42_Ash013486 {ECO:0000313|EMBL:PKA50397.1} PE=4
gene_Dhu000028968	DHT	C	19255.8	2376.01	10815.9	3.01867	0.0239693	125.939	0	0	Up	-	GO:0031969//chloroplast membrane`cellular_component`Either of the lipid bilayers that surround a chloroplast and form the chloroplast envelope. [GOC:mah, GOC:pz];GO:0016021//integral component of membrane`cellular_component`The component of a membrane consisting of the gene products and protein complexes having at least some part of their peptide sequence embedded in the hydrophobic region of the…	K25380//EGY`zinc metalloprotease EGY, chloroplastic [EC:3.4.24.-];K17710//PTCD1`pentatricopeptide repeat domain-containing protein 1	-	-	XP_020702319.1//probable zinc metallopeptidase EGY3, chloroplastic`[Dendrobium catenatum];XP_020702318.1//pentatricopeptide repeat-containing protein At3g49710`[Dendrobium catenatum]	PF13041.9//PPR_2`PPR repeat family;PF01535.23//PPR`PPR repeat;PF20431.1//E_motif`E motif;PF14432.9//DYW_deaminase`DYW family of nucleic acid deaminases	-	tr|A0A2I0X6D0|A0A2I0X6D0_9ASPA//Uncharacterized protein {ECO:0000313|EMBL:PKU83462.1} OS=Dendrobium catenatum ORFNames=MA16_Dca021857 {ECO:0000313|EMBL:PKU83462.1} PE=3;tr|A0A6J0PRM9|A0A6J0PRM9_ELAGV//pentatricopeptide repeat-containing protein At3g49710 {ECO:0000313|RefSeq:XP_019710625.1} OS=Elaeis guineensis var. tenera (Oil palm) Name=LOC105058189 {ECO:0000313|RefSeq:XP_019710625.1} PE=4
gene_Dhu000001319	DHT	C	3431.9	9251.56	6341.73	-1.43072	0.030239	-47.3139	0	0	Down	-	GO:0019252//starch biosynthetic process`biological_process`The chemical reactions and pathways resulting in the formation of starch, the most important reserve polysaccharide in plants. [GOC:ai];GO:0005978//glycogen biosynthetic process`biological_process`The chemical reactions and pathways resulting in the formation of glycogen, a polydisperse, highly branched glucan composed of chains of D-gluc…	K00975//glgC`glucose-1-phosphate adenylyltransferase [EC:2.7.7.27]	ko00500//Starch and sucrose metabolism`Metabolism`Carbohydrate metabolism;ko00520//Amino sugar and nucleotide sugar metabolism`Metabolism`Carbohydrate metabolism;ko01100//Metabolic pathways`Metabolism`Global and overview maps;ko01110//Biosynthesis of secondary metabolites`Metabolism`Global and overview maps;ko01250//Biosynthesis of nucleotide sugars`Metabolism`Global and overview maps	-	XP_020700045.1//glucose-1-phosphate adenylyltransferase large subunit 1`[Dendrobium catenatum]	PF00483.26//NTP_transferase`Nucleotidyl transferase	-	tr|A0A2I0X1J3|A0A2I0X1J3_9ASPA//Glucose-1-phosphate adenylyltransferase {ECO:0000256|ARBA:ARBA00012460, ECO:0000256|RuleBase:RU362093} EC=2.7.7.27 {ECO:0000256|ARBA:ARBA00012460, ECO:0000256|RuleBase:RU362093} ADP-glucose pyrophosphorylase {ECO:0000256|RuleBase:RU362093} OS=Dendrobium catenatum ORFNames=MA16_Dca003800 {ECO:0000313|EMBL:PKU81784.1} PE=3
gene_Dhu000019576	DHT	C	30003.1	5042.49	17522.8	2.57285	0.0203445	126.464	0	0	Up	-	-	K08917//LHCB6`light-harvesting complex II chlorophyll a/b binding protein 6	ko00196//Photosynthesis - antenna proteins`Metabolism`Energy metabolism;ko01100//Metabolic pathways`Metabolism`Global and overview maps	-	XP_020697467.1//chlorophyll a-b binding protein CP24 10A, chloroplastic`[Dendrobium catenatum]	PF00504.24//Chloroa_b-bind`Chlorophyll A-B binding protein	-	tr|A0A835S644|A0A835S644_VANPL//Chlorophyll a-b binding protein, chloroplastic {ECO:0000256|RuleBase:RU363080} OS=Vanilla planifolia (Vanilla) {ECO:0000313|EMBL:KAG0497642.1} PE=3
gene_Dhu000015895	DHT	C	1631.78	166.994	899.389	3.28847	0.0802717	40.9667	0	0	Up	-	GO:0009638//phototropism`biological_process`The movement of an organism, or part of an organism, in response to a light stimulus, usually toward or away from it. [GOC:jl, GOC:mtg_far_red, PMID:16870491];GO:0016301//kinase activity`molecular_function`Catalysis of the transfer of a phosphate group, usually from ATP, to a substrate molecule. [ISBN:0198506732]	-	-	-	XP_020692939.1//protein PHYTOCHROME KINASE SUBSTRATE 4-like`[Dendrobium catenatum]	-	-	tr|A0A2I0VST4|A0A2I0VST4_9ASPA//Protein PHYTOCHROME KINASE SUBSTRATE 4 {ECO:0000313|EMBL:PKU66467.1} OS=Dendrobium catenatum ORFNames=MA16_Dca018169 {ECO:0000313|EMBL:PKU66467.1} PE=4
gene_Dhu000014898	DHT	C	1692.89	5055.53	3374.21	-1.57843	0.0377458	-41.8174	0	0	Down	-	GO:0031461//cullin-RING ubiquitin ligase complex`cellular_component`Any ubiquitin ligase complex in which the catalytic core consists of a member of the cullin family and a RING domain protein; the core is associated with one or more additional proteins that confer substrate specificity. [PMID:15571813, PMID:15688063];GO:0031625//ubiquitin protein ligase binding`molecular_function`Binding to a ub…	K03347//CUL1, CDC53`cullin 1	ko04120//Ubiquitin mediated proteolysis`Genetic Information Processing`Folding, sorting and degradation;ko04141//Protein processing in endoplasmic reticulum`Genetic Information Processing`Folding, sorting and degradation	-	XP_020705659.1//cullin-1`[Dendrobium catenatum]	PF00888.25//Cullin`Cullin family;PF10557.12//Cullin_Nedd8`Cullin protein neddylation domain	-	tr|A0A1S6YFP3|A0A1S6YFP3_DENOF//Cullin 1 {ECO:0000313|EMBL:AQX44088.1} OS=Dendrobium officinale (Orchid) Name=CUL1 {ECO:0000313|EMBL:AQX44088.1} PE=2
gene_Dhu000008420	DHT	C	22681	2290.78	12485.9	3.30758	0.0245661	134.64	0	0	Up	-	GO:0016887//ATP hydrolysis activity`molecular_function`Catalysis of the reaction: ATP + H2O = ADP + H+ Pi. ATP hydrolysis is used in some reactions as an energy source, for example to catalyze a reaction or drive transport against a concentration gradient. [RHEA:13065];GO:0005524//ATP binding`molecular_function`Binding to ATP, adenosine 5'-triphosphate, a universally important coenzyme and enzyme…	K03283//HSPA1_6_8`heat shock 70kDa protein 1/6/8	ko03040//Spliceosome`Genetic Information Processing`Transcription;ko04141//Protein processing in endoplasmic reticulum`Genetic Information Processing`Folding, sorting and degradation;ko04144//Endocytosis`Cellular Processes`Transport and catabolism	-	XP_020694708.1//heat shock cognate 70 kDa protein 2`[Dendrobium catenatum]	PF06723.16//MreB_Mbl`MreB/Mbl protein;PF00012.23//HSP70`Hsp70 protein	-	tr|A0A2I0VZQ2|A0A2I0VZQ2_9ASPA//Heat shock cognate 70 kDa protein {ECO:0000313|EMBL:PKU68887.1} OS=Dendrobium catenatum ORFNames=MA16_Dca010631 {ECO:0000313|EMBL:PKU68887.1} PE=3
gene_Dhu000008892	DHT	C	3211.6	486.298	1848.95	2.72327	0.0539195	50.5062	0	0	Up	-	GO:0003700//DNA-binding transcription factor activity`molecular_function`A transcription regulator activity that modulates transcription of gene sets via selective and non-covalent binding to a specific double-stranded genomic DNA sequence (sometimes referred to as a motif) within a cis-regulatory region. Regulatory regions include promoters (proximal and distal) and enhancers. Genes are transcri…	K13422//MYC2`transcription factor MYC2	ko04016//MAPK signaling pathway - plant`Environmental Information Processing`Signal transduction;ko04075//Plant hormone signal transduction`Environmental Information Processing`Signal transduction	-	XP_020703009.1//transcription factor MYC2`[Dendrobium catenatum]	PF14215.9//bHLH-MYC_N`bHLH-MYC and R2R3-MYB transcription factors N-terminal;PF00010.29//HLH`Helix-loop-helix DNA-binding domain	bHLH//http://planttfdb.gao-lab.org/family.php?fam=bHLH	tr|A0A2I0WBP8|A0A2I0WBP8_9ASPA//Transcription factor MYC2 {ECO:0000313|EMBL:PKU73090.1} OS=Dendrobium catenatum ORFNames=MA16_Dca016157 {ECO:0000313|EMBL:PKU73090.1} PE=3
gene_Dhu000012815	DHT	C	253564	94960.7	174262	1.41695	0.0114362	123.9	0	0	Up	-	GO:0003723//RNA binding`molecular_function`Binding to an RNA molecule or a portion thereof. [GOC:jl, GOC:mah]	K13195//CIRBP`cold-inducible RNA-binding protein	-	-	XP_020702323.1//glycine-rich RNA-binding protein 1`[Dendrobium catenatum];PKU83447.1//Glycine-rich RNA-binding protein 7`[Dendrobium catenatum]	PF00076.25//RRM_1`RNA recognition motif. (a.k.a. RRM, RBD, or RNP domain)	-	tr|A0A2I0X6B4|A0A2I0X6B4_9ASPA//Glycine-rich RNA-binding protein 7 {ECO:0000313|EMBL:PKU83447.1} OS=Dendrobium catenatum ORFNames=MA16_Dca021840 {ECO:0000313|EMBL:PKU83447.1} PE=4;tr|A0A2C9U6V7|A0A2C9U6V7_MANES//RRM domain-containing protein {ECO:0000259|PROSITE:PS50102} OS=Manihot esculenta (Cassava) (Jatropha manihot) ORFNames=MANES_17G101400 {ECO:0000313|EMBL:OAY25522.1} PE=4
gene_Dhu000002350	DHT	C	8039.91	897.698	4468.81	3.16275	0.0364978	86.6559	0	0	Up	-	-	K19519//TGFBI, BIGH3`transforming growth factor-beta-induced protein	-	-	XP_020676609.1//fasciclin-like arabinogalactan protein 9`[Dendrobium catenatum]	PF02469.25//Fasciclin`Fasciclin domain	-	tr|A0A2I0W1K4|A0A2I0W1K4_9ASPA//Fasciclin-like arabinogalactan protein 9 {ECO:0000313|EMBL:PKU69544.1} OS=Dendrobium catenatum ORFNames=MA16_Dca019230 {ECO:0000313|EMBL:PKU69544.1} PE=3
gene_Dhu000004523	DHT	C	1688.79	220.597	954.694	2.93636	0.0750718	39.114	0	0	Up	-	GO:0008299//isoprenoid biosynthetic process`biological_process`The chemical reactions and pathways resulting in the formation of an isoprenoid compound, isoprene (2-methylbuta-1,3-diene) or compounds containing or derived from linked isoprene (3-methyl-2-butenylene) residues. [ISBN:0198506732]	K00021//HMGCR`hydroxymethylglutaryl-CoA reductase (NADPH) [EC:1.1.1.34]	ko00900//Terpenoid backbone biosynthesis`Metabolism`Metabolism of terpenoids and polyketides;ko01100//Metabolic pathways`Metabolism`Global and overview maps;ko01110//Biosynthesis of secondary metabolites`Metabolism`Global and overview maps	-	AGT78194.1//3-hydroxy-3-methylglutaryl coenzyme A reductase`[Dendrobium huoshanense]	PF00368.21//HMG-CoA_red`Hydroxymethylglutaryl-coenzyme A reductase	-	tr|T1ULS4|T1ULS4_9ASPA//3-hydroxy-3-methylglutaryl coenzyme A reductase {ECO:0000256|RuleBase:RU361219} Short=HMG-CoA reductase {ECO:0000256|RuleBase:RU361219} EC=1.1.1.34 {ECO:0000256|RuleBase:RU361219} OS=Dendrobium huoshanense PE=2
gene_Dhu000014768	DHT	C	813.4	3650.1	2231.75	-2.16593	0.0512807	-42.2368	0	0	Down	-	GO:0005737//cytoplasm`cellular_component`The contents of a cell excluding the plasma membrane and nucleus, but including other subcellular structures. [ISBN:0198547684];GO:0016887//ATP hydrolysis activity`molecular_function`Catalysis of the reaction: ATP + H2O = ADP + H+ Pi. ATP hydrolysis is used in some reactions as an energy source, for example to catalyze a reaction or drive transport against…	K06027//NSF, SEC18`vesicle-fusing ATPase [EC:3.6.4.6]	-	-	KAH0466787.1//hypothetical protein IEQ34_004025`[Dendrobium chrysotoxum]	PF02933.20//CDC48_2`Cell division protein 48 (CDC48), domain 2;PF00004.32//AAA`ATPase family associated with various cellular activities (AAA);PF17862.4//AAA_lid_3`AAA+ lid domain;PF07724.17//AAA_2`AAA domain (Cdc48 subfamily)	-	tr|A0A2I0BC29|A0A2I0BC29_9ASPA//Vesicle-fusing ATPase {ECO:0000256|RuleBase:RU367045} EC=3.6.4.6 {ECO:0000256|RuleBase:RU367045} OS=Apostasia shenzhenica ORFNames=AXF42_Ash005691 {ECO:0000313|EMBL:PKA65358.1} PE=3;tr|A0A6I9QX40|A0A6I9QX40_ELAGV//Vesicle-fusing ATPase {ECO:0000256|RuleBase:RU367045} EC=3.6.4.6 {ECO:0000256|RuleBase:RU367045} OS=Elaeis guineensis var. tenera (Oil palm) Name=LOC1050…
gene_Dhu000010559	DHT	C	2910.66	469.328	1689.99	2.63283	0.0544679	48.3373	0	0	Up	-	GO:0005737//cytoplasm`cellular_component`The contents of a cell excluding the plasma membrane and nucleus, but including other subcellular structures. [ISBN:0198547684];GO:0009408//response to heat`biological_process`Any process that results in a change in state or activity of a cell or an organism (in terms of movement, secretion, enzyme production, gene expression, etc.) as a result of a heat s…	K03695//clpB`ATP-dependent Clp protease ATP-binding subunit ClpB	-	-	XP_020693031.1//chaperone protein ClpB3, mitochondrial`[Dendrobium catenatum]	PF02861.23//Clp_N`Clp amino terminal domain, pathogenicity island component;PF00004.32//AAA`ATPase family associated with various cellular activities (AAA);PF17871.4//AAA_lid_9`AAA lid domain;PF07724.17//AAA_2`AAA domain (Cdc48 subfamily);PF07728.17//AAA_5`AAA domain (dynein-related subfamily);PF10431.12//ClpB_D2-small`C-terminal, D2-small domain, of ClpB protein	-	tr|A0A2I0XAH4|A0A2I0XAH4_9ASPA//Chaperone protein ClpB3, mitochondrial {ECO:0000313|EMBL:PKU84900.1} OS=Dendrobium catenatum ORFNames=MA16_Dca023403 {ECO:0000313|EMBL:PKU84900.1} PE=3
gene_Dhu000012180	DHT	C	13265.9	1354.62	7310.27	3.29175	0.0313827	104.891	0	0	Up	-	GO:0016021//integral component of membrane`cellular_component`The component of a membrane consisting of the gene products and protein complexes having at least some part of their peptide sequence embedded in the hydrophobic region of the membrane. [GOC:dos, GOC:go_curators];GO:0016740//transferase activity`molecular_function`Catalysis of the transfer of a group, e.g. a methyl group, glycosyl grou…	K07136//K07136`uncharacterized protein	-	-	XP_020699128.1//microsomal glutathione S-transferase 3`[Dendrobium catenatum]	PF01124.21//MAPEG`MAPEG family	-	tr|A0A2I0VTA9|A0A2I0VTA9_9ASPA//Glutathione S-transferase {ECO:0000313|EMBL:PKU66650.1} OS=Dendrobium catenatum ORFNames=MA16_Dca026334 {ECO:0000313|EMBL:PKU66650.1} PE=4
gene_Dhu000009007	DHT	C	4283.35	258.636	2270.99	4.04999	0.0583578	69.3994	0	0	Up	-	GO:0005783//endoplasmic reticulum`cellular_component`The irregular network of unit membranes, visible only by electron microscopy, that occurs in the cytoplasm of many eukaryotic cells. The membranes form a complex meshwork of tubular channels, which are often expanded into slitlike cavities called cisternae. The ER takes two forms, rough (or granular), with ribosomes adhering to the outer surfac…	K09530//DNAJC10`DnaJ homolog subfamily C member 10 [EC:1.8.4.-]	ko04141//Protein processing in endoplasmic reticulum`Genetic Information Processing`Folding, sorting and degradation	-	KAH0470664.1//hypothetical protein IEQ34_000387`[Dendrobium chrysotoxum]	PF00226.34//DnaJ`DnaJ domain;PF13848.9//Thioredoxin_6`Thioredoxin-like domain	-	tr|A0A2I0WZW2|A0A2I0WZW2_9ASPA//Chaperone protein dnaJ 6 {ECO:0000313|EMBL:PKU81177.1} OS=Dendrobium catenatum ORFNames=MA16_Dca015652 {ECO:0000313|EMBL:PKU81177.1} PE=4
gene_Dhu000025130	DHT	C	2520.88	313.445	1417.16	3.00778	0.06232	48.2636	0	0	Up	-	GO:0016021//integral component of membrane`cellular_component`The component of a membrane consisting of the gene products and protein complexes having at least some part of their peptide sequence embedded in the hydrophobic region of the membrane. [GOC:dos, GOC:go_curators];GO:0071669//plant-type cell wall organization or biogenesis`biological_process`A process that results in the biosynthesis of…	K10999//CESA`cellulose synthase A [EC:2.4.1.12]	-	-	KAH0469660.1//hypothetical protein IEQ34_001218`[Dendrobium chrysotoxum];XP_020677798.2//cellulose synthase A catalytic subunit 7 [UDP-forming]`[Dendrobium catenatum]	PF03552.17//Cellulose_synt`Cellulose synthase;PF13632.9//Glyco_trans_2_3`Glycosyl transferase family group 2;PF14569.9//zf-UDP`Zinc-binding RING-finger	-	tr|A0A835UVR3|A0A835UVR3_VANPL//Cellulose synthase {ECO:0000256|RuleBase:RU361116} EC=2.4.1.12 {ECO:0000256|RuleBase:RU361116} OS=Vanilla planifolia (Vanilla) ORFNames=HPP92_012648 {ECO:0000313|EMBL:KAG0475807.1} PE=3;tr|A0A6I9S6H5|A0A6I9S6H5_ELAGV//Cellulose synthase {ECO:0000256|RuleBase:RU361116} EC=2.4.1.12 {ECO:0000256|RuleBase:RU361116} OS=Elaeis guineensis var. tenera (Oil palm) Name=LOC10…
gene_Dhu000023762	DHT	C	25158.4	12135.6	18647	1.0518	0.0171345	61.3852	0	0	Up	-	GO:0005737//cytoplasm`cellular_component`The contents of a cell excluding the plasma membrane and nucleus, but including other subcellular structures. [ISBN:0198547684];GO:0042026//protein refolding`biological_process`The process carried out by a cell that restores the biological activity of an unfolded or misfolded protein, using helper proteins such as chaperones. [GOC:mb];GO:0016887//ATP hydro…	K04077//groEL, HSPD1`chaperonin GroEL [EC:5.6.1.7]	ko03018//RNA degradation`Genetic Information Processing`Folding, sorting and degradation	-	XP_020703956.1//ruBisCO large subunit-binding protein subunit beta, chloroplastic`[Dendrobium catenatum]	PF00118.27//Cpn60_TCP1`TCP-1/cpn60 chaperonin family	-	tr|A0A2I0W0U5|A0A2I0W0U5_9ASPA//RuBisCO large subunit-binding protein subunit beta, chloroplastic {ECO:0000313|EMBL:PKU69282.1} OS=Dendrobium catenatum ORFNames=MA16_Dca002552 {ECO:0000313|EMBL:PKU69282.1} PE=3
novel2991	DHT	C	18292.8	5399.59	11846.2	1.76036	0.0225396	78.101	0	0	Up	-	GO:0009535//chloroplast thylakoid membrane`cellular_component`The pigmented membrane of a chloroplast thylakoid. An example of this component is found in Arabidopsis thaliana. [GOC:lr, GOC:mtg_sensu];GO:0009538//photosystem I reaction center`cellular_component`A photochemical system containing P700, the chlorophyll a dimer that functions as a primary electron donor. Functioning as a light-depende…	K02693//psaE`photosystem I subunit IV	ko00195//Photosynthesis`Metabolism`Energy metabolism;ko01100//Metabolic pathways`Metabolism`Global and overview maps	-	XP_020674283.1//photosystem I reaction center subunit IV A, chloroplastic`[Dendrobium catenatum]	PF02427.20//PSI_PsaE`Photosystem I reaction centre subunit IV / PsaE	-	tr|A0A6I9R1D2|A0A6I9R1D2_ELAGV//photosystem I reaction center subunit IV B, chloroplastic {ECO:0000313|RefSeq:XP_010918840.1} OS=Elaeis guineensis var. tenera (Oil palm) Name=LOC105043122 {ECO:0000313|RefSeq:XP_010918840.1} PE=3
gene_Dhu000006901	DHT	C	5318.78	1150.11	3234.44	2.20923	0.0388706	56.8354	0	0	Up	-	-	K18368//CSE`caffeoylshikimate esterase [EC:3.1.1.-]	ko00940//Phenylpropanoid biosynthesis`Metabolism`Biosynthesis of other secondary metabolites;ko01100//Metabolic pathways`Metabolism`Global and overview maps;ko01110//Biosynthesis of secondary metabolites`Metabolism`Global and overview maps	-	XP_020676241.2//caffeoylshikimate esterase`[Dendrobium catenatum]	PF12146.11//Hydrolase_4`Serine aminopeptidase, S33;PF12697.10//Abhydrolase_6`Alpha/beta hydrolase family	-	tr|A0A2I0W671|A0A2I0W671_9ASPA//Hydrolase_4 domain-containing protein {ECO:0000259|Pfam:PF12146} OS=Dendrobium catenatum ORFNames=MA16_Dca014781 {ECO:0000313|EMBL:PKU71156.1} PE=4
novel1508	DHT	C	3803.29	103.234	1953.26	5.20328	0.0811678	64.1052	0	0	Up	-	GO:0004497//monooxygenase activity`molecular_function`Catalysis of the incorporation of one atom from molecular oxygen into a compound and the reduction of the other atom of oxygen to water. [ISBN:0198506732];GO:0016021//integral component of membrane`cellular_component`The component of a membrane consisting of the gene products and protein complexes having at least some part of their peptide seq…	K15402//CYP86B1`fatty acid omega-hydroxylase [EC:1.14.-.-]	ko00073//Cutin, suberine and wax biosynthesis`Metabolism`Lipid metabolism	-	XP_020682501.1//cytochrome P450 86B1`[Dendrobium catenatum]	PF00067.25//p450`Cytochrome P450	-	tr|A0A2I0X8D7|A0A2I0X8D7_9ASPA//Cytochrome P450 86B1 {ECO:0000313|EMBL:PKU84160.1} OS=Dendrobium catenatum ORFNames=MA16_Dca002672 {ECO:0000313|EMBL:PKU84160.1} PE=3
gene_Dhu000022658	DHT	C	6212.31	716.701	3464.51	3.11573	0.0403196	77.2759	0	0	Up	-	-	K04078//groES, HSPE1`chaperonin GroES	-	-	XP_020700444.1//10 kDa chaperonin, mitochondrial`[Dendrobium catenatum]	PF00166.24//Cpn10`Chaperonin 10 Kd subunit	-	tr|A0A8B7BWM5|A0A8B7BWM5_PHODC//10 kDa chaperonin, mitochondrial-like {ECO:0000313|RefSeq:XP_008786859.1} OS=Phoenix dactylifera (Date palm) Name=LOC103705046 {ECO:0000313|RefSeq:XP_008786859.1} PE=4
gene_Dhu000007164	DHT	C	51815.8	15681	33748.4	1.72437	0.0162747	105.954	0	0	Up	-	GO:0016021//integral component of membrane`cellular_component`The component of a membrane consisting of the gene products and protein complexes having at least some part of their peptide sequence embedded in the hydrophobic region of the membrane. [GOC:dos, GOC:go_curators];GO:0015267//channel activity`molecular_function`Enables the energy-independent facilitated diffusion, mediated by passage of…	K09872//PIP`aquaporin PIP	-	-	XP_020687648.1//aquaporin PIP1-2-like`[Dendrobium catenatum]	PF00230.23//MIP`Major intrinsic protein	-	tr|A0A2I0X6T7|A0A2I0X6T7_9ASPA//Aquaporin PIP1-2 {ECO:0000313|EMBL:PKU83627.1} OS=Dendrobium catenatum ORFNames=MA16_Dca019854 {ECO:0000313|EMBL:PKU83627.1} PE=3
gene_Dhu000000554	DHT	C	5730.24	2383.08	4056.66	1.26577	0.0329214	38.4482	0	0	Up	-	GO:0051287//NAD binding`molecular_function`Binding to nicotinamide adenine dinucleotide, a coenzyme involved in many redox and biosynthetic reactions; binding may be to either the oxidized form, NAD+, or the reduced form, NADH. [GOC:ai];GO:0004471//malate dehydrogenase (decarboxylating) (NAD+) activity`molecular_function`Catalysis of the reaction: (S)-malate + NAD+ = pyruvate + CO2 + NADH + H+. […	K00029//E1.1.1.40, maeB`malate dehydrogenase (oxaloacetate-decarboxylating)(NADP+) [EC:1.1.1.40]	ko00620//Pyruvate metabolism`Metabolism`Carbohydrate metabolism;ko00710//Carbon fixation in photosynthetic organisms`Metabolism`Energy metabolism;ko01100//Metabolic pathways`Metabolism`Global and overview maps;ko01200//Carbon metabolism`Metabolism`Global and overview maps	-	PKU87908.1//NADP-dependent malic enzyme, chloroplastic`[Dendrobium catenatum];KAH0448795.1//hypothetical protein IEQ34_022595`[Dendrobium chrysotoxum]	PF00390.22//malic`Malic enzyme, N-terminal domain;PF03949.18//Malic_M`Malic enzyme, NAD binding domain	-	tr|A0A2I0XJ27|A0A2I0XJ27_9ASPA//NADP-dependent malic enzyme, chloroplastic {ECO:0000313|EMBL:PKU87908.1} OS=Dendrobium catenatum ORFNames=MA16_Dca007850 {ECO:0000313|EMBL:PKU87908.1} PE=3
novel6305	DHT	C	273.774	2984.36	1629.07	-3.44571	0.0715334	-48.1693	0	0	Down	-	GO:0000160//phosphorelay signal transduction system`biological_process`A conserved series of molecular signals found in prokaryotes and eukaryotes; involves autophosphorylation of a histidine kinase and the transfer of the phosphate group to an aspartate that then acts as a phospho-donor to response regulator proteins. [PMID:9191038];GO:0005634//nucleus`cellular_component`A membrane-bounded organ…	K12130//PRR5`pseudo-response regulator 5	ko04712//Circadian rhythm - plant`Organismal Systems`Environmental adaptation	-	XP_020703838.2//two-component response regulator-like APRR9`[Dendrobium catenatum]	PF00072.27//Response_reg`Response regulator receiver domain;PF06203.17//CCT`CCT motif	-	tr|A0A2I0WUH5|A0A2I0WUH5_9ASPA//Two-component response regulator-like PRR95 {ECO:0000313|EMBL:PKU79301.1} OS=Dendrobium catenatum ORFNames=MA16_Dca000646 {ECO:0000313|EMBL:PKU79301.1} PE=3
gene_Dhu000025299	DHT	C	2143.42	41.4331	1092.43	5.69268	0.124487	45.7292	0	0	Up	-	-	K18551//SDT1`pyrimidine and pyridine-specific 5'-nucleotidase [EC:3.1.3.-]	ko00760//Nicotinate and nicotinamide metabolism`Metabolism`Metabolism of cofactors and vitamins;ko01100//Metabolic pathways`Metabolism`Global and overview maps	-	XP_020678682.1//uncharacterized protein C24B11.05`[Dendrobium catenatum]	PF13419.9//HAD_2`Haloacid dehalogenase-like hydrolase	-	tr|A0A2I0VWK8|A0A2I0VWK8_9ASPA//Uncharacterized protein {ECO:0000313|EMBL:PKU67800.1} OS=Dendrobium catenatum ORFNames=MA16_Dca016969 {ECO:0000313|EMBL:PKU67800.1} PE=4
gene_Dhu000009367	DHT	C	1332.33	85.3568	708.844	3.9641	0.101775	38.9495	0	0	Up	-	GO:0016747//acyltransferase activity, transferring groups other than amino-acyl groups`molecular_function`Catalysis of the transfer of an acyl group, other than amino-acyl, from one compound (donor) to another (acceptor). [GOC:jl]	K19747//DCR`BAHD acyltransferase [EC:2.3.1.-]	-	-	XP_020672236.1//BAHD acyltransferase DCR-like`[Dendrobium catenatum]	PF02458.18//Transferase`Transferase family	-	tr|A0A2I0WQ55|A0A2I0WQ55_9ASPA//BAHD acyltransferase DCR {ECO:0000313|EMBL:PKU77766.1} OS=Dendrobium catenatum ORFNames=MA16_Dca005598 {ECO:0000313|EMBL:PKU77766.1} PE=3
gene_Dhu000007994	DHT	C	6376.75	1905.4	4141.07	1.74261	0.0341498	51.0284	0	0	Up	-	-	K24822//LOXHD1`lipoxygenase homology domain-containing protein 1	-	-	XP_020697431.1//PLAT domain-containing protein 3`[Dendrobium catenatum]	PF06232.14//ATS3`Embryo-specific protein 3, (ATS3);PF01477.26//PLAT`PLAT/LH2 domain	-	tr|A0A2I0WFB6|A0A2I0WFB6_9ASPA//PLAT domain-containing protein {ECO:0000259|PROSITE:PS50095} OS=Dendrobium catenatum ORFNames=MA16_Dca003556 {ECO:0000313|EMBL:PKU74353.1} PE=4
gene_Dhu000026432	DHT	C	6498.26	8.41818	3253.34	9.58915	0.249479	38.4367	0	0	Up	-	-	K13993//HSP20`HSP20 family protein	ko04141//Protein processing in endoplasmic reticulum`Genetic Information Processing`Folding, sorting and degradation	-	XP_020681873.1//18.1 kDa class I heat shock protein-like`[Dendrobium catenatum]	PF00011.24//HSP20`Hsp20/alpha crystallin family	-	tr|A0A2I0X717|A0A2I0X717_9ASPA//18.1 kDa class I heat shock protein {ECO:0000313|EMBL:PKU83707.1} OS=Dendrobium catenatum ORFNames=MA16_Dca010100 {ECO:0000313|EMBL:PKU83707.1} PE=3
novel8684	DHT	C	13185.2	2412.59	7798.87	2.45015	0.0305303	80.2532	0	0	Up	-	GO:0016021//integral component of membrane`cellular_component`The component of a membrane consisting of the gene products and protein complexes having at least some part of their peptide sequence embedded in the hydrophobic region of the membrane. [GOC:dos, GOC:go_curators];GO:0009536//plastid`cellular_component`Any member of a family of organelles found in the cytoplasm of plants and some protis…	K08907//LHCA1`light-harvesting complex I chlorophyll a/b binding protein 1	ko00196//Photosynthesis - antenna proteins`Metabolism`Energy metabolism;ko01100//Metabolic pathways`Metabolism`Global and overview maps	-	XP_020674327.1//early light-induced protein 1, chloroplastic-like`[Dendrobium catenatum];XP_020674326.1//early light-induced protein 1, chloroplastic`[Dendrobium catenatum]	-	-	tr|A0A2I0V6L5|A0A2I0V6L5_9ASPA//Early light-induced protein 1, chloroplastic {ECO:0000313|EMBL:PKU59046.1} OS=Dendrobium catenatum ORFNames=MA16_Dca024844 {ECO:0000313|EMBL:PKU59046.1} PE=4;tr|A0A2I0V6L3|A0A2I0V6L3_9ASPA//Early light-induced protein 1, chloroplastic {ECO:0000313|EMBL:PKU59047.1} OS=Dendrobium catenatum ORFNames=MA16_Dca024845 {ECO:0000313|EMBL:PKU59047.1} PE=4
gene_Dhu000027092	DHT	C	4130.01	1429.06	2779.54	1.53098	0.0396505	38.612	0	0	Up	-	GO:0016705//oxidoreductase activity, acting on paired donors, with incorporation or reduction of molecular oxygen`molecular_function`Catalysis of an oxidation-reduction (redox) reaction in which hydrogen or electrons are transferred from each of two donors, and molecular oxygen is reduced or incorporated into a donor. [GOC:mah]	K09754//CYP98A, C3'H`5-O-(4-coumaroyl)-D-quinate 3'-monooxygenase [EC:1.14.14.96]	ko00940//Phenylpropanoid biosynthesis`Metabolism`Biosynthesis of other secondary metabolites;ko00941//Flavonoid biosynthesis`Metabolism`Biosynthesis of other secondary metabolites;ko00945//Stilbenoid, diarylheptanoid and gingerol biosynthesis`Metabolism`Biosynthesis of other secondary metabolites;ko01100//Metabolic pathways`Metabolism`Global and overview maps;ko01110//Biosynthesis of secondary me…	-	XP_020685266.1//cytochrome P450 98A2`[Dendrobium catenatum]	PF00067.25//p450`Cytochrome P450	-	tr|A0A0P0DLN5|A0A0P0DLN5_DENOF//Coumarate 3-hydroxylase {ECO:0000313|EMBL:ALJ10564.1} OS=Dendrobium officinale (Orchid) PE=2
gene_Dhu000005436	DHT	C	15785.6	699.025	8242.29	4.49707	0.0346589	129.752	0	0	Up	-	GO:0016021//integral component of membrane`cellular_component`The component of a membrane consisting of the gene products and protein complexes having at least some part of their peptide sequence embedded in the hydrophobic region of the membrane. [GOC:dos, GOC:go_curators]	-	-	-	PKU67888.1//hypothetical protein MA16_Dca022209`[Dendrobium catenatum]	-	-	tr|A0A2I0VWV3|A0A2I0VWV3_9ASPA//Uncharacterized protein {ECO:0000313|EMBL:PKU67888.1} OS=Dendrobium catenatum ORFNames=MA16_Dca022209 {ECO:0000313|EMBL:PKU67888.1} PE=4
gene_Dhu000000998	DHT	C	1452.57	4971.39	3211.98	-1.77532	0.0409569	-43.346	0	0	Down	-	GO:0006996//organelle organization`biological_process`A process that is carried out at the cellular level which results in the assembly, arrangement of constituent parts, or disassembly of an organelle within a cell. An organelle is an organized structure of distinctive morphology and function. Includes the nucleus, mitochondria, plastids, vacuoles, vesicles, ribosomes and the cytoskeleton. Exclu…	K03255//TIF31, CLU1`protein TIF31	-	-	XP_020696905.1//protein TSS isoform X1`[Dendrobium catenatum];XP_020696906.1//protein TSS isoform X2`[Dendrobium catenatum]	PF15044.9//CLU_N`Mitochondrial function, CLU-N-term;PF12807.10//eIF3_p135`Translation initiation factor eIF3 subunit 135;PF13424.9//TPR_12`Tetratricopeptide repeat;PF13374.9//TPR_10`Tetratricopeptide repeat	-	tr|A0A2I0VJ00|A0A2I0VJ00_9ASPA//Clustered mitochondria protein {ECO:0000313|EMBL:PKU63385.1} OS=Dendrobium catenatum ORFNames=MA16_Dca009995 {ECO:0000313|EMBL:PKU63385.1} PE=4
gene_Dhu000013002	DHT	C	5536.85	244.242	2890.55	4.50296	0.0574141	78.4296	0	0	Up	-	GO:0051082//unfolded protein binding`molecular_function`Binding to an unfolded protein. [GOC:ai];GO:0006457//protein folding`biological_process`The process of assisting in the covalent and noncovalent assembly of single chain polypeptides or multisubunit complexes into the correct tertiary structure. [GOC:go_curators, GOC:rb];GO:0005509//calcium ion binding`molecular_function`Binding to a calcium…	K08057//CALR`calreticulin	ko04141//Protein processing in endoplasmic reticulum`Genetic Information Processing`Folding, sorting and degradation;ko04145//Phagosome`Cellular Processes`Transport and catabolism	-	XP_020689977.2//calreticulin`[Dendrobium catenatum]	PF00262.21//Calreticulin`Calreticulin family	-	tr|A0A2I0W7M0|A0A2I0W7M0_9ASPA//Calreticulin {ECO:0000256|PIRNR:PIRNR002356} OS=Dendrobium catenatum ORFNames=MA16_Dca004483 {ECO:0000313|EMBL:PKU71641.1} PE=3
gene_Dhu000000888	DHT	C	6780.65	219.772	3500.21	4.94689	0.0584356	84.6554	0	0	Up	-	GO:0005737//cytoplasm`cellular_component`The contents of a cell excluding the plasma membrane and nucleus, but including other subcellular structures. [ISBN:0198547684]	-	-	-	KAH0457208.1//hypothetical protein IEQ34_015115`[Dendrobium chrysotoxum];PKU73084.1//hypothetical protein MA16_Dca016151`[Dendrobium catenatum];XP_020703070.2//uncharacterized protein LOC110114502`[Dendrobium catenatum]	PF10248.12//Mlf1IP`Myelodysplasia-myeloid leukemia factor 1-interacting protein	-	tr|A0A2I0WBQ1|A0A2I0WBQ1_9ASPA//Uncharacterized protein {ECO:0000313|EMBL:PKU73084.1} OS=Dendrobium catenatum ORFNames=MA16_Dca016151 {ECO:0000313|EMBL:PKU73084.1} PE=3
gene_Dhu000007240	DHT	C	1776.97	147.439	962.205	3.59148	0.0855794	41.9667	0	0	Up	-	-	K13420//FLS2`LRR receptor-like serine/threonine-protein kinase FLS2 [EC:2.7.11.1]	ko04016//MAPK signaling pathway - plant`Environmental Information Processing`Signal transduction;ko04626//Plant-pathogen interaction`Organismal Systems`Environmental adaptation	-	XP_020679449.1//DNA damage-repair/toleration protein DRT100`[Dendrobium catenatum]	PF08263.15//LRRNT_2`Leucine rich repeat N-terminal domain;PF13855.9//LRR_8`Leucine rich repeat	-	tr|A0A2I0VK49|A0A2I0VK49_9ASPA//DNA-damage-repair/toleration protein DRT100 {ECO:0000313|EMBL:PKU63743.1} OS=Dendrobium catenatum ORFNames=MA16_Dca023743 {ECO:0000313|EMBL:PKU63743.1} PE=4
gene_Dhu000000474	DHT	C	22968.3	4838.5	13903.4	2.24699	0.0207905	108.078	0	0	Up	-	GO:0009535//chloroplast thylakoid membrane`cellular_component`The pigmented membrane of a chloroplast thylakoid. An example of this component is found in Arabidopsis thaliana. [GOC:lr, GOC:mtg_sensu];GO:0016168//chlorophyll binding`molecular_function`Binding to a chlorophyll; a compound of magnesium complexed in a porphyrin (tetrapyrrole) ring and which functions as a photosynthetic pigment. [GOC…	K08915//LHCB4`light-harvesting complex II chlorophyll a/b binding protein 4	ko00196//Photosynthesis - antenna proteins`Metabolism`Energy metabolism;ko01100//Metabolic pathways`Metabolism`Global and overview maps	-	XP_020676327.1//chlorophyll a-b binding protein CP29.1, chloroplastic`[Dendrobium catenatum]	PF00504.24//Chloroa_b-bind`Chlorophyll A-B binding protein	-	tr|A0A2I0X537|A0A2I0X537_9ASPA//Chlorophyll a-b binding protein, chloroplastic {ECO:0000256|RuleBase:RU363080} OS=Dendrobium catenatum ORFNames=MA16_Dca009483 {ECO:0000313|EMBL:PKU83011.1} PE=3
novel1037	DHT	C	9095.94	16827.7	12961.8	-0.887607	0.0208078	-42.6575	0	0	No Significant Difference	-	GO:0004364//glutathione transferase activity`molecular_function`Catalysis of the reaction: R-X + glutathione = H-X + R-S-glutathione. R may be an aliphatic, aromatic or heterocyclic group; X may be a sulfate, nitrile or halide group. [EC:2.5.1.18];GO:0006749//glutathione metabolic process`biological_process`The chemical reactions and pathways involving glutathione, the tripeptide glutamylcysteiny…	K00310//SE`pyrimidodiazepine synthase [EC:1.5.4.1]	ko00480//Glutathione metabolism`Metabolism`Metabolism of other amino acids;ko00790//Folate biosynthesis`Metabolism`Metabolism of cofactors and vitamins;ko01100//Metabolic pathways`Metabolism`Global and overview maps	-	XP_020691397.1//protein IN2-1 homolog B-like isoform X1`[Dendrobium catenatum];XP_020691398.1//protein IN2-1 homolog B-like isoform X2`[Dendrobium catenatum]	PF13417.9//GST_N_3`Glutathione S-transferase, N-terminal domain;PF13409.9//GST_N_2`Glutathione S-transferase, N-terminal domain;PF13410.9//GST_C_2`Glutathione S-transferase, C-terminal domain	-	tr|A0A2I0XJ45|A0A2I0XJ45_9ASPA//Protein IN2-1 like B {ECO:0000313|EMBL:PKU87943.1} OS=Dendrobium catenatum ORFNames=MA16_Dca007885 {ECO:0000313|EMBL:PKU87943.1} PE=4
novel4914	DHT	C	8266.33	3499.69	5883.01	1.24003	0.028157	44.0399	0	0	Up	-	GO:0016740//transferase activity`molecular_function`Catalysis of the transfer of a group, e.g. a methyl group, glycosyl group, acyl group, phosphorus-containing, or other groups, from one compound (generally regarded as the donor) to another compound (generally regarded as the acceptor). Transferase is the systematic name for any enzyme of EC class 2. [ISBN:0198506732];GO:0005524//ATP binding`mol…	K06689//UBE2D, UBC4, UBC5`ubiquitin-conjugating enzyme E2 D [EC:2.3.2.23]	ko03083//Polycomb repressive complex`Genetic Information Processing`Chromosome;ko04120//Ubiquitin mediated proteolysis`Genetic Information Processing`Folding, sorting and degradation;ko04141//Protein processing in endoplasmic reticulum`Genetic Information Processing`Folding, sorting and degradation	-	XP_020678623.1//ubiquitin-conjugating enzyme E2-17 kDa-like`[Dendrobium catenatum]	PF00179.29//UQ_con`Ubiquitin-conjugating enzyme	-	tr|A0A2I0VJ07|A0A2I0VJ07_9ASPA//Ubiquitin-conjugating enzyme E2-17 kDa {ECO:0000313|EMBL:PKU63399.1} OS=Dendrobium catenatum ORFNames=MA16_Dca010009 {ECO:0000313|EMBL:PKU63399.1} PE=3
gene_Dhu000009579	DHT	C	21170.4	10558.6	15864.5	1.00363	0.0190907	52.5717	0	0	Up	-	GO:0051082//unfolded protein binding`molecular_function`Binding to an unfolded protein. [GOC:ai];GO:0006457//protein folding`biological_process`The process of assisting in the covalent and noncovalent assembly of single chain polypeptides or multisubunit complexes into the correct tertiary structure. [GOC:go_curators, GOC:rb];GO:0016887//ATP hydrolysis activity`molecular_function`Catalysis of the…	K09487//HSP90B, TRA1`heat shock protein 90kDa beta	ko04141//Protein processing in endoplasmic reticulum`Genetic Information Processing`Folding, sorting and degradation;ko04626//Plant-pathogen interaction`Organismal Systems`Environmental adaptation	-	XP_020694070.2//heat shock protein 90-5, chloroplastic`[Dendrobium catenatum]	PF00183.21//HSP90`Hsp90 protein;PF02518.29//HATPase_c`Histidine kinase-, DNA gyrase B-, and HSP90-like ATPase;PF13589.9//HATPase_c_3`Histidine kinase-, DNA gyrase B-, and HSP90-like ATPase	-	tr|A0A2I0WXQ9|A0A2I0WXQ9_9ASPA//Heat shock protein 90-1 {ECO:0000313|EMBL:PKU80448.1} OS=Dendrobium catenatum ORFNames=MA16_Dca013863 {ECO:0000313|EMBL:PKU80448.1} PE=3
gene_Dhu000018027	DHT	C	68.1823	2141.52	1104.85	-4.9716	0.128925	-38.5619	0	0	Down	-	GO:0004497//monooxygenase activity`molecular_function`Catalysis of the incorporation of one atom from molecular oxygen into a compound and the reduction of the other atom of oxygen to water. [ISBN:0198506732];GO:0016021//integral component of membrane`cellular_component`The component of a membrane consisting of the gene products and protein complexes having at least some part of their peptide seq…	K23806//CYP71BE5`alpha-guaiene 2-oxidase;K15472//CYP71D55`premnaspirodiene oxygenase [EC:1.14.14.151]	ko00909//Sesquiterpenoid and triterpenoid biosynthesis`Metabolism`Metabolism of terpenoids and polyketides;ko01110//Biosynthesis of secondary metabolites`Metabolism`Global and overview maps	-	XP_020702420.1//premnaspirodiene oxygenase-like`[Dendrobium catenatum]	PF00067.25//p450`Cytochrome P450	-	tr|A0A2I0WTL1|A0A2I0WTL1_9ASPA//Premnaspirodiene oxygenase {ECO:0000313|EMBL:PKU79000.1} OS=Dendrobium catenatum ORFNames=MA16_Dca000344 {ECO:0000313|EMBL:PKU79000.1} PE=3
gene_Dhu000000700	DHT	C	106797	1807.63	54302.2	5.88454	0.021922	268.431	0	0	Up	-	GO:0016887//ATP hydrolysis activity`molecular_function`Catalysis of the reaction: ATP + H2O = ADP + H+ Pi. ATP hydrolysis is used in some reactions as an energy source, for example to catalyze a reaction or drive transport against a concentration gradient. [RHEA:13065];GO:0005524//ATP binding`molecular_function`Binding to ATP, adenosine 5'-triphosphate, a universally important coenzyme and enzyme…	K03695//clpB`ATP-dependent Clp protease ATP-binding subunit ClpB	-	-	XP_020680139.1//chaperone protein ClpB1`[Dendrobium catenatum]	PF02861.23//Clp_N`Clp amino terminal domain, pathogenicity island component;PF00004.32//AAA`ATPase family associated with various cellular activities (AAA);PF17871.4//AAA_lid_9`AAA lid domain;PF07724.17//AAA_2`AAA domain (Cdc48 subfamily);PF00158.29//Sigma54_activat`Sigma-54 interaction domain;PF07728.17//AAA_5`AAA domain (dynein-related subfamily);PF10431.12//ClpB_D2-small`C-terminal, D2-small d…	-	tr|A0A2I0WWG8|A0A2I0WWG8_9ASPA//Chaperone protein ClpB1 {ECO:0000313|EMBL:PKU80006.1} OS=Dendrobium catenatum ORFNames=MA16_Dca014371 {ECO:0000313|EMBL:PKU80006.1} PE=3
gene_Dhu000026119	DHT	C	75908.1	331.652	38119.9	7.83895	0.0419737	186.759	0	0	Up	-	-	K13993//HSP20`HSP20 family protein	ko04141//Protein processing in endoplasmic reticulum`Genetic Information Processing`Folding, sorting and degradation	-	KAH0468569.1//hypothetical protein IEQ34_003602`[Dendrobium chrysotoxum]	PF00011.24//HSP20`Hsp20/alpha crystallin family;PF17886.4//ArsA_HSP20`HSP20-like domain found in ArsA	-	tr|A0A2I0WJ89|A0A2I0WJ89_9ASPA//16.0 kDa heat shock protein, peroxisomal {ECO:0000313|EMBL:PKU75726.1} OS=Dendrobium catenatum ORFNames=MA16_Dca015606 {ECO:0000313|EMBL:PKU75726.1} PE=3
gene_Dhu000013821	DHT	C	87099.7	16654.1	51876.9	2.38678	0.0186854	127.735	0	0	Up	-	GO:0016021//integral component of membrane`cellular_component`The component of a membrane consisting of the gene products and protein complexes having at least some part of their peptide sequence embedded in the hydrophobic region of the membrane. [GOC:dos, GOC:go_curators];GO:0015267//channel activity`molecular_function`Enables the energy-independent facilitated diffusion, mediated by passage of…	K09873//TIP`aquaporin TIP	-	-	XP_020703870.1//probable aquaporin TIP1-1`[Dendrobium catenatum]	PF00230.23//MIP`Major intrinsic protein	-	tr|A0A2I0VWZ7|A0A2I0VWZ7_9ASPA//Putative aquaporin TIP1-1 {ECO:0000313|EMBL:PKU67927.1} OS=Dendrobium catenatum ORFNames=MA16_Dca006962 {ECO:0000313|EMBL:PKU67927.1} PE=3
gene_Dhu000026231	DHT	C	2964.44	404.161	1684.3	2.87459	0.0563169	51.0432	0	0	Up	-	GO:0004857//enzyme inhibitor activity`molecular_function`Binds to and stops, prevents or reduces the activity of an enzyme. [GOC:ai, GOC:ebc]	-	-	-	XP_020684322.1//21 kDa protein`[Dendrobium catenatum]	PF04043.18//PMEI`Plant invertase/pectin methylesterase inhibitor	-	tr|A0A2I0WPD9|A0A2I0WPD9_9ASPA//21 kDa protein {ECO:0000313|EMBL:PKU77508.1} OS=Dendrobium catenatum ORFNames=MA16_Dca018003 {ECO:0000313|EMBL:PKU77508.1} PE=4
gene_Dhu000019183	DHT	C	8322.31	2345.34	5333.82	1.82723	0.0314787	58.0464	0	0	Up	-	GO:0016740//transferase activity`molecular_function`Catalysis of the transfer of a group, e.g. a methyl group, glycosyl group, acyl group, phosphorus-containing, or other groups, from one compound (generally regarded as the donor) to another compound (generally regarded as the acceptor). Transferase is the systematic name for any enzyme of EC class 2. [ISBN:0198506732];GO:0005524//ATP binding`mol…	K10573//UBE2A, UBC2, RAD6A`ubiquitin-conjugating enzyme E2 A [EC:2.3.2.23]	ko04120//Ubiquitin mediated proteolysis`Genetic Information Processing`Folding, sorting and degradation	KOG0419//Ubiquitin-protein ligase`Posttranslational modification, protein turnover, chaperones`[O]	PKU73261.1//Ubiquitin-conjugating enzyme E2 1`[Dendrobium catenatum];XP_020686531.1//ubiquitin-conjugating enzyme E2 2-like isoform X1`[Dendrobium catenatum]	PF00179.29//UQ_con`Ubiquitin-conjugating enzyme	-	tr|A0A2I0WC71|A0A2I0WC71_9ASPA//Ubiquitin-conjugating enzyme E2 1 {ECO:0000313|EMBL:PKU73261.1} OS=Dendrobium catenatum ORFNames=MA16_Dca022073 {ECO:0000313|EMBL:PKU73261.1} PE=3;tr|B6SGR7|B6SGR7_MAIZE//Ubiquitin-conjugating enzyme E2 2 {ECO:0000313|EMBL:ONM51533.1} Ubiquitin-conjugating enzyme E2 3 {ECO:0000313|EMBL:ONM27837.1} Ubiquitin-conjugating enzyme E2-17 kDa {ECO:0000313|EMBL:ACG24050.1}…
novel1796	DHT	C	1498.39	4617.48	3057.94	-1.62356	0.0399134	-40.677	0	0	Down	-	GO:0008270//zinc ion binding`molecular_function`Binding to a zinc ion (Zn). [GOC:ai];GO:0008237//metallopeptidase activity`molecular_function`Catalysis of the hydrolysis of peptide bonds by a mechanism in which water acts as a nucleophile, one or two metal ions hold the water molecule in place, and charged amino acid side chains are ligands for the metal ions. [GOC:mah, https://www.ebi.ac.uk/mero…	K01256//pepN`aminopeptidase N [EC:3.4.11.2]	ko00480//Glutathione metabolism`Metabolism`Metabolism of other amino acids;ko01100//Metabolic pathways`Metabolism`Global and overview maps	-	XP_020679823.1//puromycin-sensitive aminopeptidase isoform X1`[Dendrobium catenatum]	PF17900.4//Peptidase_M1_N`Peptidase M1 N-terminal domain;PF01433.23//Peptidase_M1`Peptidase family M1 domain;PF11940.11//DUF3458`Domain of unknown function (DUF3458) Ig-like fold;PF17432.5//DUF3458_C`Domain of unknown function (DUF3458_C) ARM repeats	-	tr|A0A2I0VWX4|A0A2I0VWX4_9ASPA//Cysteine synthase {ECO:0000256|RuleBase:RU003985} EC=2.5.1.47 {ECO:0000256|RuleBase:RU003985} OS=Dendrobium catenatum ORFNames=MA16_Dca006946 {ECO:0000313|EMBL:PKU67911.1} PE=3;tr|A0A5P1F2F9|A0A5P1F2F9_ASPOF//Uncharacterized protein {ECO:0000313|EMBL:ONK72362.1} OS=Asparagus officinalis (Garden asparagus) ORFNames=A4U43_C04F18630 {ECO:0000313|EMBL:ONK72362.1} PE=3
gene_Dhu000013212	DHT	C	2699.66	626.08	1662.87	2.10838	0.0507811	41.519	0	0	Up	-	-	K01055//pcaD`3-oxoadipate enol-lactonase [EC:3.1.1.24]	ko01100//Metabolic pathways`Metabolism`Global and overview maps	-	XP_020689942.1//uncharacterized protein LOC110104967`[Dendrobium catenatum]	PF00561.23//Abhydrolase_1`alpha/beta hydrolase fold;PF12697.10//Abhydrolase_6`Alpha/beta hydrolase family	-	tr|A0A2I0X1R1|A0A2I0X1R1_9ASPA//AB hydrolase-1 domain-containing protein {ECO:0000259|Pfam:PF12697} OS=Dendrobium catenatum ORFNames=MA16_Dca003855 {ECO:0000313|EMBL:PKU81839.1} PE=4
gene_Dhu000022799	DHT	C	4542.34	1370.99	2956.66	1.72827	0.0441038	39.1864	0	0	Up	-	GO:0008234//cysteine-type peptidase activity`molecular_function`Catalysis of the hydrolysis of peptide bonds in a polypeptide chain by a mechanism in which the sulfhydryl group of a cysteine residue at the active center acts as a nucleophile. [GOC:mah, https://www.ebi.ac.uk/merops/about/glossary.shtml#CATTYPE]	K01373//CTSF`cathepsin F [EC:3.4.22.41]	ko04626//Plant-pathogen interaction`Organismal Systems`Environmental adaptation	-	XP_020681018.1//cysteine proteinase 1-like`[Dendrobium catenatum]	PF08246.15//Inhibitor_I29`Cathepsin propeptide inhibitor domain (I29);PF00112.26//Peptidase_C1`Papain family cysteine protease	-	tr|A0A2I0W6K4|A0A2I0W6K4_9ASPA//Cysteine proteinase 1 {ECO:0000313|EMBL:PKU71283.1} OS=Dendrobium catenatum ORFNames=MA16_Dca007280 {ECO:0000313|EMBL:PKU71283.1} PE=3
gene_Dhu000021376	DHT	C	14555.1	1661.21	8108.15	3.13102	0.0322332	97.1365	0	0	Up	-	GO:0046872//metal ion binding`molecular_function`Binding to a metal ion. [GOC:ai]	K23047//UNKL`E3 ubiquitin-protein ligase UNKL [EC:2.3.2.27]	-	-	XP_020691113.1//zinc finger CCCH domain-containing protein 2`[Dendrobium catenatum]	PF00642.27//zf-CCCH`Zinc finger C-x8-C-x5-C-x3-H type (and similar)	-	tr|A0A2I0X2J8|A0A2I0X2J8_9ASPA//Zinc finger CCCH domain-containing protein 2 {ECO:0000313|EMBL:PKU82144.1} OS=Dendrobium catenatum ORFNames=MA16_Dca004162 {ECO:0000313|EMBL:PKU82144.1} PE=4
novel7050	DHT	C	1803.99	231.31	1017.65	2.96344	0.0712651	41.5833	0	0	Up	-	-	-	-	-	XP_020703472.1//protein SAWADEE HOMEODOMAIN HOMOLOG 2`[Dendrobium catenatum];KAH0448790.1//hypothetical protein IEQ34_022590`[Dendrobium chrysotoxum]	PF16719.8//SAWADEE`SAWADEE domain	-	tr|A0A835RV87|A0A835RV87_VANPL//Homeobox domain-containing protein {ECO:0000259|PROSITE:PS50071} OS=Vanilla planifolia (Vanilla) {ECO:0000313|EMBL:KAG0498936.1} PE=4
gene_Dhu000015540	DHT	C	15532.2	3610.67	9571.42	2.10481	0.0269202	78.187	0	0	Up	-	GO:0009535//chloroplast thylakoid membrane`cellular_component`The pigmented membrane of a chloroplast thylakoid. An example of this component is found in Arabidopsis thaliana. [GOC:lr, GOC:mtg_sensu];GO:0016168//chlorophyll binding`molecular_function`Binding to a chlorophyll; a compound of magnesium complexed in a porphyrin (tetrapyrrole) ring and which functions as a photosynthetic pigment. [GOC…	K08910//LHCA4`light-harvesting complex I chlorophyll a/b binding protein 4	ko00196//Photosynthesis - antenna proteins`Metabolism`Energy metabolism;ko01100//Metabolic pathways`Metabolism`Global and overview maps	-	XP_020694985.1//chlorophyll a-b binding protein 4, chloroplastic`[Dendrobium catenatum]	PF00504.24//Chloroa_b-bind`Chlorophyll A-B binding protein	-	tr|A0A2I0VAF1|A0A2I0VAF1_9ASPA//Chlorophyll a-b binding protein, chloroplastic {ECO:0000256|RuleBase:RU363080} OS=Dendrobium catenatum ORFNames=MA16_Dca018511 {ECO:0000313|EMBL:PKU60391.1} PE=3
gene_Dhu000017314	DHT	C	20751.2	4642.18	12696.7	2.16032	0.0211072	102.35	0	0	Up	-	GO:0016887//ATP hydrolysis activity`molecular_function`Catalysis of the reaction: ATP + H2O = ADP + H+ Pi. ATP hydrolysis is used in some reactions as an energy source, for example to catalyze a reaction or drive transport against a concentration gradient. [RHEA:13065];GO:0005524//ATP binding`molecular_function`Binding to ATP, adenosine 5'-triphosphate, a universally important coenzyme and enzyme…	K03695//clpB`ATP-dependent Clp protease ATP-binding subunit ClpB	-	-	KAH0449644.1//hypothetical protein IEQ34_020336`[Dendrobium chrysotoxum]	PF02861.23//Clp_N`Clp amino terminal domain, pathogenicity island component;PF00004.32//AAA`ATPase family associated with various cellular activities (AAA);PF17871.4//AAA_lid_9`AAA lid domain;PF00158.29//Sigma54_activat`Sigma-54 interaction domain;PF07724.17//AAA_2`AAA domain (Cdc48 subfamily);PF07728.17//AAA_5`AAA domain (dynein-related subfamily);PF10431.12//ClpB_D2-small`C-terminal, D2-small d…	-	tr|A0A2I0WGX3|A0A2I0WGX3_9ASPA//Chaperone protein ClpB3, chloroplastic {ECO:0000313|EMBL:PKU74915.1} OS=Dendrobium catenatum ORFNames=MA16_Dca020687 {ECO:0000313|EMBL:PKU74915.1} PE=4
gene_Dhu000024918	DHT	C	1795.71	70.2021	932.958	4.67645	0.102552	45.6009	0	0	Up	-	GO:0006457//protein folding`biological_process`The process of assisting in the covalent and noncovalent assembly of single chain polypeptides or multisubunit complexes into the correct tertiary structure. [GOC:go_curators, GOC:rb];GO:0005783//endoplasmic reticulum`cellular_component`The irregular network of unit membranes, visible only by electron microscopy, that occurs in the cytoplasm of many …	K09503//DNAJA2`DnaJ homolog subfamily A member 2	ko04141//Protein processing in endoplasmic reticulum`Genetic Information Processing`Folding, sorting and degradation	-	XP_020682146.1//dnaJ protein homolog`[Dendrobium catenatum]	PF00226.34//DnaJ`DnaJ domain;PF01556.21//DnaJ_C`DnaJ C terminal domain;PF00684.22//DnaJ_CXXCXGXG`DnaJ central domain	-	tr|A0A2I0VCG5|A0A2I0VCG5_9ASPA//DnaJ protein like {ECO:0000313|EMBL:PKU61108.1} OS=Dendrobium catenatum ORFNames=MA16_Dca025659 {ECO:0000313|EMBL:PKU61108.1} PE=3
gene_Dhu000007087	DHT	C	18431.1	2305.06	10368.1	2.99926	0.0249164	120.373	0	0	Up	-	-	K21889//TMBIM6, BI1, TEGT`Bax inhibitor 1	-	-	XP_020684466.1//bax inhibitor 1`[Dendrobium catenatum]	PF01027.23//Bax1-I`Inhibitor of apoptosis-promoting Bax1	-	tr|A0A835PXJ2|A0A835PXJ2_VANPL//Uncharacterized protein {ECO:0000313|EMBL:KAG0458958.1} OS=Vanilla planifolia (Vanilla) {ECO:0000313|EMBL:KAG0457238.1} PE=3
gene_Dhu000014059	DHT	C	15580.8	3395.29	9488.05	2.19808	0.0272392	80.6958	0	0	Up	-	GO:0016021//integral component of membrane`cellular_component`The component of a membrane consisting of the gene products and protein complexes having at least some part of their peptide sequence embedded in the hydrophobic region of the membrane. [GOC:dos, GOC:go_curators]	-	-	-	XP_020679082.2//BURP domain-containing protein 12-like`[Dendrobium catenatum]	PF03181.18//BURP`BURP domain	-	tr|A0A2I0XAN3|A0A2I0XAN3_9ASPA//BURP domain-containing protein 12 {ECO:0000313|EMBL:PKU84962.1} OS=Dendrobium catenatum ORFNames=MA16_Dca015178 {ECO:0000313|EMBL:PKU84962.1} PE=4
gene_Dhu000006250	DHT	C	1443.62	144.15	793.885	3.32376	0.0863175	38.5062	0	0	Up	-	GO:0046872//metal ion binding`molecular_function`Binding to a metal ion. [GOC:ai];GO:0016791//phosphatase activity`molecular_function`Catalysis of the hydrolysis of phosphoric monoesters, releasing inorganic phosphate. [GOC:curators, GOC:pg]	K13248//PHOSPHO2`pyridoxal phosphate phosphatase PHOSPHO2 [EC:3.1.3.74]	ko00750//Vitamin B6 metabolism`Metabolism`Metabolism of cofactors and vitamins;ko01100//Metabolic pathways`Metabolism`Global and overview maps;ko01240//Biosynthesis of cofactors`Metabolism`Global and overview maps	-	PKU77591.1//Inorganic pyrophosphatase 2`[Dendrobium catenatum]	PF06888.15//Put_Phosphatase`Putative Phosphatase;PF12710.10//HAD`haloacid dehalogenase-like hydrolase	-	tr|A0A2I0WPM6|A0A2I0WPM6_9ASPA//Inorganic pyrophosphatase 2 {ECO:0000313|EMBL:PKU77591.1} OS=Dendrobium catenatum ORFNames=MA16_Dca013712 {ECO:0000313|EMBL:PKU77591.1} PE=4
gene_Dhu000009347	DHT	C	12133.3	762.34	6447.84	3.9921	0.0371974	107.322	0	0	Up	-	-	-	-	-	XP_020689189.1//stress-related protein`[Dendrobium catenatum]	PF05755.15//REF`Rubber elongation factor protein (REF)	-	tr|A0A2I0XFQ7|A0A2I0XFQ7_9ASPA//Stress-related protein {ECO:0000313|EMBL:PKU86743.1} OS=Dendrobium catenatum ORFNames=MA16_Dca020790 {ECO:0000313|EMBL:PKU86743.1} PE=3
novel4206	DHT	C	15501.1	8590.17	12045.6	0.851553	0.0226297	37.6299	0	0	No Significant Difference	-	GO:0003924//GTPase activity`molecular_function`Catalysis of the reaction: GTP + H2O = GDP + phosphate. [ISBN:0198547684, PMID:26832457, PMID:27218782];GO:0005525//GTP binding`molecular_function`Binding to GTP, guanosine triphosphate. [GOC:ai]	K07937//ARF1_2`ADP-ribosylation factor 1/2	ko04144//Endocytosis`Cellular Processes`Transport and catabolism	-	NP_001341763.1//ADP-ribosylation factor`[Glycine max]	PF00025.24//Arf`ADP-ribosylation factor family;PF09439.13//SRPRB`Signal recognition particle receptor beta subunit;PF08477.16//Roc`Ras of Complex, Roc, domain of DAPkinase;PF04670.15//Gtr1_RagA`Gtr1/RagA G protein conserved region;PF00071.25//Ras`Ras family	-	tr|A0A1S3TQS3|A0A1S3TQS3_VIGRR//ADP-ribosylation factor {ECO:0000313|RefSeq:XP_014496141.1, ECO:0000313|RefSeq:XP_014513962.1} OS=Vigna radiata var. radiata (Mung bean) (Phaseolus aureus) {ECO:0000313|RefSeq:XP_014513995.1} PE=3
gene_Dhu000007727	DHT	C	249.544	5501.93	2875.74	-4.46255	0.0688444	-64.8208	0	0	Down	-	GO:0004497//monooxygenase activity`molecular_function`Catalysis of the incorporation of one atom from molecular oxygen into a compound and the reduction of the other atom of oxygen to water. [ISBN:0198506732];GO:0016021//integral component of membrane`cellular_component`The component of a membrane consisting of the gene products and protein complexes having at least some part of their peptide seq…	K15472//CYP71D55`premnaspirodiene oxygenase [EC:1.14.14.151]	ko00909//Sesquiterpenoid and triterpenoid biosynthesis`Metabolism`Metabolism of terpenoids and polyketides;ko01110//Biosynthesis of secondary metabolites`Metabolism`Global and overview maps	-	XP_020702414.2//premnaspirodiene oxygenase-like`[Dendrobium catenatum]	PF00067.25//p450`Cytochrome P450	-	tr|A0A2I0WTL1|A0A2I0WTL1_9ASPA//Premnaspirodiene oxygenase {ECO:0000313|EMBL:PKU79000.1} OS=Dendrobium catenatum ORFNames=MA16_Dca000344 {ECO:0000313|EMBL:PKU79000.1} PE=3
gene_Dhu000019205	DHT	C	2563.09	466.036	1514.56	2.45942	0.0559227	43.9789	0	0	Up	-	GO:0004857//enzyme inhibitor activity`molecular_function`Binds to and stops, prevents or reduces the activity of an enzyme. [GOC:ai, GOC:ebc]	-	-	-	XP_020687272.1//21 kDa protein`[Dendrobium catenatum]	PF04043.18//PMEI`Plant invertase/pectin methylesterase inhibitor	-	tr|A0A2I0X1D5|A0A2I0X1D5_9ASPA//21 kDa protein {ECO:0000313|EMBL:PKU81725.1} OS=Dendrobium catenatum ORFNames=MA16_Dca023783 {ECO:0000313|EMBL:PKU81725.1} PE=4
gene_Dhu000001640	DHT	C	560.923	2888.39	1724.66	-2.36398	0.0580228	-40.7423	0	0	Down	-	GO:0000398//mRNA splicing, via spliceosome`biological_process`The joining together of exons from one or more primary transcripts of messenger RNA (mRNA) and the excision of intron sequences, via a spliceosomal mechanism, so that mRNA consisting only of the joined exons is produced. [GOC:krc, ISBN:0198506732, ISBN:0879695897];GO:0005681//spliceosomal complex`cellular_component`Any of a series of r…	K12874//AQR`intron-binding protein aquarius	ko03040//Spliceosome`Genetic Information Processing`Transcription	-	XP_020686665.1//RNA helicase aquarius`[Dendrobium catenatum]	PF16399.8//Aquarius_N`Intron-binding protein aquarius N-terminus;PF13245.9//AAA_19`AAA domain;PF13086.9//AAA_11`AAA domain;PF13087.9//AAA_12`AAA domain	-	tr|A0A2I0WRR1|A0A2I0WRR1_9ASPA//Regulator of nonsense transcripts 1 like {ECO:0000313|EMBL:PKU78317.1} OS=Dendrobium catenatum ORFNames=MA16_Dca008942 {ECO:0000313|EMBL:PKU78317.1} PE=4;tr|A0A6I9QZ48|A0A6I9QZ48_ELAGV//RNA helicase aquarius {ECO:0000313|RefSeq:XP_010916892.1} OS=Elaeis guineensis var. tenera (Oil palm) Name=LOC105041626 {ECO:0000313|RefSeq:XP_010916892.1} PE=3
gene_Dhu000003705	DHT	C	25919.9	3376.18	14648	2.94064	0.0241448	121.792	0	0	Up	-	GO:0016887//ATP hydrolysis activity`molecular_function`Catalysis of the reaction: ATP + H2O = ADP + H+ Pi. ATP hydrolysis is used in some reactions as an energy source, for example to catalyze a reaction or drive transport against a concentration gradient. [RHEA:13065];GO:0005524//ATP binding`molecular_function`Binding to ATP, adenosine 5'-triphosphate, a universally important coenzyme and enzyme…	K03283//HSPA1_6_8`heat shock 70kDa protein 1/6/8	ko03040//Spliceosome`Genetic Information Processing`Transcription;ko04141//Protein processing in endoplasmic reticulum`Genetic Information Processing`Folding, sorting and degradation;ko04144//Endocytosis`Cellular Processes`Transport and catabolism	-	PKU86285.1//Heat shock cognate 70 kDa protein`[Dendrobium catenatum]	PF00012.23//HSP70`Hsp70 protein;PF06723.16//MreB_Mbl`MreB/Mbl protein	-	tr|A0A2I0XEF1|A0A2I0XEF1_9ASPA//Heat shock cognate 70 kDa protein {ECO:0000313|EMBL:PKU86285.1} OS=Dendrobium catenatum ORFNames=MA16_Dca002116 {ECO:0000313|EMBL:PKU86285.1} PE=3
gene_Dhu000007957	DHT	C	5794.92	1336.65	3565.79	2.11627	0.0361238	58.5837	0	0	Up	-	-	K24926//TTC1`tetratricopeptide repeat protein 1	-	-	XP_020696767.1//tetratricopeptide repeat protein 1`[Dendrobium catenatum]	PF13371.9//TPR_9`Tetratricopeptide repeat;PF13414.9//TPR_11`TPR repeat;PF00515.31//TPR_1`Tetratricopeptide repeat;PF07719.20//TPR_2`Tetratricopeptide repeat;PF13424.9//TPR_12`Tetratricopeptide repeat	-	tr|A0A2I0VJP7|A0A2I0VJP7_9ASPA//Inactive TPR repeat-containing thioredoxin TTL3 {ECO:0000313|EMBL:PKU63621.1} OS=Dendrobium catenatum ORFNames=MA16_Dca022147 {ECO:0000313|EMBL:PKU63621.1} PE=4
gene_Dhu000024135	DHT	C	8435.46	3194.76	5815.11	1.40069	0.0299148	46.8227	0	0	Up	-	GO:0016021//integral component of membrane`cellular_component`The component of a membrane consisting of the gene products and protein complexes having at least some part of their peptide sequence embedded in the hydrophobic region of the membrane. [GOC:dos, GOC:go_curators];GO:0015979//photosynthesis`biological_process`The synthesis by organisms of organic chemical compounds, especially carbohydr…	K02723//psbY`photosystem II PsbY protein	ko00195//Photosynthesis`Metabolism`Energy metabolism;ko01100//Metabolic pathways`Metabolism`Global and overview maps	-	XP_020672628.1//photosystem II core complex proteins psbY, chloroplastic isoform X1`[Dendrobium catenatum];KAH1122448.1//hypothetical protein J1N35_005608`[Gossypium stocksii]	PF06298.14//PsbY`Photosystem II protein Y (PsbY)	-	tr|A0A2I0XIT5|A0A2I0XIT5_9ASPA//Photosystem II core complex proteins psbY, chloroplastic {ECO:0000313|EMBL:PKU87827.1} OS=Dendrobium catenatum ORFNames=MA16_Dca021173 {ECO:0000313|EMBL:PKU87827.1} PE=3;tr|A0A5J5AGF1|A0A5J5AGF1_9ASTE//Uncharacterized protein {ECO:0000313|EMBL:KAA8529680.1} OS=Nyssa sinensis ORFNames=F0562_034220 {ECO:0000313|EMBL:KAA8529680.1} PE=4
novel5315	DHT	C	2422.69	5981.41	4202.05	-1.30398	0.034133	-38.2027	0	0	Down	-	GO:0004784//superoxide dismutase activity`molecular_function`Catalysis of the reaction: 2 superoxide + 2 H+ = O2 + hydrogen peroxide. [EC:1.15.1.1, GOC:vw, PMID:15064408];GO:0046872//metal ion binding`molecular_function`Binding to a metal ion. [GOC:ai]	K04564//SOD2`superoxide dismutase, Fe-Mn family [EC:1.15.1.1]	ko04146//Peroxisome`Cellular Processes`Transport and catabolism	-	XP_020694235.1//superoxide dismutase [Mn], mitochondrial`[Dendrobium catenatum]	PF00081.25//Sod_Fe_N`Iron/manganese superoxide dismutases, alpha-hairpin domain;PF02777.21//Sod_Fe_C`Iron/manganese superoxide dismutases, C-terminal domain	-	tr|A0A2I0WE50|A0A2I0WE50_9ASPA//Superoxide dismutase {ECO:0000256|ARBA:ARBA00012682, ECO:0000256|RuleBase:RU000414} EC=1.15.1.1 {ECO:0000256|ARBA:ARBA00012682, ECO:0000256|RuleBase:RU000414} OS=Dendrobium catenatum ORFNames=MA16_Dca024548 {ECO:0000313|EMBL:PKU73921.1} PE=3
gene_Dhu000015232	DHT	C	5195.1	27.2866	2611.19	7.57226	0.142096	53.2899	0	0	Up	-	-	K17710//PTCD1`pentatricopeptide repeat domain-containing protein 1	-	-	XP_020685570.1//pentatricopeptide repeat-containing protein At5g46100`[Dendrobium catenatum]	PF13041.9//PPR_2`PPR repeat family;PF17177.7//PPR_long`Pentacotripeptide-repeat region of PRORP;PF13812.9//PPR_3`Pentatricopeptide repeat domain;PF12854.10//PPR_1`PPR repeat;PF01535.23//PPR`PPR repeat	-	tr|A0A2I0WM85|A0A2I0WM85_9ASPA//Pentatricopeptide repeat-containing protein {ECO:0000313|EMBL:PKU76772.1} OS=Dendrobium catenatum ORFNames=MA16_Dca001378 {ECO:0000313|EMBL:PKU76772.1} PE=4
gene_Dhu000026003	DHT	C	55951.6	547.221	28249.4	6.67602	0.0347925	191.881	0	0	Up	-	-	K09562//HSPBP1, FES1`hsp70-interacting protein	ko04141//Protein processing in endoplasmic reticulum`Genetic Information Processing`Folding, sorting and degradation	-	XP_020677561.1//uncharacterized protein LOC110096129`[Dendrobium catenatum]	PF08609.13//Fes1`Nucleotide exchange factor Fes1;PF16782.8//SIL1`Nucleotide exchange factor SIL1	-	tr|A0A2I0XFX7|A0A2I0XFX7_9ASPA//TOG domain-containing protein {ECO:0000259|SMART:SM01349} OS=Dendrobium catenatum ORFNames=MA16_Dca026406 {ECO:0000313|EMBL:PKU86812.1} PE=4
gene_Dhu000008985	DHT	C	508.054	2559.41	1533.73	-2.33295	0.0599432	-38.9193	0	0	Down	-	GO:0008168//methyltransferase activity`molecular_function`Catalysis of the transfer of a methyl group to an acceptor molecule. [ISBN:0198506732];GO:0005634//nucleus`cellular_component`A membrane-bounded organelle of eukaryotic cells in which chromosomes are housed and replicated. In most cells, the nucleus contains all of the cell's chromosomes except the organellar chromosomes, and is the site o…	K15601//KDM3`[histone H3]-dimethyl-L-lysine9 demethylase [EC:1.14.11.65]	-	-	KAH0461189.1//hypothetical protein IEQ34_008764`[Dendrobium chrysotoxum]	PF02373.25//JmjC`JmjC domain, hydroxylase	-	tr|A0A3S3R7C1|A0A3S3R7C1_9MAGN//Lysine-specific demethylase JMJ25 isoform X1 {ECO:0000313|EMBL:RWR96439.1} OS=Cinnamomum micranthum f. kanehirae ORFNames=CKAN_02582600 {ECO:0000313|EMBL:RWR96439.1} PE=4;tr|A0A2I0WNU5|A0A2I0WNU5_9ASPA//Lysine-specific demethylase 3 {ECO:0000313|EMBL:PKU77337.1} OS=Dendrobium catenatum ORFNames=MA16_Dca026281 {ECO:0000313|EMBL:PKU77337.1} PE=4
gene_Dhu000000991	DHT	C	3917.2	815.933	2366.57	2.26334	0.0442587	51.1388	0	0	Up	-	-	K05391//CNGC`cyclic nucleotide gated channel, plant	ko04626//Plant-pathogen interaction`Organismal Systems`Environmental adaptation	-	KAH0469258.1//hypothetical protein IEQ34_002490`[Dendrobium chrysotoxum]	PF00520.34//Ion_trans`Ion transport protein;PF00027.32//cNMP_binding`Cyclic nucleotide-binding domain	-	tr|A0A835S2C9|A0A835S2C9_VANPL//Cyclic nucleotide-binding domain-containing protein {ECO:0000259|PROSITE:PS50042} OS=Vanilla planifolia (Vanilla) ORFNames=HPP92_000918 {ECO:0000313|EMBL:KAG0496227.1} PE=4
novel4057	DHT	C	3193.96	346.791	1770.38	3.20289	0.0583809	54.8619	0	0	Up	-	GO:0016021//integral component of membrane`cellular_component`The component of a membrane consisting of the gene products and protein complexes having at least some part of their peptide sequence embedded in the hydrophobic region of the membrane. [GOC:dos, GOC:go_curators]	-	-	-	XP_028555617.1//uncharacterized protein LOC110094776`[Dendrobium catenatum]	-	-	tr|A0A199VQM9|A0A199VQM9_ANACO//Uncharacterized protein {ECO:0000313|EMBL:OAY79211.1} OS=Ananas comosus (Pineapple) (Ananas ananas) ORFNames=ACMD2_00055 {ECO:0000313|EMBL:OAY79211.1} PE=4
gene_Dhu000017704	DHT	C	1517.79	28.7673	773.277	5.72053	0.147514	38.7795	0	0	Up	-	GO:0016021//integral component of membrane`cellular_component`The component of a membrane consisting of the gene products and protein complexes having at least some part of their peptide sequence embedded in the hydrophobic region of the membrane. [GOC:dos, GOC:go_curators]	K13065//E2.3.1.133, HCT`shikimate O-hydroxycinnamoyltransferase [EC:2.3.1.133]	ko00940//Phenylpropanoid biosynthesis`Metabolism`Biosynthesis of other secondary metabolites;ko00941//Flavonoid biosynthesis`Metabolism`Biosynthesis of other secondary metabolites;ko00945//Stilbenoid, diarylheptanoid and gingerol biosynthesis`Metabolism`Biosynthesis of other secondary metabolites;ko01100//Metabolic pathways`Metabolism`Global and overview maps;ko01110//Biosynthesis of secondary me…	-	XP_020701961.1//uncharacterized protein LOC110113643`[Dendrobium catenatum]	PF02458.18//Transferase`Transferase family	-	tr|A0A2I0WGC0|A0A2I0WGC0_9ASPA//Uncharacterized protein {ECO:0000313|EMBL:PKU74714.1} OS=Dendrobium catenatum ORFNames=MA16_Dca004905 {ECO:0000313|EMBL:PKU74714.1} PE=4
gene_Dhu000019572	DHT	C	2649.43	438.669	1544.05	2.59434	0.0571339	45.408	0	0	Up	-	-	-	-	-	XP_020697433.1//FCS-Like Zinc finger 5`[Dendrobium catenatum]	PF04570.17//zf-FLZ`zinc-finger of the FCS-type, C2-C2	-	tr|A0A2I0WFB8|A0A2I0WFB8_9ASPA//FLZ-type domain-containing protein {ECO:0000259|PROSITE:PS51795} OS=Dendrobium catenatum ORFNames=MA16_Dca003550 {ECO:0000313|EMBL:PKU74347.1} PE=3
gene_Dhu000015607	DHT	C	3707.6	762.566	2235.08	2.2815	0.0544099	41.9316	0	0	Up	-	-	-	-	-	XP_020689010.1//repetitive proline-rich cell wall protein 2`[Dendrobium catenatum]	PF01190.20//Pollen_Ole_e_1`Pollen protein Ole e 1 like	-	tr|A0A2I0VMG7|A0A2I0VMG7_9ASPA//Repetitive proline-rich cell wall protein 2 {ECO:0000313|EMBL:PKU64596.1} OS=Dendrobium catenatum ORFNames=MA16_Dca015126 {ECO:0000313|EMBL:PKU64596.1} PE=4
gene_Dhu000003700	DHT	C	15413.8	4689.17	10051.5	1.71682	0.0236132	72.7057	0	0	Up	-	GO:0005096//GTPase activator activity`molecular_function`Binds to and increases the activity of a GTPase, an enzyme that catalyzes the hydrolysis of GTP. [GOC:mah];GO:0016192//vesicle-mediated transport`biological_process`A cellular transport process in which transported substances are moved in membrane-bounded vesicles; transported substances are enclosed in the vesicle lumen or located in the v…	K12492//ARFGAP1`ADP-ribosylation factor GTPase-activating protein 1	ko04144//Endocytosis`Cellular Processes`Transport and catabolism	-	XP_020693105.1//probable ADP-ribosylation factor GTPase-activating protein AGD6`[Dendrobium catenatum]	PF01412.21//ArfGap`Putative GTPase activating protein for Arf	-	tr|A0A2I0XI98|A0A2I0XI98_9ASPA//ADP-ribosylation factor GTPase-activating protein AGD7 {ECO:0000313|EMBL:PKU87643.1} OS=Dendrobium catenatum ORFNames=MA16_Dca009815 {ECO:0000313|EMBL:PKU87643.1} PE=4
gene_Dhu000026802	DHT	C	18069.8	8825.57	13447.7	1.03379	0.019715	52.4366	0	0	Up	-	GO:0032259//methylation`biological_process`The process in which a methyl group is covalently attached to a molecule. [GOC:mah]	K21311//N4OMT`norbelladine O-methyltransferase [EC:2.1.1.336]	ko00950//Isoquinoline alkaloid biosynthesis`Metabolism`Biosynthesis of other secondary metabolites;ko01110//Biosynthesis of secondary metabolites`Metabolism`Global and overview maps	-	XP_020672695.1//putative caffeoyl-CoA O-methyltransferase At1g67980 isoform X1`[Dendrobium catenatum]	PF01596.20//Methyltransf_3`O-methyltransferase;PF13578.9//Methyltransf_24`Methyltransferase domain	-	tr|A0A4P8FB83|A0A4P8FB83_DENOF//Norbelladine O-methyltransferase {ECO:0000256|ARBA:ARBA00023469} EC=2.1.1.336 {ECO:0000256|ARBA:ARBA00023469} OS=Dendrobium officinale (Orchid) PE=2
gene_Dhu000000648	DHT	C	11677.5	65.0461	5871.28	7.48869	0.0927035	80.7811	0	0	Up	-	GO:0005783//endoplasmic reticulum`cellular_component`The irregular network of unit membranes, visible only by electron microscopy, that occurs in the cytoplasm of many eukaryotic cells. The membranes form a complex meshwork of tubular channels, which are often expanded into slitlike cavities called cisternae. The ER takes two forms, rough (or granular), with ribosomes adhering to the outer surfac…	K09512//DNAJB6`DnaJ homolog subfamily B member 6	-	-	XP_020675627.1//uncharacterized protein LOC110094681`[Dendrobium catenatum];KAH0467421.1//hypothetical protein IEQ34_004659`[Dendrobium chrysotoxum]	PF00226.34//DnaJ`DnaJ domain	-	tr|A0A2I0WCG4|A0A2I0WCG4_9ASPA//Chaperone protein dnaJ 20, chloroplastic {ECO:0000313|EMBL:PKU73354.1} OS=Dendrobium catenatum ORFNames=MA16_Dca011044 {ECO:0000313|EMBL:PKU73354.1} PE=4
gene_Dhu000019713	DHT	C	2769.09	429.34	1599.21	2.68928	0.0554296	48.517	0	0	Up	-	GO:0016021//integral component of membrane`cellular_component`The component of a membrane consisting of the gene products and protein complexes having at least some part of their peptide sequence embedded in the hydrophobic region of the membrane. [GOC:dos, GOC:go_curators];GO:0005524//ATP binding`molecular_function`Binding to ATP, adenosine 5'-triphosphate, a universally important coenzyme and e…	K13420//FLS2`LRR receptor-like serine/threonine-protein kinase FLS2 [EC:2.7.11.1]	ko04016//MAPK signaling pathway - plant`Environmental Information Processing`Signal transduction;ko04626//Plant-pathogen interaction`Organismal Systems`Environmental adaptation	-	XP_020675716.1//probable inactive receptor kinase At1g48480`[Dendrobium catenatum]	PF08263.15//LRRNT_2`Leucine rich repeat N-terminal domain;PF13855.9//LRR_8`Leucine rich repeat;PF00069.28//Pkinase`Protein kinase domain;PF07714.20//PK_Tyr_Ser-Thr`Protein tyrosine and serine/threonine kinase	-	tr|A0A2I0WQR0|A0A2I0WQR0_9ASPA//Putative inactive receptor kinase {ECO:0000313|EMBL:PKU77987.1} OS=Dendrobium catenatum ORFNames=MA16_Dca011607 {ECO:0000313|EMBL:PKU77987.1} PE=4
novel442	DHT	C	7773.69	2245.42	5009.55	1.79163	0.032773	54.6678	0	0	Up	-	-	-	-	-	-	-	-	-
novel3881	DHT	C	59376.1	19090.8	39233.5	1.637	0.0145216	112.728	0	0	Up	-	GO:0005737//cytoplasm`cellular_component`The contents of a cell excluding the plasma membrane and nucleus, but including other subcellular structures. [ISBN:0198547684]	-	-	-	XP_020600283.1//translationally-controlled tumor protein homolog`[Phalaenopsis equestris]	PF00838.20//TCTP`Translationally controlled tumour protein	-	tr|A0A199UCY5|A0A199UCY5_ANACO//Translationally-controlled tumor protein {ECO:0000313|EMBL:OAY62621.1} OS=Ananas comosus (Pineapple) (Ananas ananas) ORFNames=ACMD2_01170 {ECO:0000313|EMBL:OAY62621.1} PE=3
novel8533	DHT	C	3517.87	841.21	2179.54	2.06412	0.0496863	41.5431	0	0	Up	-	GO:0003924//GTPase activity`molecular_function`Catalysis of the reaction: GTP + H2O = GDP + phosphate. [ISBN:0198547684, PMID:26832457, PMID:27218782];GO:0007017//microtubule-based process`biological_process`Any cellular process that depends upon or alters the microtubule cytoskeleton, that part of the cytoskeleton comprising microtubules and their associated proteins. [GOC:mah];GO:0005200//struc…	K07374//TUBA`tubulin alpha	ko04145//Phagosome`Cellular Processes`Transport and catabolism;ko04814//Motor proteins`Cellular Processes`Cell motility	-	XP_020677770.1//tubulin alpha chain`[Dendrobium catenatum]	PF00091.28//Tubulin`Tubulin/FtsZ family, GTPase domain;PF03953.20//Tubulin_C`Tubulin C-terminal domain	-	tr|A0A2I0V9I2|A0A2I0V9I2_9ASPA//Tubulin alpha chain {ECO:0000256|RuleBase:RU000352} OS=Dendrobium catenatum ORFNames=MA16_Dca014970 {ECO:0000313|EMBL:PKU60075.1} PE=3
gene_Dhu000002601	DHT	C	1485.17	4878.05	3181.61	-1.71558	0.0396516	-43.2664	0	0	Down	-	GO:0015074//DNA integration`biological_process`The process in which a DNA segment is incorporated into another, usually larger, DNA molecule such as a chromosome. [GOC:mah];GO:0048856//anatomical structure development`biological_process`The biological process whose specific outcome is the progression of an anatomical structure from an initial condition to its mature state. This process begins wit…	K11593//ELF2C, AGO`eukaryotic translation initiation factor 2C	-	-	PKU82021.1//Protein argonaute 1A`[Dendrobium catenatum];KAH0449841.1//hypothetical protein IEQ34_020533`[Dendrobium chrysotoxum]	PF12764.10//Gly-rich_Ago1`Glycine-rich region of argonaut;PF16486.8//ArgoN`N-terminal domain of argonaute;PF08699.13//ArgoL1`Argonaute linker 1 domain;PF02170.25//PAZ`PAZ domain;PF16488.8//ArgoL2`Argonaute linker 2 domain;PF16487.8//ArgoMid`Mid domain of argonaute;PF02171.20//Piwi`Piwi domain	-	tr|A0A2I0X289|A0A2I0X289_9ASPA//Protein argonaute 1A {ECO:0000313|EMBL:PKU82021.1} OS=Dendrobium catenatum ORFNames=MA16_Dca004038 {ECO:0000313|EMBL:PKU82021.1} PE=3;tr|A0A2I0X291|A0A2I0X291_9ASPA//Protein argonaute 1B {ECO:0000313|EMBL:PKU82020.1} OS=Dendrobium catenatum ORFNames=MA16_Dca004037 {ECO:0000313|EMBL:PKU82020.1} PE=3
novel7180	DHT	C	156951	1.35531e+06	756128	-3.11024	0.0337292	-92.212	0	0	Down	-	-	K24835//GLIPR2`glioma pathogenesis-related protein 2	-	-	AGT99192.1//agglutinin precursor`[Dendrobium pendulum]	-	-	tr|U3GTA2|U3GTA2_9ASPA//Agglutinin {ECO:0000313|EMBL:AGT99192.1} OS=Dendrobium pendulum Name=dpa {ECO:0000313|EMBL:AGT99192.1} PE=2
gene_Dhu000023641	DHT	C	3063.61	430.208	1746.91	2.83191	0.0556714	50.8684	0	0	Up	-	GO:0045492//xylan biosynthetic process`biological_process`The chemical reactions and pathways resulting in the formation of xylan, a polymer containing a beta-1,4-linked D-xylose backbone. [GOC:go_curators, PMID:11931668];GO:0016021//integral component of membrane`cellular_component`The component of a membrane consisting of the gene products and protein complexes having at least some part of thei…	K18801//GXM`glucuronoxylan 4-O-methyltransferase [EC:2.1.1.112]	-	-	XP_020701516.2//protein IRX15-LIKE-like`[Dendrobium catenatum]	PF04669.16//Polysacc_synt_4`Polysaccharide biosynthesis	-	tr|A0A2I0XCC5|A0A2I0XCC5_9ASPA//Protein IRX15-LIKE {ECO:0000313|EMBL:PKU85577.1} OS=Dendrobium catenatum ORFNames=MA16_Dca003318 {ECO:0000313|EMBL:PKU85577.1} PE=4
gene_Dhu000008664	DHT	C	8245.85	628.059	4436.95	3.71462	0.0411507	90.2689	0	0	Up	-	-	K09419//HSFF`heat shock transcription factor, other eukaryote	-	-	XP_020692757.1//heat stress transcription factor B-2b`[Dendrobium catenatum]	PF00447.20//HSF_DNA-bind`HSF-type DNA-binding	HSF//http://planttfdb.gao-lab.org/family.php?fam=HSF	tr|A0A835PUP0|A0A835PUP0_VANPL//HSF_DOMAIN domain-containing protein {ECO:0000259|PROSITE:PS00434} OS=Vanilla planifolia (Vanilla) ORFNames=HPP92_022396 {ECO:0000313|EMBL:KAG0459268.1} PE=3
novel3768	DHT	C	1519.39	132.449	825.917	3.51942	0.0903029	38.9735	0	0	Up	-	GO:0015074//DNA integration`biological_process`The process in which a DNA segment is incorporated into another, usually larger, DNA molecule such as a chromosome. [GOC:mah];GO:0003676//nucleic acid binding`molecular_function`Binding to a nucleic acid. [GOC:jl]	-	-	-	PKU75919.1//Retrovirus-related Pol polyprotein from transposon TNT 1-94`[Dendrobium catenatum]	PF13976.9//gag_pre-integrs`GAG-pre-integrase domain;PF00665.29//rve`Integrase core domain	-	tr|A0A2I0WJT9|A0A2I0WJT9_9ASPA//Retrovirus-related Pol polyprotein from transposon TNT 1-94 {ECO:0000313|EMBL:PKU75919.1} OS=Dendrobium catenatum ORFNames=MA16_Dca005966 {ECO:0000313|EMBL:PKU75919.1} PE=4
gene_Dhu000005557	DHT	C	13574.8	1839.21	7706.98	2.88372	0.0281499	102.441	0	0	Up	-	GO:0009535//chloroplast thylakoid membrane`cellular_component`The pigmented membrane of a chloroplast thylakoid. An example of this component is found in Arabidopsis thaliana. [GOC:lr, GOC:mtg_sensu];GO:0016168//chlorophyll binding`molecular_function`Binding to a chlorophyll; a compound of magnesium complexed in a porphyrin (tetrapyrrole) ring and which functions as a photosynthetic pigment. [GOC…	K08914//LHCB3`light-harvesting complex II chlorophyll a/b binding protein 3	ko00196//Photosynthesis - antenna proteins`Metabolism`Energy metabolism;ko01100//Metabolic pathways`Metabolism`Global and overview maps	-	XP_020692087.1//chlorophyll a-b binding protein 3, chloroplastic`[Dendrobium catenatum]	PF00504.24//Chloroa_b-bind`Chlorophyll A-B binding protein	-	tr|A0A2I0WZ17|A0A2I0WZ17_9ASPA//Chlorophyll a-b binding protein, chloroplastic {ECO:0000256|RuleBase:RU363080} OS=Dendrobium catenatum ORFNames=MA16_Dca009315 {ECO:0000313|EMBL:PKU80903.1} PE=3
novel7367	DHT	C	18443.2	5898.73	12171	1.64462	0.0213036	77.199	0	0	Up	-	-	-	-	-	XP_020701090.1//abscisic stress-ripening protein 2-like`[Dendrobium catenatum]	PF02496.19//ABA_WDS`ABA/WDS induced protein	-	tr|A0A5B7BKD8|A0A5B7BKD8_DAVIN//Putative abscisic stress-ripening protein 2-like {ECO:0000313|EMBL:MPA68636.1} OS=Davidia involucrata (Dove tree) ORFNames=Din_038077 {ECO:0000313|EMBL:MPA68636.1} PE=3
novel8256	DHT	C	45692.7	84.1344	22888.4	9.08524	0.0814982	111.478	0	0	Up	-	GO:0009408//response to heat`biological_process`Any process that results in a change in state or activity of a cell or an organism (in terms of movement, secretion, enzyme production, gene expression, etc.) as a result of a heat stimulus, a temperature stimulus above the optimal temperature for that organism. [GOC:lr]	K13993//HSP20`HSP20 family protein	ko04141//Protein processing in endoplasmic reticulum`Genetic Information Processing`Folding, sorting and degradation	-	KAH0466053.1//hypothetical protein IEQ34_006156`[Dendrobium chrysotoxum]	PF00011.24//HSP20`Hsp20/alpha crystallin family;PF17886.4//ArsA_HSP20`HSP20-like domain found in ArsA	-	tr|A0A2I0X5E8|A0A2I0X5E8_9ASPA//Small heat shock protein, chloroplastic {ECO:0000313|EMBL:PKU83149.1} OS=Dendrobium catenatum ORFNames=MA16_Dca007807 {ECO:0000313|EMBL:PKU83149.1} PE=3
gene_Dhu000002195	DHT	C	6734.88	2348.9	4541.89	1.51966	0.0314771	48.2783	0	0	Up	-	GO:0046872//metal ion binding`molecular_function`Binding to a metal ion. [GOC:ai]	-	-	-	XP_020694706.1//metallothionein-like protein type 2`[Dendrobium catenatum]	-	-	tr|A0A2I0B5V3|A0A2I0B5V3_9ASPA//Metallothionein-like protein 4A {ECO:0000313|EMBL:PKA63151.1} OS=Apostasia shenzhenica ORFNames=AXF42_Ash007947 {ECO:0000313|EMBL:PKA63151.1} PE=3
gene_Dhu000025750	DHT	C	826.695	3779.53	2303.11	-2.19233	0.0494661	-44.3199	0	0	Down	-	GO:0003723//RNA binding`molecular_function`Binding to an RNA molecule or a portion thereof. [GOC:jl, GOC:mah]	K20102//YTHDF`YTH domain-containing family protein	-	-	XP_020695614.1//YTH domain-containing protein ECT4 isoform X1`[Dendrobium catenatum];XP_020695615.1//YTH domain-containing protein ECT4 isoform X2`[Dendrobium catenatum]	PF04146.18//YTH`YT521-B-like domain	-	tr|A0A2I0VZU3|A0A2I0VZU3_9ASPA//Cleavage and polyadenylation specificity factor CPSF30 {ECO:0000313|EMBL:PKU68926.1} OS=Dendrobium catenatum ORFNames=MA16_Dca002194 {ECO:0000313|EMBL:PKU68926.1} PE=4
gene_Dhu000008793	DHT	C	44998.1	16883.4	30940.8	1.41424	0.0167934	84.2141	0	0	Up	-	GO:0006096//glycolytic process`biological_process`The chemical reactions and pathways resulting in the breakdown of a carbohydrate into pyruvate, with the concomitant production of a small amount of ATP and the reduction of NAD(P) to NAD(P)H. Glycolysis begins with the metabolism of a carbohydrate to generate products that can enter the pathway and ends with the production of pyruvate. Pyruvate m…	K01623//ALDO`fructose-bisphosphate aldolase, class I [EC:4.1.2.13]	ko00010//Glycolysis / Gluconeogenesis`Metabolism`Carbohydrate metabolism;ko00030//Pentose phosphate pathway`Metabolism`Carbohydrate metabolism;ko00051//Fructose and mannose metabolism`Metabolism`Carbohydrate metabolism;ko00710//Carbon fixation in photosynthetic organisms`Metabolism`Energy metabolism;ko01100//Metabolic pathways`Metabolism`Global and overview maps;ko01110//Biosynthesis of secondary…	-	XP_020689727.1//fructose-bisphosphate aldolase 1, chloroplastic`[Dendrobium catenatum]	PF00274.22//Glycolytic`Fructose-bisphosphate aldolase class-I	-	tr|A0A2I0X8X8|A0A2I0X8X8_9ASPA//Fructose-bisphosphate aldolase {ECO:0000256|ARBA:ARBA00013068, ECO:0000256|RuleBase:RU003994} EC=4.1.2.13 {ECO:0000256|ARBA:ARBA00013068, ECO:0000256|RuleBase:RU003994} OS=Dendrobium catenatum ORFNames=MA16_Dca002867 {ECO:0000313|EMBL:PKU84354.1} PE=3
gene_Dhu000005812	DHT	C	645.259	6393.78	3519.52	-3.30854	0.0481754	-68.6769	0	0	Down	-	GO:0004497//monooxygenase activity`molecular_function`Catalysis of the incorporation of one atom from molecular oxygen into a compound and the reduction of the other atom of oxygen to water. [ISBN:0198506732];GO:0016021//integral component of membrane`cellular_component`The component of a membrane consisting of the gene products and protein complexes having at least some part of their peptide seq…	K20619//CYP78A`cytochrome P450 family 78 subfamily A	-	-	KAH0449458.1//hypothetical protein IEQ34_020150`[Dendrobium chrysotoxum]	PF00067.25//p450`Cytochrome P450	-	tr|A0A2I0VUB9|A0A2I0VUB9_9ASPA//Cytochrome P450 78A4 {ECO:0000313|EMBL:PKU67007.1} OS=Dendrobium catenatum ORFNames=MA16_Dca018747 {ECO:0000313|EMBL:PKU67007.1} PE=3
gene_Dhu000017041	DHT	C	3299.24	13104.1	8201.66	-1.98997	0.0268319	-74.1642	0	0	Down	-	GO:0004497//monooxygenase activity`molecular_function`Catalysis of the incorporation of one atom from molecular oxygen into a compound and the reduction of the other atom of oxygen to water. [ISBN:0198506732];GO:0016021//integral component of membrane`cellular_component`The component of a membrane consisting of the gene products and protein complexes having at least some part of their peptide seq…	K20513//CYP76AH1`ferruginol synthase [EC:1.14.14.175];K24188//CYP93A`cytochrome P450 family 93 subfamily A [EC:1.14.-.-]	ko00904//Gibberellin biosynthesis`Metabolism`Metabolism of terpenoids and polyketides;ko01110//Biosynthesis of secondary metabolites`Metabolism`Global and overview maps	-	KAH0464794.1//hypothetical protein IEQ34_004897`[Dendrobium chrysotoxum]	PF00067.25//p450`Cytochrome P450	-	tr|A0A2I0W4L7|A0A2I0W4L7_9ASPA//Cytochrome P450 76C2 {ECO:0000313|EMBL:PKU70603.1} OS=Dendrobium catenatum ORFNames=MA16_Dca008720 {ECO:0000313|EMBL:PKU70603.1} PE=3
gene_Dhu000012917	DHT	C	760.301	3405.75	2083.02	-2.16349	0.0514834	-42.023	0	0	Down	-	GO:0042752//regulation of circadian rhythm`biological_process`Any process that modulates the frequency, rate or extent of a circadian rhythm. A circadian rhythm is a biological process in an organism that recurs with a regularity of approximately 24 hours. [GOC:dph, GOC:jl, GOC:tb]	-	-	-	XP_020683615.1//protein TIME FOR COFFEE`[Dendrobium catenatum]	-	-	tr|A0A2I0W2D7|A0A2I0W2D7_9ASPA//Protein TIME FOR COFFEE {ECO:0000313|EMBL:PKU69822.1} OS=Dendrobium catenatum ORFNames=MA16_Dca025013 {ECO:0000313|EMBL:PKU69822.1} PE=4
gene_Dhu000006898	DHT	C	2597.56	280.209	1438.88	3.21287	0.0684336	46.9488	0	0	Up	-	GO:0016021//integral component of membrane`cellular_component`The component of a membrane consisting of the gene products and protein complexes having at least some part of their peptide sequence embedded in the hydrophobic region of the membrane. [GOC:dos, GOC:go_curators];GO:0005524//ATP binding`molecular_function`Binding to ATP, adenosine 5'-triphosphate, a universally important coenzyme and e…	K13430//PBS1`serine/threonine-protein kinase PBS1 [EC:2.7.11.1]	ko04626//Plant-pathogen interaction`Organismal Systems`Environmental adaptation	-	XP_028553917.1//proline-rich receptor-like protein kinase PERK9 isoform X2`[Dendrobium catenatum]	PF00069.28//Pkinase`Protein kinase domain;PF07714.20//PK_Tyr_Ser-Thr`Protein tyrosine and serine/threonine kinase	-	tr|A0A2I0W7S9|A0A2I0W7S9_9ASPA//Proline-rich receptor-like protein kinase PERK9 {ECO:0000313|EMBL:PKU71715.1} OS=Dendrobium catenatum ORFNames=MA16_Dca022813 {ECO:0000313|EMBL:PKU71715.1} PE=4;tr|A0A835RB79|A0A835RB79_VANPL//Protein kinase domain-containing protein {ECO:0000259|PROSITE:PS50011} OS=Vanilla planifolia (Vanilla) ORFNames=HPP92_011297 {ECO:0000313|EMBL:KAG0483213.1} PE=3
novel6576	DHT	C	3754.82	886.31	2320.57	2.08278	0.0434932	47.8874	0	0	Up	-	-	-	-	-	XP_020675548.1//pollen-specific protein C13`[Dendrobium catenatum]	PF01190.20//Pollen_Ole_e_1`Pollen protein Ole e 1 like	-	tr|A0A2I0VZI0|A0A2I0VZI0_9ASPA//Pollen-specific protein C13 {ECO:0000313|EMBL:PKU68820.1} OS=Dendrobium catenatum ORFNames=MA16_Dca017108 {ECO:0000313|EMBL:PKU68820.1} PE=3
gene_Dhu000001093	DHT	C	5778.5	17043	11410.7	-1.56046	0.0224678	-69.4532	0	0	Down	-	GO:0005737//cytoplasm`cellular_component`The contents of a cell excluding the plasma membrane and nucleus, but including other subcellular structures. [ISBN:0198547684];GO:0004619//phosphoglycerate mutase activity`molecular_function`Catalysis of the reaction: 2-phospho-D-glycerate = 3-phospho-D-glycerate. [EC:5.4.2.1];GO:0006007//glucose catabolic process`biological_process`The chemical reactions…	K15633//gpmI`2,3-bisphosphoglycerate-independent phosphoglycerate mutase [EC:5.4.2.12]	ko00010//Glycolysis / Gluconeogenesis`Metabolism`Carbohydrate metabolism;ko00260//Glycine, serine and threonine metabolism`Metabolism`Amino acid metabolism;ko01100//Metabolic pathways`Metabolism`Global and overview maps;ko01110//Biosynthesis of secondary metabolites`Metabolism`Global and overview maps;ko01200//Carbon metabolism`Metabolism`Global and overview maps;ko01230//Biosynthesis of amino ac…	-	XP_020689384.1//2,3-bisphosphoglycerate-independent phosphoglycerate mutase`[Dendrobium catenatum]	PF01676.21//Metalloenzyme`Metalloenzyme superfamily;PF06415.16//iPGM_N`BPG-independent PGAM N-terminus (iPGM_N)	-	tr|A0A2I0WR16|A0A2I0WR16_9ASPA//Phosphoglycerate mutase (2,3-diphosphoglycerate-independent) {ECO:0000256|ARBA:ARBA00012026} EC=5.4.2.12 {ECO:0000256|ARBA:ARBA00012026} OS=Dendrobium catenatum ORFNames=MA16_Dca013169 {ECO:0000313|EMBL:PKU78103.1} PE=3
gene_Dhu000014253	DHT	C	11440.4	5451.38	8445.89	1.06945	0.0228079	46.8896	0	0	Up	-	GO:0003723//RNA binding`molecular_function`Binding to an RNA molecule or a portion thereof. [GOC:jl, GOC:mah]	K14411//MSI`RNA-binding protein Musashi;K12741//HNRNPA1_3`heterogeneous nuclear ribonucleoprotein A1/A3	ko03015//mRNA surveillance pathway`Genetic Information Processing`Translation;ko03040//Spliceosome`Genetic Information Processing`Transcription	-	XP_020684513.1//heterogeneous nuclear ribonucleoprotein A3 homolog 1`[Dendrobium catenatum]	PF00076.25//RRM_1`RNA recognition motif. (a.k.a. RRM, RBD, or RNP domain);PF16367.8//RRM_7`RNA recognition motif	-	tr|A0A2I0VVR1|A0A2I0VVR1_9ASPA//Heterogeneous nuclear ribonucleoprotein 1 {ECO:0000313|EMBL:PKU67493.1} OS=Dendrobium catenatum ORFNames=MA16_Dca016217 {ECO:0000313|EMBL:PKU67493.1} PE=4
gene_Dhu000008055	DHT	C	7733.3	3472.76	5603.03	1.15501	0.0278111	41.5307	0	0	Up	-	GO:0006457//protein folding`biological_process`The process of assisting in the covalent and noncovalent assembly of single chain polypeptides or multisubunit complexes into the correct tertiary structure. [GOC:go_curators, GOC:rb];GO:0016887//ATP hydrolysis activity`molecular_function`Catalysis of the reaction: ATP + H2O = ADP + H+ Pi. ATP hydrolysis is used in some reactions as an energy source,…	K04078//groES, HSPE1`chaperonin GroES	-	-	XP_020689626.1//10 kDa chaperonin 1, chloroplastic`[Dendrobium catenatum]	PF00166.24//Cpn10`Chaperonin 10 Kd subunit	-	tr|A0A2I0X483|A0A2I0X483_9ASPA//10 kDa chaperonin, cyanelle {ECO:0000313|EMBL:PKU82728.1} OS=Dendrobium catenatum ORFNames=MA16_Dca020307 {ECO:0000313|EMBL:PKU82728.1} PE=4
gene_Dhu000008492	DHT	C	1674.44	4640.36	3157.4	-1.47048	0.0382711	-38.4227	0	0	Down	-	GO:0006075//(1->3)-beta-D-glucan biosynthetic process`biological_process`The chemical reactions and pathways resulting in the formation of (1->3)-beta-D-glucans, compounds composed of glucose residues linked by (1->3)-beta-D-glucosidic bonds. [GOC:ai];GO:0016021//integral component of membrane`cellular_component`The component of a membrane consisting of the gene products and protein complexes hav…	K11000//CALS`callose synthase [EC:2.4.1.-]	-	-	XP_020689081.1//callose synthase 3 isoform X1`[Dendrobium catenatum];XP_028555016.1//callose synthase 3 isoform X2`[Dendrobium catenatum]	PF04652.19//Vta1`Vta1 like;PF14288.9//FKS1_dom1`1,3-beta-glucan synthase subunit FKS1, domain-1;PF02364.18//Glucan_synthase`1,3-beta-glucan synthase component	-	tr|A0A6I9QFE6|A0A6I9QFE6_ELAGV//1,3-beta-glucan synthase {ECO:0000256|ARBA:ARBA00019719} EC=2.4.1.34 {ECO:0000256|ARBA:ARBA00012589} OS=Elaeis guineensis var. tenera (Oil palm) Name=LOC105034926 {ECO:0000313|RefSeq:XP_010908562.1} PE=3;tr|A0A8B7D3R9|A0A8B7D3R9_PHODC//callose synthase 3-like {ECO:0000313|RefSeq:XP_008812531.1} OS=Phoenix dactylifera (Date palm) Name=LOC103723400 {ECO:0000313|RefSe…
novel8664	DHT	C	1676.05	170.213	923.134	3.29952	0.0797859	41.3547	0	0	Up	-	-	-	-	-	-	-	-	-
novel1754	DHT	C	2148.23	222.326	1185.28	3.2722	0.0710976	46.0241	0	0	Up	-	GO:0042546//cell wall biogenesis`biological_process`A cellular process that results in the biosynthesis of constituent macromolecules, assembly, and arrangement of constituent parts of a cell wall. Includes biosynthesis of constituent macromolecules, such as proteins and polysaccharides, and those macromolecular modifications that are involved in synthesis or assembly of the cellular component. A…	K08235//E2.4.1.207`xyloglucan:xyloglucosyl transferase [EC:2.4.1.207]	-	-	XP_020686440.1//probable xyloglucan endotransglucosylase/hydrolase protein B`[Dendrobium catenatum]	PF00722.24//Glyco_hydro_16`Glycosyl hydrolases family 16;PF06955.15//XET_C`Xyloglucan endo-transglycosylase (XET) C-terminus	-	tr|A0A2I0XA62|A0A2I0XA62_9ASPA//Xyloglucan endotransglucosylase/hydrolase {ECO:0000256|RuleBase:RU361120} EC=2.4.1.207 {ECO:0000256|RuleBase:RU361120} OS=Dendrobium catenatum ORFNames=MA16_Dca020514 {ECO:0000313|EMBL:PKU84803.1} PE=3
gene_Dhu000024179	DHT	C	48735.3	34.7454	24385	10.4541	0.12309	84.9303	0	0	Up	-	GO:0003700//DNA-binding transcription factor activity`molecular_function`A transcription regulator activity that modulates transcription of gene sets via selective and non-covalent binding to a specific double-stranded genomic DNA sequence (sometimes referred to as a motif) within a cis-regulatory region. Regulatory regions include promoters (proximal and distal) and enhancers. Genes are transcri…	K09419//HSFF`heat shock transcription factor, other eukaryote	-	-	KAH0468480.1//hypothetical protein IEQ34_003513`[Dendrobium chrysotoxum];XP_028550461.1//heat stress transcription factor A-2b`[Dendrobium catenatum]	PF00447.20//HSF_DNA-bind`HSF-type DNA-binding	HSF//http://planttfdb.gao-lab.org/family.php?fam=HSF	tr|A0A2I0WXV4|A0A2I0WXV4_9ASPA//Heat stress transcription factor A-2b {ECO:0000313|EMBL:PKU80494.1} OS=Dendrobium catenatum ORFNames=MA16_Dca021795 {ECO:0000313|EMBL:PKU80494.1} PE=3
gene_Dhu000020478	DHT	C	1390.24	121.805	756.021	3.51231	0.0904545	38.8295	0	0	Up	-	-	K25869//IDD1_2`zinc finger protein IDD1/2	-	-	KAH0468515.1//hypothetical protein IEQ34_003548`[Dendrobium chrysotoxum];XP_020690376.1//zinc finger protein GAI-ASSOCIATED FACTOR 1 isoform X2`[Dendrobium catenatum]	-	-	tr|A0A2I0WLT8|A0A2I0WLT8_9ASPA//Zinc finger protein MAGPIE {ECO:0000313|EMBL:PKU76622.1} OS=Dendrobium catenatum ORFNames=MA16_Dca001227 {ECO:0000313|EMBL:PKU76622.1} PE=4
gene_Dhu000025719	DHT	C	10282.7	3508.31	6895.51	1.5513	0.0330372	46.9561	0	0	Up	-	GO:0046872//metal ion binding`molecular_function`Binding to a metal ion. [GOC:ai]	K07213//ATOX1, ATX1, copZ, golB`copper chaperone	-	-	XP_020705812.1//copper transport protein ATX1`[Dendrobium catenatum]	PF00403.29//HMA`Heavy-metal-associated domain	-	tr|A0A6J0PCI5|A0A6J0PCI5_ELAGV//copper transport protein ATX1 isoform X4 {ECO:0000313|RefSeq:XP_019702688.1} OS=Elaeis guineensis var. tenera (Oil palm) Name=LOC105038225 {ECO:0000313|RefSeq:XP_019702688.1} PE=4
gene_Dhu000005696	DHT	C	747.079	3532.29	2139.69	-2.24096	0.0508759	-44.0477	0	0	Down	-	GO:0008194//UDP-glycosyltransferase activity`molecular_function`Catalysis of the transfer of a glycosyl group from a UDP-sugar to a small hydrophobic molecule. [InterPro:IPR004224, PMID:11846783]	K18823//UGT91H4`soyasaponin III rhamnosyltransferase [EC:2.4.1.273]	-	-	XP_020684399.2//UDP-glycosyltransferase 91C1-like`[Dendrobium catenatum]	-	-	tr|A0A2I0WGD0|A0A2I0WGD0_9ASPA//Glycosyltransferase {ECO:0000256|RuleBase:RU362057} EC=2.4.1.- {ECO:0000256|RuleBase:RU362057} OS=Dendrobium catenatum ORFNames=MA16_Dca004915 {ECO:0000313|EMBL:PKU74724.1} PE=3
gene_Dhu000026209	DHT	C	1510.83	120.12	815.476	3.65299	0.0884604	41.2952	0	0	Up	-	GO:0046872//metal ion binding`molecular_function`Binding to a metal ion. [GOC:ai]	K07213//ATOX1, ATX1, copZ, golB`copper chaperone	-	-	KAH0433411.1//hypothetical protein IEQ34_027031`[Dendrobium chrysotoxum]	PF00403.29//HMA`Heavy-metal-associated domain	-	tr|A0A2I0WPG0|A0A2I0WPG0_9ASPA//HMA domain-containing protein {ECO:0000259|PROSITE:PS50846} OS=Dendrobium catenatum ORFNames=MA16_Dca018016 {ECO:0000313|EMBL:PKU77521.1} PE=4;tr|A0A2I0AF75|A0A2I0AF75_9ASPA//Uncharacterized protein {ECO:0000313|EMBL:PKA54197.1} OS=Apostasia shenzhenica ORFNames=AXF42_Ash000030 {ECO:0000313|EMBL:PKA54197.1} PE=4
gene_Dhu000015377	DHT	C	15253.8	45.6526	7649.75	8.38407	0.108944	76.9573	0	0	Up	-	-	K13993//HSP20`HSP20 family protein	ko04141//Protein processing in endoplasmic reticulum`Genetic Information Processing`Folding, sorting and degradation	-	KAH0450540.1//hypothetical protein IEQ34_021232`[Dendrobium chrysotoxum]	PF00011.24//HSP20`Hsp20/alpha crystallin family;PF17886.4//ArsA_HSP20`HSP20-like domain found in ArsA	-	tr|A0A8B9ADC1|A0A8B9ADC1_PHODC//18.1 kDa class I heat shock protein-like {ECO:0000313|RefSeq:XP_038984706.1} OS=Phoenix dactylifera (Date palm) Name=LOC120111536 {ECO:0000313|RefSeq:XP_038984706.1} PE=4
gene_Dhu000017015	DHT	C	1343.34	4920.29	3131.82	-1.87282	0.0406789	-46.0391	0	0	Down	-	GO:0003824//catalytic activity`molecular_function`Catalysis of a biochemical reaction at physiological temperatures. In biologically catalyzed reactions, the reactants are known as substrates, and the catalysts are naturally occurring macromolecular substances known as enzymes. Enzymes possess specific binding sites for substrates, and are usually composed wholly or largely of protein, but RNA th…	K09753//CCR`cinnamoyl-CoA reductase [EC:1.2.1.44]	ko00940//Phenylpropanoid biosynthesis`Metabolism`Biosynthesis of other secondary metabolites;ko01100//Metabolic pathways`Metabolism`Global and overview maps;ko01110//Biosynthesis of secondary metabolites`Metabolism`Global and overview maps	-	XP_020697603.1//cinnamoyl-CoA reductase 1`[Dendrobium catenatum]	PF05368.16//NmrA`NmrA-like family;PF01370.24//Epimerase`NAD dependent epimerase/dehydratase family;PF16363.8//GDP_Man_Dehyd`GDP-mannose 4,6 dehydratase;PF07993.15//NAD_binding_4`Male sterility protein;PF01073.22//3Beta_HSD`3-beta hydroxysteroid dehydrogenase/isomerase family;PF13460.9//NAD_binding_10`NAD(P)H-binding	-	tr|A0A2I0VS28|A0A2I0VS28_9ASPA//Cinnamoyl-CoA reductase 1 {ECO:0000313|EMBL:PKU66211.1} OS=Dendrobium catenatum ORFNames=MA16_Dca009585 {ECO:0000313|EMBL:PKU66211.1} PE=4
gene_Dhu000026217	DHT	C	3829.58	788.786	2309.18	2.27941	0.0445661	51.1466	0	0	Up	-	GO:0051087//chaperone binding`molecular_function`Binding to a chaperone protein, a class of proteins that bind to nascent or unfolded polypeptides and ensure correct folding or transport. [PMID:10585443]	K09558//BAG4`BCL2-associated athanogene 4;K09555//BAG1`BCL2-associated athanogene 1	ko04141//Protein processing in endoplasmic reticulum`Genetic Information Processing`Folding, sorting and degradation	-	XP_020684351.1//BAG family molecular chaperone regulator 2`[Dendrobium catenatum]	PF02179.19//BAG`BAG domain	-	tr|A0A2I0WPA4|A0A2I0WPA4_9ASPA//BAG family molecular chaperone regulator 3 {ECO:0000313|EMBL:PKU77499.1} OS=Dendrobium catenatum ORFNames=MA16_Dca017994 {ECO:0000313|EMBL:PKU77499.1} PE=4
novel3899	DHT	C	1772.95	19.8556	896.401	6.48081	0.171848	37.7124	0	0	Up	-	GO:0005634//nucleus`cellular_component`A membrane-bounded organelle of eukaryotic cells in which chromosomes are housed and replicated. In most cells, the nucleus contains all of the cell's chromosomes except the organellar chromosomes, and is the site of RNA synthesis and processing. In some species, or in specialized cell types, RNA metabolism or DNA replication may be absent. [GOC:go_curators]…	-	-	-	PKU86025.1//B3 domain-containing protein`[Dendrobium catenatum];XP_020596800.1//B3 domain-containing protein Os05g0481400-like isoform X1`[Phalaenopsis equestris];XP_028554728.1//B3 domain-containing protein Os05g0481400`[Dendrobium catenatum];XP_020596801.1//B3 domain-containing protein Os05g0481400-like isoform X2`[Phalaenopsis equestris]	PF02362.24//B3`B3 DNA binding domain	B3//http://planttfdb.gao-lab.org/family.php?fam=B3	tr|A0A2I0XDP4|A0A2I0XDP4_9ASPA//B3 domain-containing protein {ECO:0000313|EMBL:PKU86025.1} OS=Dendrobium catenatum ORFNames=MA16_Dca001856 {ECO:0000313|EMBL:PKU86025.1} PE=4;tr|A0A835QHW2|A0A835QHW2_VANPL//TF-B3 domain-containing protein {ECO:0000259|PROSITE:PS50863} OS=Vanilla planifolia (Vanilla) {ECO:0000313|EMBL:KAG0473585.1} PE=4;tr|A0A2I0A8F5|A0A2I0A8F5_9ASPA//B3 domain-containing protein {…
gene_Dhu000017361	DHT	C	1317.05	7873.36	4595.21	-2.57979	0.0374753	-68.8399	0	0	Down	-	-	K14055//uspE`universal stress protein E	-	-	XP_020701366.1//universal stress protein PHOS32`[Dendrobium catenatum]	PF00582.29//Usp`Universal stress protein family	-	tr|A0A2I0VBW0|A0A2I0VBW0_9ASPA//Universal stress protein A-like protein {ECO:0000313|EMBL:PKU60893.1} OS=Dendrobium catenatum ORFNames=MA16_Dca015437 {ECO:0000313|EMBL:PKU60893.1} PE=4
novel84	DHT	C	427.95	3101.6	1764.77	-2.85803	0.0618518	-46.2076	0	0	Down	-	GO:0016021//integral component of membrane`cellular_component`The component of a membrane consisting of the gene products and protein complexes having at least some part of their peptide sequence embedded in the hydrophobic region of the membrane. [GOC:dos, GOC:go_curators];GO:0016491//oxidoreductase activity`molecular_function`Catalysis of an oxidation-reduction (redox) reaction, a reversible ch…	K00521//E1.16.1.7`ferric-chelate reductase [EC:1.16.1.7]	-	-	XP_020680115.2//ferric reduction oxidase 6`[Dendrobium catenatum]	PF01794.22//Ferric_reduct`Ferric reductase like transmembrane component;PF08022.15//FAD_binding_8`FAD-binding domain;PF08030.15//NAD_binding_6`Ferric reductase NAD binding domain	-	tr|A0A2I0WWG3|A0A2I0WWG3_9ASPA//Ferric reduction oxidase 7, chloroplastic {ECO:0000313|EMBL:PKU79997.1} OS=Dendrobium catenatum ORFNames=MA16_Dca014362 {ECO:0000313|EMBL:PKU79997.1} PE=4
gene_Dhu000027032	DHT	C	487.214	2972.05	1729.63	-2.609	0.0592153	-44.0596	0	0	Down	-	GO:0016021//integral component of membrane`cellular_component`The component of a membrane consisting of the gene products and protein complexes having at least some part of their peptide sequence embedded in the hydrophobic region of the membrane. [GOC:dos, GOC:go_curators];GO:0140359//ABC-type transporter activity`molecular_function`Primary active transporter characterized by two nucleotide-bind…	K05665//ABCC1`ATP-binding cassette, subfamily C (CFTR/MRP), member 1 [EC:7.6.2.3];K05666//ABCC2`ATP-binding cassette, subfamily C (CFTR/MRP), member 2	ko02010//ABC transporters`Environmental Information Processing`Membrane transport	-	XP_020673777.2//ABC transporter C family member 2`[Dendrobium catenatum]	PF00664.26//ABC_membrane`ABC transporter transmembrane region;PF00005.30//ABC_tran`ABC transporter	-	tr|A0A2I0WK34|A0A2I0WK34_9ASPA//ABC transporter C family member 2 {ECO:0000313|EMBL:PKU76011.1} OS=Dendrobium catenatum ORFNames=MA16_Dca006058 {ECO:0000313|EMBL:PKU76011.1} PE=3
gene_Dhu000017270	DHT	C	55073.9	31470.8	43272.3	0.807356	0.0138512	58.2876	0	0	No Significant Difference	-	GO:0003746//translation elongation factor activity`molecular_function`Functions in chain elongation during polypeptide synthesis at the ribosome. [ISBN:0198506732];GO:0003924//GTPase activity`molecular_function`Catalysis of the reaction: GTP + H2O = GDP + phosphate. [ISBN:0198547684, PMID:26832457, PMID:27218782];GO:0043231//intracellular membrane-bounded organelle`cellular_component`Organized st…	K03231//EEF1A`elongation factor 1-alpha	ko03013//Nucleocytoplasmic transport`Genetic Information Processing`Translation	-	XP_020702187.1//elongation factor 1-alpha`[Dendrobium catenatum]	PF00009.30//GTP_EFTU`Elongation factor Tu GTP binding domain;PF03144.28//GTP_EFTU_D2`Elongation factor Tu domain 2;PF03143.20//GTP_EFTU_D3`Elongation factor Tu C-terminal domain	-	tr|A0A2I0WHK1|A0A2I0WHK1_9ASPA//Elongation factor 1-alpha {ECO:0000256|RuleBase:RU000325} OS=Dendrobium catenatum ORFNames=MA16_Dca018404 {ECO:0000313|EMBL:PKU75137.1} PE=3
gene_Dhu000009735	DHT	C	9363.48	49635.5	29499.5	-2.40632	0.0172992	-139.1	0	0	Down	-	GO:0033897//ribonuclease T2 activity`molecular_function`Catalysis of the two-stage endonucleolytic cleavage to nucleoside 3'-phosphates and 3'-phosphooligonucleotides with 2',3'-cyclic phosphate intermediates. [EC:4.6.1.19];GO:0003723//RNA binding`molecular_function`Binding to an RNA molecule or a portion thereof. [GOC:jl, GOC:mah]	K01166//RNASET2`ribonuclease T2 [EC:4.6.1.19]	-	-	XP_020694225.1//ribonuclease 3`[Dendrobium catenatum]	PF00445.21//Ribonuclease_T2`Ribonuclease T2 family	-	tr|A0A2I0WE35|A0A2I0WE35_9ASPA//Ribonuclease 3 {ECO:0000313|EMBL:PKU73924.1} OS=Dendrobium catenatum ORFNames=MA16_Dca024551 {ECO:0000313|EMBL:PKU73924.1} PE=3
novel224	DHT	C	14977	2653.42	8815.22	2.4969	0.0254138	98.2495	0	0	Up	-	GO:0008194//UDP-glycosyltransferase activity`molecular_function`Catalysis of the transfer of a glycosyl group from a UDP-sugar to a small hydrophobic molecule. [InterPro:IPR004224, PMID:11846783]	K23260//TOGT1`scopoletin glucosyltransferase [EC:2.4.1.128];K13496//UGT73C`UDP-glucosyltransferase 73C [EC:2.4.1.-]	ko00999//Podophyllotoxin biosynthesis`Metabolism`Biosynthesis of other secondary metabolites;ko01110//Biosynthesis of secondary metabolites`Metabolism`Global and overview maps;ko00908//Zeatin biosynthesis`Metabolism`Metabolism of terpenoids and polyketides	-	XP_020677389.1//scopoletin glucosyltransferase-like`[Dendrobium catenatum];XP_020677395.1//scopoletin glucosyltransferase-like`[Dendrobium catenatum];XP_020677390.1//scopoletin glucosyltransferase-like`[Dendrobium catenatum]	-	-	tr|A0A2I0WWJ1|A0A2I0WWJ1_9ASPA//Glycosyltransferase {ECO:0000256|RuleBase:RU362057} EC=2.4.1.- {ECO:0000256|RuleBase:RU362057} OS=Dendrobium catenatum ORFNames=MA16_Dca014392 {ECO:0000313|EMBL:PKU80027.1} PE=3;tr|A0A2I0WWI9|A0A2I0WWI9_9ASPA//Glycosyltransferase {ECO:0000256|RuleBase:RU362057} EC=2.4.1.- {ECO:0000256|RuleBase:RU362057} OS=Dendrobium catenatum ORFNames=MA16_Dca014394 {ECO:0000313|E…
gene_Dhu000009064	DHT	C	1522.91	4704.9	3113.9	-1.62728	0.0416644	-39.0569	0	0	Down	-	GO:0016020//membrane`cellular_component`A lipid bilayer along with all the proteins and protein complexes embedded in it an attached to it. [GOC:dos, GOC:mah, ISBN:0815316194];GO:0005576//extracellular region`cellular_component`The space external to the outermost structure of a cell. For cells without external protective or external encapsulating structures this refers to space outside of the pla…	K20628//exlX`expansin	-	-	XP_020693956.1//expansin-A10`[Dendrobium catenatum]	PF03330.21//DPBB_1`Lytic transglycolase;PF01357.24//Expansin_C`Expansin C-terminal domain	-	tr|A0A2I0WGG6|A0A2I0WGG6_9ASPA//Expansin {ECO:0000256|RuleBase:RU365023} OS=Dendrobium catenatum ORFNames=MA16_Dca004951 {ECO:0000313|EMBL:PKU74760.1} PE=3
gene_Dhu000018179	DHT	C	4922.1	754.84	2838.47	2.70508	0.0435055	62.1779	0	0	Up	-	GO:0016021//integral component of membrane`cellular_component`The component of a membrane consisting of the gene products and protein complexes having at least some part of their peptide sequence embedded in the hydrophobic region of the membrane. [GOC:dos, GOC:go_curators]	-	-	-	XP_020705970.1//uncharacterized membrane protein At1g16860`[Dendrobium catenatum]	-	-	tr|A0A2I0VAY4|A0A2I0VAY4_9ASPA//Putative membrane protein {ECO:0000313|EMBL:PKU60572.1} OS=Dendrobium catenatum ORFNames=MA16_Dca023730 {ECO:0000313|EMBL:PKU60572.1} PE=4
gene_Dhu000003022	DHT	C	3335	8448.93	5891.97	-1.34089	0.0307732	-43.5732	0	0	Down	-	GO:0102752//1,4-alpha-glucan branching enzyme activity (using a glucosylated glycogenin as primer for glycogen synthesis)`molecular_function`Catalysis of the reaction: a glucosylated glycogenin = a glycogen. [EC:2.4.1.18, GOC:pz];GO:0004553//hydrolase activity, hydrolyzing O-glycosyl compounds`molecular_function`Catalysis of the hydrolysis of any O-glycosyl bond. [GOC:mah];GO:0005978//glycogen bi…	K00700//GBE1, glgB`1,4-alpha-glucan branching enzyme [EC:2.4.1.18]	ko00500//Starch and sucrose metabolism`Metabolism`Carbohydrate metabolism;ko01100//Metabolic pathways`Metabolism`Global and overview maps;ko01110//Biosynthesis of secondary metabolites`Metabolism`Global and overview maps	-	XP_020586593.1//1,4-alpha-glucan-branching enzyme 1, chloroplastic/amyloplastic-like isoform X2`[Phalaenopsis equestris]	PF02922.21//CBM_48`Carbohydrate-binding module 48 (Isoamylase N-terminal domain);PF02806.21//Alpha-amylase_C`Alpha amylase, C-terminal all-beta domain	-	tr|A0A2I0B3M7|A0A2I0B3M7_9ASPA//1,4-alpha-glucan-branching enzyme 2-2, chloroplastic/amyloplastic {ECO:0000313|EMBL:PKA62389.1} EC=2.4.1.18 {ECO:0000313|EMBL:PKA62389.1} OS=Apostasia shenzhenica ORFNames=AXF42_Ash009275 {ECO:0000313|EMBL:PKA62389.1} PE=4;tr|A0A6I9SB78|A0A6I9SB78_ELAGV//1,4-alpha-glucan branching enzyme {ECO:0000256|ARBA:ARBA00012541} EC=2.4.1.18 {ECO:0000256|ARBA:ARBA00012541} OS…
novel2123	DHT	C	12432.9	2561.44	7497.17	2.27915	0.0259462	87.8413	0	0	Up	-	-	-	-	-	XP_020676614.1//late embryogenesis abundant protein Lea5-like`[Dendrobium catenatum]	PF03242.16//LEA_3`Late embryogenesis abundant protein	-	tr|A0A2I0VW44|A0A2I0VW44_9ASPA//Late embryogenesis abundant protein Lea5 {ECO:0000313|EMBL:PKU67619.1} OS=Dendrobium catenatum ORFNames=MA16_Dca017696 {ECO:0000313|EMBL:PKU67619.1} PE=4
novel7856	DHT	C	3627.36	320.374	1973.87	3.50119	0.0572229	61.1853	0	0	Up	-	-	K19519//TGFBI, BIGH3`transforming growth factor-beta-induced protein	-	-	XP_020704705.1//fasciclin-like arabinogalactan protein 7`[Dendrobium catenatum]	PF02469.25//Fasciclin`Fasciclin domain	-	tr|A0A2I0X5Z6|A0A2I0X5Z6_9ASPA//Fasciclin-like arabinogalactan protein 7 {ECO:0000313|EMBL:PKU83332.1} OS=Dendrobium catenatum ORFNames=MA16_Dca020252 {ECO:0000313|EMBL:PKU83332.1} PE=3
gene_Dhu000028940	DHT	C	874.526	3615.32	2244.92	-2.04759	0.0504262	-40.6056	0	0	Down	-	GO:0102250//linear malto-oligosaccharide phosphorylase activity`molecular_function`Catalysis of the reaction: hydrogenphosphate + a linear malto-oligosaccharide = alpha-D-glucose 1-phosphate + a linear malto-oligosaccharide. [EC:2.4.1.1, GOC:pz];GO:0008184//glycogen phosphorylase activity`molecular_function`Catalysis of the reaction: glycogen + phosphate = maltodextrin + alpha-D-glucose 1-phospha…	K00688//PYG, glgP`glycogen phosphorylase [EC:2.4.1.1]	ko00500//Starch and sucrose metabolism`Metabolism`Carbohydrate metabolism;ko01100//Metabolic pathways`Metabolism`Global and overview maps;ko01110//Biosynthesis of secondary metabolites`Metabolism`Global and overview maps	-	XP_020699616.1//alpha-glucan phosphorylase, H isozyme isoform X2`[Dendrobium catenatum]	PF00343.23//Phosphorylase`Carbohydrate phosphorylase	-	tr|A0A2I0WTI1|A0A2I0WTI1_9ASPA//Alpha-1,4 glucan phosphorylase {ECO:0000256|RuleBase:RU000587} EC=2.4.1.1 {ECO:0000256|RuleBase:RU000587} OS=Dendrobium catenatum ORFNames=MA16_Dca000314 {ECO:0000313|EMBL:PKU78970.1} PE=3
gene_Dhu000010663	DHT	C	3797.71	354.109	2075.91	3.42279	0.057704	59.3163	0	0	Up	-	GO:0016021//integral component of membrane`cellular_component`The component of a membrane consisting of the gene products and protein complexes having at least some part of their peptide sequence embedded in the hydrophobic region of the membrane. [GOC:dos, GOC:go_curators];GO:0071669//plant-type cell wall organization or biogenesis`biological_process`A process that results in the biosynthesis of…	K10999//CESA`cellulose synthase A [EC:2.4.1.12]	-	-	KAH0469660.1//hypothetical protein IEQ34_001218`[Dendrobium chrysotoxum];XP_020677798.2//cellulose synthase A catalytic subunit 7 [UDP-forming]`[Dendrobium catenatum]	PF03552.17//Cellulose_synt`Cellulose synthase;PF13632.9//Glyco_trans_2_3`Glycosyl transferase family group 2	-	tr|A0A2I0XAT7|A0A2I0XAT7_9ASPA//Cellulose synthase A catalytic subunit 4 [UDP-forming] {ECO:0000313|EMBL:PKU85004.1} OS=Dendrobium catenatum ORFNames=MA16_Dca017172 {ECO:0000313|EMBL:PKU85004.1} PE=4;tr|A0A835UVR3|A0A835UVR3_VANPL//Cellulose synthase {ECO:0000256|RuleBase:RU361116} EC=2.4.1.12 {ECO:0000256|RuleBase:RU361116} OS=Vanilla planifolia (Vanilla) ORFNames=HPP92_012648 {ECO:0000313|EMBL:…
gene_Dhu000024944	DHT	C	4315.42	1180.92	2748.17	1.86949	0.0417115	44.8196	0	0	Up	-	-	K19519//TGFBI, BIGH3`transforming growth factor-beta-induced protein	-	-	PKU60420.1//Fasciclin-like arabinogalactan protein 17`[Dendrobium catenatum];XP_020684110.1//fasciclin-like arabinogalactan protein 15`[Dendrobium catenatum]	PF02469.25//Fasciclin`Fasciclin domain	-	tr|A0A2I0VAJ4|A0A2I0VAJ4_9ASPA//Fasciclin-like arabinogalactan protein 17 {ECO:0000313|EMBL:PKU60420.1} OS=Dendrobium catenatum ORFNames=MA16_Dca026128 {ECO:0000313|EMBL:PKU60420.1} PE=3
gene_Dhu000027881	DHT	C	3543.19	754.399	2148.79	2.23169	0.0460298	48.4835	0	0	Up	-	GO:0004674//protein serine/threonine kinase activity`molecular_function`Catalysis of the reactions: ATP + protein serine = ADP + protein serine phosphate, and ATP + protein threonine = ADP + protein threonine phosphate. [GOC:bf, PMID:2956925];GO:0005524//ATP binding`molecular_function`Binding to ATP, adenosine 5'-triphosphate, a universally important coenzyme and enzyme regulator. [ISBN:019850673…	K13430//PBS1`serine/threonine-protein kinase PBS1 [EC:2.7.11.1]	ko04626//Plant-pathogen interaction`Organismal Systems`Environmental adaptation	-	XP_020673213.1//probable serine/threonine-protein kinase PBL8`[Dendrobium catenatum]	PF00069.28//Pkinase`Protein kinase domain;PF07714.20//PK_Tyr_Ser-Thr`Protein tyrosine and serine/threonine kinase	-	tr|A0A2I0W0Z1|A0A2I0W0Z1_9ASPA//Serine/threonine-protein kinase {ECO:0000313|EMBL:PKU69326.1} OS=Dendrobium catenatum ORFNames=MA16_Dca002596 {ECO:0000313|EMBL:PKU69326.1} PE=3
gene_Dhu000011291	DHT	C	3321.37	1005.52	2163.44	1.72376	0.0450746	38.2424	0	0	Up	-	GO:0003723//RNA binding`molecular_function`Binding to an RNA molecule or a portion thereof. [GOC:jl, GOC:mah]	K12897//TRA2`transformer-2 protein	ko03040//Spliceosome`Genetic Information Processing`Transcription	-	XP_020699618.1//serine/arginine-rich splicing factor SR45a`[Dendrobium catenatum]	PF00076.25//RRM_1`RNA recognition motif. (a.k.a. RRM, RBD, or RNP domain)	-	tr|A0A2I0WTI9|A0A2I0WTI9_9ASPA//29 kDa ribonucleoprotein, chloroplastic {ECO:0000313|EMBL:PKU78971.1} OS=Dendrobium catenatum ORFNames=MA16_Dca000315 {ECO:0000313|EMBL:PKU78971.1} PE=4
gene_Dhu000015731	DHT	C	969.932	6079.26	3524.59	-2.64805	0.0426604	-62.0727	0	0	Down	-	GO:0006325//chromatin organization`biological_process`Any process that results in the specification, formation or maintenance of the physical structure of eukaryotic chromatin. [GOC:mah, GOC:vw, PMID:20404130];GO:0016740//transferase activity`molecular_function`Catalysis of the transfer of a group, e.g. a methyl group, glycosyl group, acyl group, phosphorus-containing, or other groups, from one c…	K17046//DEK`protein DEK	-	-	XP_020700501.1//glutamic acid-rich protein`[Dendrobium catenatum]	PF08766.14//DEK_C`DEK C terminal domain	-	tr|A0A2I0WZM5|A0A2I0WZM5_9ASPA//Omega-hydroxypalmitate O-feruloyl transferase {ECO:0000313|EMBL:PKU81116.1} OS=Dendrobium catenatum ORFNames=MA16_Dca013999 {ECO:0000313|EMBL:PKU81116.1} PE=4
novel9468	DHT	C	1474.67	160.561	817.616	3.19913	0.0833293	38.3913	0	0	Up	-	GO:0004526//ribonuclease P activity`molecular_function`Catalysis of the endonucleolytic cleavage of RNA, removing 5' extra nucleotides from tRNA precursor. [EC:3.1.26.5]	K22013//SGR, SGRL`magnesium dechelatase [EC:4.99.1.10]	ko00860//Porphyrin metabolism`Metabolism`Metabolism of cofactors and vitamins;ko01110//Biosynthesis of secondary metabolites`Metabolism`Global and overview maps	-	XP_020685916.1//protein STAY-GREEN homolog, chloroplastic`[Dendrobium catenatum]	PF12638.10//Staygreen`Staygreen protein	-	tr|A0A5B7BZV7|A0A5B7BZV7_DAVIN//Putative stay green protein {ECO:0000313|EMBL:MPA73556.1} EC=3.1.26.5 {ECO:0000313|EMBL:MPA73556.1} OS=Davidia involucrata (Dove tree) ORFNames=Din_042997 {ECO:0000313|EMBL:MPA73556.1} PE=3;tr|A0A835Q0A8|A0A835Q0A8_VANPL//Uncharacterized protein {ECO:0000313|EMBL:KAG0463204.1} OS=Vanilla planifolia (Vanilla) {ECO:0000313|EMBL:KAG0461702.1} PE=3
gene_Dhu000013200	DHT	C	4653.17	1071.24	2862.21	2.11884	0.040358	52.5011	0	0	Up	-	GO:0015969//guanosine tetraphosphate metabolic process`biological_process`The chemical reactions and pathways involving guanine tetraphosphate (5'-ppGpp-3'), a derivative of guanine riboside with four phosphates. [GOC:ai];GO:0008728//GTP diphosphokinase activity`molecular_function`Catalysis of the reaction: ATP + GTP = AMP + guanosine 3'-diphosphate 5'-triphosphate. [EC:2.7.6.5];GO:0016301//kinas…	K00951//relA`GTP pyrophosphokinase [EC:2.7.6.5]	ko00230//Purine metabolism`Metabolism`Nucleotide metabolism;ko01100//Metabolic pathways`Metabolism`Global and overview maps	-	XP_020689958.2//probable GTP diphosphokinase RSH3, chloroplastic`[Dendrobium catenatum]	PF13328.9//HD_4`HD domain;PF01966.25//HD`HD domain;PF04607.20//RelA_SpoT`Region found in RelA / SpoT proteins	-	tr|A0A2I0X1S6|A0A2I0X1S6_9ASPA//GTP diphosphokinase {ECO:0000256|ARBA:ARBA00013251} EC=2.7.6.5 {ECO:0000256|ARBA:ARBA00013251} OS=Dendrobium catenatum ORFNames=MA16_Dca003853 {ECO:0000313|EMBL:PKU81837.1} PE=3
novel8769	DHT	C	3901.85	266.774	2084.31	3.87053	0.0588641	65.7536	0	0	Up	-	GO:0003899//DNA-directed 5'-3' RNA polymerase activity`molecular_function`Catalysis of the reaction: nucleoside triphosphate + RNA(n) = diphosphate + RNA(n+1). Utilizes a DNA template, i.e. the catalysis of DNA-template-directed extension of the 3'-end of an RNA strand by one nucleotide at a time. Can initiate a chain 'de novo'. [EC:2.7.7.6, GOC:pf];GO:0003677//DNA binding`molecular_function`Any …	K03026//RPC4, POLR3D`DNA-directed RNA polymerase III subunit RPC4	ko03020//RNA polymerase`Genetic Information Processing`Transcription	-	XP_020684566.1//uncharacterized protein LOC110101122`[Dendrobium catenatum]	PF05132.17//RNA_pol_Rpc4`RNA polymerase III RPC4	-	tr|A0A2I0VP69|A0A2I0VP69_9ASPA//Uncharacterized protein {ECO:0000313|EMBL:PKU65200.1} OS=Dendrobium catenatum ORFNames=MA16_Dca015911 {ECO:0000313|EMBL:PKU65200.1} PE=4
gene_Dhu000017187	DHT	C	1282.46	69.4807	675.969	4.20623	0.108736	38.683	0	0	Up	-	GO:0006952//defense response`biological_process`Reactions, triggered in response to the presence of a foreign body or the occurrence of an injury, which result in restriction of damage to the organism attacked or prevention/recovery from the infection caused by the attack. [GOC:go_curators];GO:0038023//signaling receptor activity`molecular_function`Receiving a signal and transmitting it in the ce…	-	-	-	XP_020695578.1//major pollen allergen Bet v 1-M/N`[Dendrobium catenatum]	PF00407.22//Bet_v_1`Pathogenesis-related protein Bet v 1 family	-	tr|A0A2I0VDV7|A0A2I0VDV7_9ASPA//Pathogenesis-related protein STH-2 {ECO:0000313|EMBL:PKU61600.1} OS=Dendrobium catenatum ORFNames=MA16_Dca015039 {ECO:0000313|EMBL:PKU61600.1} PE=4
novel6565	DHT	C	4503.83	1249.86	2876.84	1.84924	0.0415505	44.5057	0	0	Up	-	GO:0003729//mRNA binding`molecular_function`Binding to messenger RNA (mRNA), an intermediate molecule between DNA and protein. mRNA includes UTR and coding sequences, but does not contain introns. [GOC:kmv, GOC:pr, SO:0000234]	K08770//UBC`ubiquitin C	ko04120//Ubiquitin mediated proteolysis`Genetic Information Processing`Folding, sorting and degradation	KOG0001//Ubiquitin and ubiquitin-like proteins`General function prediction only`[R];KOG0001//Ubiquitin and ubiquitin-like proteins`Posttranslational modification, protein turnover, chaperones`[O]	XP_020694266.1//polyubiquitin 11 isoform X1`[Dendrobium catenatum];XP_006428925.1//polyubiquitin 3 isoform X1`[Citrus clementina];XP_026390889.1//polyubiquitin-like`[Papaver somniferum]	PF11976.11//Rad60-SLD`Ubiquitin-2 like Rad60 SUMO-like;PF00240.26//ubiquitin`Ubiquitin family	-	tr|A0A2K3L1R1|A0A2K3L1R1_TRIPR//Polyubiquitin 14 {ECO:0000313|EMBL:PNX72480.1} OS=Trifolium pratense (Red clover) ORFNames=L195_g028371 {ECO:0000313|EMBL:PNX72480.1} PE=4;tr|V4ST77|V4ST77_CITCL//Uncharacterized protein {ECO:0000313|EMBL:ESR42165.1} OS=Citrus clementina (Clementine) (Citrus deliciosa x Citrus sinensis) ORFNames=CICLE_v10012291mg {ECO:0000313|EMBL:ESR42165.1} PE=4;tr|A0A5B6YYE9|A0A…
gene_Dhu000005145	DHT	C	96892.6	387.43	48640	7.96655	0.0389394	204.588	0	0	Up	-	-	K13993//HSP20`HSP20 family protein	ko04141//Protein processing in endoplasmic reticulum`Genetic Information Processing`Folding, sorting and degradation	-	KAH0465630.1//hypothetical protein IEQ34_005733`[Dendrobium chrysotoxum];XP_020691316.1//16.9 kDa class I heat shock protein 1-like`[Dendrobium catenatum];XP_020691304.1//16.9 kDa class I heat shock protein 1`[Dendrobium catenatum]	PF00011.24//HSP20`Hsp20/alpha crystallin family	-	tr|A0A2I0WJC4|A0A2I0WJC4_9ASPA//17.7 kDa class I heat shock protein {ECO:0000313|EMBL:PKU75764.1} OS=Dendrobium catenatum ORFNames=MA16_Dca019720 {ECO:0000313|EMBL:PKU75764.1} PE=3;tr|A0A2I0WJB8|A0A2I0WJB8_9ASPA//17.9 kDa class I heat shock protein {ECO:0000313|EMBL:PKU75760.1} OS=Dendrobium catenatum ORFNames=MA16_Dca019716 {ECO:0000313|EMBL:PKU75760.1} PE=3;tr|A0A2I0WJE6|A0A2I0WJE6_9ASPA//17.9 …
novel3397	DHT	C	9596.46	2514.8	6055.63	1.93198	0.029171	66.2295	0	0	Up	-	GO:0004013//adenosylhomocysteinase activity`molecular_function`Catalysis of the reaction: S-adenosyl-L-homocysteine + H2O = adenosine + L-homocysteine. [EC:3.3.1.1];GO:0006730//one-carbon metabolic process`biological_process`The chemical reactions and pathways involving the transfer of one-carbon units in various oxidation states. [GOC:hjd, GOC:mah, GOC:pde]	K01251//AHCY, ahcY`adenosylhomocysteinase [EC:3.13.2.1]	ko00270//Cysteine and methionine metabolism`Metabolism`Amino acid metabolism;ko01100//Metabolic pathways`Metabolism`Global and overview maps	-	XP_020683865.1//adenosylhomocysteinase`[Dendrobium catenatum]	PF05221.20//AdoHcyase`S-adenosyl-L-homocysteine hydrolase;PF00670.24//AdoHcyase_NAD`S-adenosyl-L-homocysteine hydrolase, NAD binding domain;PF02826.22//2-Hacid_dh_C`D-isomer specific 2-hydroxyacid dehydrogenase, NAD binding domain	-	tr|A0A2I0X4C3|A0A2I0X4C3_9ASPA//Adenosylhomocysteinase {ECO:0000256|ARBA:ARBA00012685, ECO:0000256|RuleBase:RU000548} EC=3.3.1.1 {ECO:0000256|ARBA:ARBA00012685, ECO:0000256|RuleBase:RU000548} OS=Dendrobium catenatum ORFNames=MA16_Dca015152 {ECO:0000313|EMBL:PKU82755.1} PE=3
novel91	DHT	C	4335.98	855.794	2595.89	2.34098	0.0430083	54.4309	0	0	Up	-	GO:0003735//structural constituent of ribosome`molecular_function`The action of a molecule that contributes to the structural integrity of the ribosome. [GOC:mah];GO:0015934//large ribosomal subunit`cellular_component`The larger of the two subunits of a ribosome. Two sites on the ribosomal large subunit are involved in translation, namely the aminoacyl site (A site) and peptidyl site (P site). [I…	K02938//RP-L8e, RPL8`large subunit ribosomal protein L8e	ko03010//Ribosome`Genetic Information Processing`Translation	-	XP_020680184.1//60S ribosomal protein L8-like`[Dendrobium catenatum]	PF00181.26//Ribosomal_L2`Ribosomal Proteins L2, RNA binding domain;PF03947.21//Ribosomal_L2_C`Ribosomal Proteins L2, C-terminal domain	-	tr|A0A2I0WWE0|A0A2I0WWE0_9ASPA//60S ribosomal protein L8 {ECO:0000313|EMBL:PKU79978.1} OS=Dendrobium catenatum ORFNames=MA16_Dca014343 {ECO:0000313|EMBL:PKU79978.1} PE=3
gene_Dhu000023244	DHT	C	149062	83766	116414	0.831471	0.0119299	69.6966	0	0	No Significant Difference	-	GO:0009751//response to salicylic acid`biological_process`Any process that results in a change in state or activity of a cell or an organism (in terms of movement, secretion, enzyme production, gene expression, etc.) as a result of a salicylic acid stimulus. [GOC:jl]	K10523//SPOP`speckle-type POZ protein	-	-	QLI42791.1//BTB/POZ and TAZ domain-containing protein 1`[Dendrobium nobile]	PF00651.34//BTB`BTB/POZ domain;PF02135.19//zf-TAZ`TAZ zinc finger	-	tr|A0A7D5Q466|A0A7D5Q466_DENNO//BTB/POZ and TAZ domain-containing protein 1 {ECO:0000313|EMBL:QLI42791.1} OS=Dendrobium nobile (Orchid) PE=2
gene_Dhu000014902	DHT	C	5584.29	537.517	3060.91	3.37705	0.0452108	74.6957	0	0	Up	-	-	-	-	-	XP_020689189.1//stress-related protein`[Dendrobium catenatum]	PF05755.15//REF`Rubber elongation factor protein (REF)	-	tr|A0A2I0XFQ7|A0A2I0XFQ7_9ASPA//Stress-related protein {ECO:0000313|EMBL:PKU86743.1} OS=Dendrobium catenatum ORFNames=MA16_Dca020790 {ECO:0000313|EMBL:PKU86743.1} PE=3
gene_Dhu000009996	DHT	C	5341.45	1127.82	3234.63	2.24363	0.0477478	46.9892	0	0	Up	-	-	-	-	-	XP_020680919.1//uncharacterized protein LOC110098426`[Dendrobium catenatum]	-	-	tr|A0A2I0XEZ8|A0A2I0XEZ8_9ASPA//Uncharacterized protein {ECO:0000313|EMBL:PKU86491.1} OS=Dendrobium catenatum ORFNames=MA16_Dca010527 {ECO:0000313|EMBL:PKU86491.1} PE=4
gene_Dhu000023967	DHT	C	10939.6	1265.36	6102.49	3.11199	0.0313554	99.249	0	0	Up	-	GO:0016021//integral component of membrane`cellular_component`The component of a membrane consisting of the gene products and protein complexes having at least some part of their peptide sequence embedded in the hydrophobic region of the membrane. [GOC:dos, GOC:go_curators];GO:0015267//channel activity`molecular_function`Enables the energy-independent facilitated diffusion, mediated by passage of…	K09872//PIP`aquaporin PIP	-	-	XP_020684841.1//aquaporin PIP2-4`[Dendrobium catenatum]	PF00230.23//MIP`Major intrinsic protein	-	tr|A0A2I0WFV6|A0A2I0WFV6_9ASPA//Aquaporin PIP2-3 {ECO:0000313|EMBL:PKU74543.1} OS=Dendrobium catenatum ORFNames=MA16_Dca003746 {ECO:0000313|EMBL:PKU74543.1} PE=3
gene_Dhu000010288	DHT	C	381.842	3714.09	2047.96	-3.28126	0.0621169	-52.824	0	0	Down	-	GO:0003825//alpha,alpha-trehalose-phosphate synthase (UDP-forming) activity`molecular_function`Catalysis of the reaction: UDP-glucose + D-glucose-6-phosphate = UDP + alpha,alpha-trehalose-6-phosphate. [EC:2.4.1.15];GO:0005992//trehalose biosynthetic process`biological_process`The chemical reactions and pathways resulting in the formation of trehalose, a disaccharide isomeric with sucrose and obta…	K16055//TPS`trehalose 6-phosphate synthase/phosphatase [EC:2.4.1.15 3.1.3.12]	ko00500//Starch and sucrose metabolism`Metabolism`Carbohydrate metabolism;ko01100//Metabolic pathways`Metabolism`Global and overview maps;ko01110//Biosynthesis of secondary metabolites`Metabolism`Global and overview maps	-	XP_020676462.1//alpha,alpha-trehalose-phosphate synthase [UDP-forming] 1`[Dendrobium catenatum]	PF00982.24//Glyco_transf_20`Glycosyltransferase family 20;PF02358.19//Trehalose_PPase`Trehalose-phosphatase	-	tr|A0A2I0WYF3|A0A2I0WYF3_9ASPA//Alpha,alpha-trehalose-phosphate synthase (UDP-forming) {ECO:0000256|ARBA:ARBA00012538} EC=2.4.1.15 {ECO:0000256|ARBA:ARBA00012538} OS=Dendrobium catenatum ORFNames=MA16_Dca012435 {ECO:0000313|EMBL:PKU80677.1} PE=3
gene_Dhu000024815	DHT	C	4462.88	176.903	2319.89	4.65668	0.0674607	69.028	0	0	Up	-	-	-	-	-	XP_020695427.1//metallothionein-like protein type 2`[Dendrobium catenatum]	PF01439.21//Metallothio_2`Metallothionein	-	tr|A0A8B7D0B1|A0A8B7D0B1_PHODC//metallothionein-like protein type 2 isoform X2 {ECO:0000313|RefSeq:XP_008810605.1} OS=Phoenix dactylifera (Date palm) Name=LOC103721984 {ECO:0000313|RefSeq:XP_008810605.1} PE=4
gene_Dhu000015378	DHT	C	4734.9	9224.29	6979.6	-0.962061	0.0256229	-37.547	0	0	No Significant Difference	-	-	K00827//AGXT2`alanine-glyoxylate transaminase / (R)-3-amino-2-methylpropionate-pyruvate transaminase [EC:2.6.1.44 2.6.1.40]	ko00250//Alanine, aspartate and glutamate metabolism`Metabolism`Amino acid metabolism;ko00260//Glycine, serine and threonine metabolism`Metabolism`Amino acid metabolism;ko00270//Cysteine and methionine metabolism`Metabolism`Amino acid metabolism;ko00280//Valine, leucine and isoleucine degradation`Metabolism`Amino acid metabolism;ko01100//Metabolic pathways`Metabolism`Global and overview maps;ko01…	-	KAH0465788.1//hypothetical protein IEQ34_005891`[Dendrobium chrysotoxum]	PF00202.24//Aminotran_3`Aminotransferase class-III	-	tr|A0A835PNV8|A0A835PNV8_VANPL//Uncharacterized protein {ECO:0000313|EMBL:KAG0453552.1} OS=Vanilla planifolia (Vanilla) ORFNames=HPP92_024856 {ECO:0000313|EMBL:KAG0453552.1} PE=3
gene_Dhu000022618	DHT	C	3076.8	12.3837	1544.59	7.95411	0.208987	38.0603	0	0	Up	-	GO:0009408//response to heat`biological_process`Any process that results in a change in state or activity of a cell or an organism (in terms of movement, secretion, enzyme production, gene expression, etc.) as a result of a heat stimulus, a temperature stimulus above the optimal temperature for that organism. [GOC:lr]	K13993//HSP20`HSP20 family protein	ko04141//Protein processing in endoplasmic reticulum`Genetic Information Processing`Folding, sorting and degradation	-	KAH0466053.1//hypothetical protein IEQ34_006156`[Dendrobium chrysotoxum]	PF00011.24//HSP20`Hsp20/alpha crystallin family;PF17886.4//ArsA_HSP20`HSP20-like domain found in ArsA	-	tr|A0A2I0X5E8|A0A2I0X5E8_9ASPA//Small heat shock protein, chloroplastic {ECO:0000313|EMBL:PKU83149.1} OS=Dendrobium catenatum ORFNames=MA16_Dca007807 {ECO:0000313|EMBL:PKU83149.1} PE=3
novel1027	DHT	C	209057	54432.3	131744	1.94136	0.0128376	151.224	0	0	Up	-	GO:0016887//ATP hydrolysis activity`molecular_function`Catalysis of the reaction: ATP + H2O = ADP + H+ Pi. ATP hydrolysis is used in some reactions as an energy source, for example to catalyze a reaction or drive transport against a concentration gradient. [RHEA:13065];GO:0005524//ATP binding`molecular_function`Binding to ATP, adenosine 5'-triphosphate, a universally important coenzyme and enzyme…	K03283//HSPA1_6_8`heat shock 70kDa protein 1/6/8	ko03040//Spliceosome`Genetic Information Processing`Transcription;ko04141//Protein processing in endoplasmic reticulum`Genetic Information Processing`Folding, sorting and degradation;ko04144//Endocytosis`Cellular Processes`Transport and catabolism	-	XP_020704871.1//heat shock cognate 70 kDa protein 2`[Dendrobium catenatum]	PF00012.23//HSP70`Hsp70 protein;PF06723.16//MreB_Mbl`MreB/Mbl protein	-	tr|A0A2I0X5F2|A0A2I0X5F2_9ASPA//Heat shock cognate 70 kDa protein 2 {ECO:0000313|EMBL:PKU83130.1} OS=Dendrobium catenatum ORFNames=MA16_Dca007788 {ECO:0000313|EMBL:PKU83130.1} PE=3
gene_Dhu000025858	DHT	C	5588.78	2349.29	3969.04	1.25031	0.0329935	37.8956	0	0	Up	-	-	-	-	-	XP_020705530.1//remorin 4.1 isoform X1`[Dendrobium catenatum]	PF03763.16//Remorin_C`Remorin, C-terminal region	-	tr|A0A2I0WVP6|A0A2I0WVP6_9ASPA//Remorin {ECO:0000313|EMBL:PKU79738.1} OS=Dendrobium catenatum ORFNames=MA16_Dca010966 {ECO:0000313|EMBL:PKU79738.1} PE=3
novel7867	DHT	C	3118.47	542.693	1830.58	2.52264	0.0525933	47.965	0	0	Up	-	-	K25898//CRSP`CO(2)-response secreted protease	-	-	XP_020678322.1//uncharacterized protein LOC110096629 isoform X1`[Dendrobium catenatum];XP_020678323.1//uncharacterized protein LOC110096629 isoform X2`[Dendrobium catenatum]	PF05922.19//Inhibitor_I9`Peptidase inhibitor I9	-	tr|A0A2I0WAK8|A0A2I0WAK8_9ASPA//Inhibitor I9 domain-containing protein {ECO:0000259|Pfam:PF05922} OS=Dendrobium catenatum ORFNames=MA16_Dca007419 {ECO:0000313|EMBL:PKU72699.1} PE=4
gene_Dhu000008752	DHT	C	6242.74	209.207	3225.98	4.89932	0.0598295	81.888	0	0	Up	-	GO:0005783//endoplasmic reticulum`cellular_component`The irregular network of unit membranes, visible only by electron microscopy, that occurs in the cytoplasm of many eukaryotic cells. The membranes form a complex meshwork of tubular channels, which are often expanded into slitlike cavities called cisternae. The ER takes two forms, rough (or granular), with ribosomes adhering to the outer surfac…	K09584//PDIA6, TXNDC7`protein disulfide-isomerase A6 [EC:5.3.4.1]	ko04141//Protein processing in endoplasmic reticulum`Genetic Information Processing`Folding, sorting and degradation	-	KAH0470664.1//hypothetical protein IEQ34_000387`[Dendrobium chrysotoxum]	PF13848.9//Thioredoxin_6`Thioredoxin-like domain	-	tr|A0A2I0WZW2|A0A2I0WZW2_9ASPA//Chaperone protein dnaJ 6 {ECO:0000313|EMBL:PKU81177.1} OS=Dendrobium catenatum ORFNames=MA16_Dca015652 {ECO:0000313|EMBL:PKU81177.1} PE=4
novel434	DHT	C	1411.26	110.173	760.718	3.6791	0.092812	39.6404	0	0	Up	-	-	-	-	-	-	-	-	-
gene_Dhu000015422	DHT	C	1779.38	211.407	995.395	3.07336	0.0754469	40.7354	0	0	Up	-	GO:0016020//membrane`cellular_component`A lipid bilayer along with all the proteins and protein complexes embedded in it an attached to it. [GOC:dos, GOC:mah, ISBN:0815316194];GO:0005524//ATP binding`molecular_function`Binding to ATP, adenosine 5'-triphosphate, a universally important coenzyme and enzyme regulator. [ISBN:0198506732];GO:0004672//protein kinase activity`molecular_function`Catalysis…	K04733//IRAK4`interleukin-1 receptor-associated kinase 4 [EC:2.7.11.1];K13430//PBS1`serine/threonine-protein kinase PBS1 [EC:2.7.11.1]	ko04626//Plant-pathogen interaction`Organismal Systems`Environmental adaptation	-	XP_020685743.1//putative receptor-like protein kinase At4g00960 isoform X1`[Dendrobium catenatum]	PF01657.20//Stress-antifung`Salt stress response/antifungal;PF07714.20//PK_Tyr_Ser-Thr`Protein tyrosine and serine/threonine kinase;PF00069.28//Pkinase`Protein kinase domain	-	tr|A0A2I0V998|A0A2I0V998_9ASPA//Cysteine-rich receptor-like protein kinase 10 {ECO:0000313|EMBL:PKU59995.1} OS=Dendrobium catenatum ORFNames=MA16_Dca024484 {ECO:0000313|EMBL:PKU59995.1} PE=4
novel5435	DHT	C	90073.8	1313.12	45693.5	6.10018	0.0247438	246.533	0	0	Up	-	GO:0016887//ATP hydrolysis activity`molecular_function`Catalysis of the reaction: ATP + H2O = ADP + H+ Pi. ATP hydrolysis is used in some reactions as an energy source, for example to catalyze a reaction or drive transport against a concentration gradient. [RHEA:13065];GO:0005524//ATP binding`molecular_function`Binding to ATP, adenosine 5'-triphosphate, a universally important coenzyme and enzyme…	K03283//HSPA1_6_8`heat shock 70kDa protein 1/6/8	ko03040//Spliceosome`Genetic Information Processing`Transcription;ko04141//Protein processing in endoplasmic reticulum`Genetic Information Processing`Folding, sorting and degradation;ko04144//Endocytosis`Cellular Processes`Transport and catabolism	-	XP_020682933.1//heat shock cognate 70 kDa protein 2`[Dendrobium catenatum]	PF00012.23//HSP70`Hsp70 protein	-	tr|A0A2I0X4M8|A0A2I0X4M8_9ASPA//Heat shock cognate 70 kDa protein {ECO:0000313|EMBL:PKU82865.1} OS=Dendrobium catenatum ORFNames=MA16_Dca006163 {ECO:0000313|EMBL:PKU82865.1} PE=3
gene_Dhu000021366	DHT	C	6875.07	3086.13	4980.6	1.15553	0.0299171	38.6246	0	0	Up	-	GO:0009522//photosystem I`cellular_component`A photosystem that contains an iron-sulfur reaction center associated with accessory pigments and electron carriers. In cyanobacteria and chloroplasts, photosystem I functions as a light-dependent plastocyanin-ferredoxin oxidoreductase, transferring electrons from plastocyanin to ferredoxin; in photosynthetic bacteria that have only a single type I pho…	K02701//psaN`photosystem I subunit PsaN	ko00195//Photosynthesis`Metabolism`Energy metabolism;ko01100//Metabolic pathways`Metabolism`Global and overview maps	-	KAH0453874.1//hypothetical protein IEQ34_018198`[Dendrobium chrysotoxum]	PF05479.14//PsaN`Photosystem I reaction centre subunit N (PSAN or PSI-N)	-	tr|A0A2I0VTF2|A0A2I0VTF2_9ASPA//Photosystem I reaction center subunit N, chloroplastic {ECO:0000313|EMBL:PKU66683.1} OS=Dendrobium catenatum ORFNames=MA16_Dca022503 {ECO:0000313|EMBL:PKU66683.1} PE=3
gene_Dhu000019456	DHT	C	27956.1	224.818	14090.5	6.95821	0.0522637	133.137	0	0	Up	-	-	K09419//HSFF`heat shock transcription factor, other eukaryote	-	-	KAH0448393.1//hypothetical protein IEQ34_022193`[Dendrobium chrysotoxum]	PF00447.20//HSF_DNA-bind`HSF-type DNA-binding	HSF//http://planttfdb.gao-lab.org/family.php?fam=HSF	tr|A0A835UGJ1|A0A835UGJ1_VANPL//HSF_DOMAIN domain-containing protein {ECO:0000259|PROSITE:PS00434} OS=Vanilla planifolia (Vanilla) {ECO:0000313|EMBL:KAG0460814.1} PE=3
novel3892	DHT	C	7599.61	618.376	4108.99	3.6193	0.0421409	85.8858	0	0	Up	-	GO:0046982//protein heterodimerization activity`molecular_function`Binding to a nonidentical protein to form a heterodimer. [GOC:ai]	K08066//NFYC, HAP5`nuclear transcription factor Y, gamma	-	-	XP_020699063.1//nuclear transcription factor Y subunit C-9`[Dendrobium catenatum]	PF00125.27//Histone`Core histone H2A/H2B/H3/H4;PF00808.26//CBFD_NFYB_HMF`Histone-like transcription factor (CBF/NF-Y) and archaeal histone	NF-YC//http://planttfdb.gao-lab.org/family.php?fam=NF-YC	tr|A0A2I0WGM3|A0A2I0WGM3_9ASPA//Nuclear transcription factor Y subunit C-3 {ECO:0000313|EMBL:PKU74816.1} OS=Dendrobium catenatum ORFNames=MA16_Dca005007 {ECO:0000313|EMBL:PKU74816.1} PE=4
novel888	DHT	C	7402.16	3268.95	5335.56	1.17917	0.0292036	40.3777	0	0	Up	-	GO:0003924//GTPase activity`molecular_function`Catalysis of the reaction: GTP + H2O = GDP + phosphate. [ISBN:0198547684, PMID:26832457, PMID:27218782];GO:0005525//GTP binding`molecular_function`Binding to GTP, guanosine triphosphate. [GOC:ai]	K07937//ARF1_2`ADP-ribosylation factor 1/2	ko04144//Endocytosis`Cellular Processes`Transport and catabolism	-	XP_020692943.1//ADP-ribosylation factor 2`[Dendrobium catenatum]	PF00025.24//Arf`ADP-ribosylation factor family;PF09439.13//SRPRB`Signal recognition particle receptor beta subunit;PF08477.16//Roc`Ras of Complex, Roc, domain of DAPkinase;PF04670.15//Gtr1_RagA`Gtr1/RagA G protein conserved region;PF00071.25//Ras`Ras family	-	tr|A0A1J7I6T2|A0A1J7I6T2_LUPAN//Uncharacterized protein {ECO:0000313|EMBL:OIW14338.1} OS=Lupinus angustifolius (Narrow-leaved blue lupine) ORFNames=TanjilG_25124 {ECO:0000313|EMBL:OIW14338.1} PE=3
gene_Dhu000025061	DHT	C	45219.1	5226.74	25222.9	3.11294	0.0179278	173.637	0	0	Up	-	-	-	-	-	XP_020700377.1//UV-B-induced protein At3g17800, chloroplastic-like`[Dendrobium catenatum]	PF05542.14//DUF760`Protein of unknown function (DUF760)	-	tr|A0A2I0WTN9|A0A2I0WTN9_9ASPA//Uncharacterized protein {ECO:0000313|EMBL:PKU79021.1} OS=Dendrobium catenatum ORFNames=MA16_Dca000365 {ECO:0000313|EMBL:PKU79021.1} PE=4
gene_Dhu000015385	DHT	C	36211.4	2423.44	19317.4	3.90133	0.0222883	175.04	0	0	Up	-	-	K09553//STIP1`stress-induced-phosphoprotein 1	-	-	KAH0464676.1//hypothetical protein IEQ34_004779`[Dendrobium chrysotoxum]	PF07719.20//TPR_2`Tetratricopeptide repeat;PF13432.9//TPR_16`Tetratricopeptide repeat;PF00515.31//TPR_1`Tetratricopeptide repeat;PF13181.9//TPR_8`Tetratricopeptide repeat;PF17830.4//STI1`STI1 domain;PF13414.9//TPR_11`TPR repeat;PF13424.9//TPR_12`Tetratricopeptide repeat	-	tr|A0A804L3U5|A0A804L3U5_MUSAM//(wild Malaysian banana) hypothetical protein {ECO:0000313|EMBL:CAG1863447.1} OS=Musa acuminata subsp. malaccensis (Wild banana) (Musa malaccensis) ORFNames=GSMUA_21810.1 {ECO:0000313|EMBL:CAG1863447.1} PE=4
gene_Dhu000004648	DHT	C	11005.9	2500.93	6753.39	2.13774	0.0277156	77.1313	0	0	Up	-	GO:0003924//GTPase activity`molecular_function`Catalysis of the reaction: GTP + H2O = GDP + phosphate. [ISBN:0198547684, PMID:26832457, PMID:27218782];GO:0007017//microtubule-based process`biological_process`Any cellular process that depends upon or alters the microtubule cytoskeleton, that part of the cytoskeleton comprising microtubules and their associated proteins. [GOC:mah];GO:0005200//struc…	K07375//TUBB`tubulin beta	ko04145//Phagosome`Cellular Processes`Transport and catabolism;ko04814//Motor proteins`Cellular Processes`Cell motility	-	PKU64640.1//Tubulin beta-1 chain`[Dendrobium catenatum];XP_020704845.1//tubulin beta-5 chain`[Dendrobium catenatum]	PF00091.28//Tubulin`Tubulin/FtsZ family, GTPase domain;PF03953.20//Tubulin_C`Tubulin C-terminal domain	-	tr|A0A2I0VMK4|A0A2I0VMK4_9ASPA//Tubulin beta chain {ECO:0000256|RuleBase:RU000352} OS=Dendrobium catenatum ORFNames=MA16_Dca015901 {ECO:0000313|EMBL:PKU64640.1} PE=3;tr|A0A8B8NGC1|A0A8B8NGC1_9MYRT//tubulin beta-4 chain {ECO:0000313|RefSeq:XP_030521232.1, ECO:0000313|RefSeq:XP_030521233.1} OS=Rhodamnia argentea ECO:0000313|RefSeq:XP_030521233.1} PE=4
gene_Dhu000021780	DHT	C	8826.63	2605.91	5716.27	1.76014	0.0298673	58.932	0	0	Up	-	GO:0003924//GTPase activity`molecular_function`Catalysis of the reaction: GTP + H2O = GDP + phosphate. [ISBN:0198547684, PMID:26832457, PMID:27218782];GO:0007017//microtubule-based process`biological_process`Any cellular process that depends upon or alters the microtubule cytoskeleton, that part of the cytoskeleton comprising microtubules and their associated proteins. [GOC:mah];GO:0005200//struc…	K07375//TUBB`tubulin beta	ko04145//Phagosome`Cellular Processes`Transport and catabolism;ko04814//Motor proteins`Cellular Processes`Cell motility	-	CAB3445714.1//unnamed protein product`[Digitaria exilis];XP_020674742.1//tubulin beta chain`[Dendrobium catenatum]	PF00091.28//Tubulin`Tubulin/FtsZ family, GTPase domain;PF03953.20//Tubulin_C`Tubulin C-terminal domain	-	tr|A0A1D6P5U5|A0A1D6P5U5_MAIZE//Tubulin beta chain {ECO:0000256|RuleBase:RU000352} OS=Zea mays (Maize) ORFNames=ZEAMMB73_Zm00001d046996 {ECO:0000313|EMBL:AQL05308.1} PE=3;tr|A0A2I0XD10|A0A2I0XD10_9ASPA//Tubulin beta chain {ECO:0000256|RuleBase:RU000352} OS=Dendrobium catenatum ORFNames=MA16_Dca010503 {ECO:0000313|EMBL:PKU85789.1} PE=3
gene_Dhu000006028	DHT	C	20188.2	3014.47	11601.3	2.74358	0.0244019	112.433	0	0	Up	-	GO:1901671//positive regulation of superoxide dismutase activity`biological_process`Any process that activates or increases the frequency, rate or extent of superoxide dismutase activity. [GOC:TermGenie];GO:0006457//protein folding`biological_process`The process of assisting in the covalent and noncovalent assembly of single chain polypeptides or multisubunit complexes into the correct tertiary s…	K04078//groES, HSPE1`chaperonin GroES	-	-	XP_020685566.1//20 kDa chaperonin, chloroplastic-like`[Dendrobium catenatum]	PF00166.24//Cpn10`Chaperonin 10 Kd subunit	-	tr|A0A2I0VZG7|A0A2I0VZG7_9ASPA//20 kDa chaperonin, chloroplastic {ECO:0000313|EMBL:PKU68801.1} OS=Dendrobium catenatum ORFNames=MA16_Dca017089 {ECO:0000313|EMBL:PKU68801.1} PE=3
gene_Dhu000004511	DHT	C	36613.9	14966.5	25790.2	1.29062	0.0188752	68.3766	0	0	Up	-	GO:0006633//fatty acid biosynthetic process`biological_process`The chemical reactions and pathways resulting in the formation of a fatty acid, any of the aliphatic monocarboxylic acids that can be liberated by hydrolysis from naturally occurring fats and oils. Fatty acids are predominantly straight-chain acids of 4 to 24 carbon atoms, which may be saturated or unsaturated; branched fatty acids an…	K00454//LOX2S`lipoxygenase [EC:1.13.11.12]	ko00591//Linoleic acid metabolism`Metabolism`Lipid metabolism;ko00592//alpha-Linolenic acid metabolism`Metabolism`Lipid metabolism;ko01100//Metabolic pathways`Metabolism`Global and overview maps;ko01110//Biosynthesis of secondary metabolites`Metabolism`Global and overview maps	-	XP_020676563.1//linoleate 13S-lipoxygenase 2-1, chloroplastic`[Dendrobium catenatum];PKU86787.1//Linoleate 13S-lipoxygenase 2-1, chloroplastic`[Dendrobium catenatum]	PF01477.26//PLAT`PLAT/LH2 domain;PF00305.22//Lipoxygenase`Lipoxygenase	-	tr|A0A2I0XFU9|A0A2I0XFU9_9ASPA//Lipoxygenase {ECO:0000256|RuleBase:RU003975} EC=1.13.11.- {ECO:0000256|RuleBase:RU003975} OS=Dendrobium catenatum ORFNames=MA16_Dca020949 {ECO:0000313|EMBL:PKU86787.1} PE=3
gene_Dhu000010451	DHT	C	25729.6	2637.39	14183.5	3.28618	0.0254047	129.353	0	0	Up	-	-	K25866//NUDC`nuclear migration protein NudC	-	-	XP_020678666.1//protein BOBBER 1`[Dendrobium catenatum]	PF04969.19//CS`CS domain	-	tr|A0A2I0XCK5|A0A2I0XCK5_9ASPA//Protein BOBBER 1 {ECO:0000313|EMBL:PKU85640.1} OS=Dendrobium catenatum ORFNames=MA16_Dca003381 {ECO:0000313|EMBL:PKU85640.1} PE=4
gene_Dhu000005569	DHT	C	21236.9	2582.89	11909.9	3.0394	0.0258494	117.581	0	0	Up	-	-	-	-	-	XP_020702113.1//BURP domain-containing protein 3`[Dendrobium catenatum];KAH0450436.1//hypothetical protein IEQ34_021128`[Dendrobium chrysotoxum]	PF03181.18//BURP`BURP domain	-	tr|A0A2I0WW95|A0A2I0WW95_9ASPA//BURP domain-containing protein 3 {ECO:0000313|EMBL:PKU79924.1} OS=Dendrobium catenatum ORFNames=MA16_Dca025403 {ECO:0000313|EMBL:PKU79924.1} PE=4
novel1360	DHT	C	33036.9	5727.69	19382.3	2.52801	0.0193219	130.837	0	0	Up	-	GO:0005737//cytoplasm`cellular_component`The contents of a cell excluding the plasma membrane and nucleus, but including other subcellular structures. [ISBN:0198547684];GO:0004478//methionine adenosyltransferase activity`molecular_function`Catalysis of the reaction: ATP + L-methionine + H2O = phosphate + diphosphate + S-adenosyl-L-methionine. [EC:2.5.1.6];GO:0006556//S-adenosylmethionine biosynth…	K00789//metK, MAT`S-adenosylmethionine synthetase [EC:2.5.1.6]	ko00270//Cysteine and methionine metabolism`Metabolism`Amino acid metabolism;ko00999//Podophyllotoxin biosynthesis`Metabolism`Biosynthesis of other secondary metabolites;ko01100//Metabolic pathways`Metabolism`Global and overview maps;ko01110//Biosynthesis of secondary metabolites`Metabolism`Global and overview maps;ko01230//Biosynthesis of amino acids`Metabolism`Global and overview maps;ko01240//…	-	XP_020681927.1//S-adenosylmethionine synthase`[Dendrobium catenatum]	PF00438.23//S-AdoMet_synt_N`S-adenosylmethionine synthetase, N-terminal domain;PF02772.19//S-AdoMet_synt_M`S-adenosylmethionine synthetase, central domain;PF02773.19//S-AdoMet_synt_C`S-adenosylmethionine synthetase, C-terminal domain	-	tr|A0A2I0XAF8|A0A2I0XAF8_9ASPA//S-adenosylmethionine synthase {ECO:0000256|RuleBase:RU000541} EC=2.5.1.6 {ECO:0000256|RuleBase:RU000541} OS=Dendrobium catenatum ORFNames=MA16_Dca014072 {ECO:0000313|EMBL:PKU84876.1} PE=3
gene_Dhu000013722	DHT	C	12214	3867.9	8040.96	1.6589	0.0246707	67.2418	0	0	Up	-	GO:0004013//adenosylhomocysteinase activity`molecular_function`Catalysis of the reaction: S-adenosyl-L-homocysteine + H2O = adenosine + L-homocysteine. [EC:3.3.1.1];GO:0006730//one-carbon metabolic process`biological_process`The chemical reactions and pathways involving the transfer of one-carbon units in various oxidation states. [GOC:hjd, GOC:mah, GOC:pde]	K01251//AHCY, ahcY`adenosylhomocysteinase [EC:3.13.2.1]	ko00270//Cysteine and methionine metabolism`Metabolism`Amino acid metabolism;ko01100//Metabolic pathways`Metabolism`Global and overview maps	-	XP_020690898.1//adenosylhomocysteinase isoform X2`[Dendrobium catenatum]	PF05221.20//AdoHcyase`S-adenosyl-L-homocysteine hydrolase;PF00670.24//AdoHcyase_NAD`S-adenosyl-L-homocysteine hydrolase, NAD binding domain;PF02826.22//2-Hacid_dh_C`D-isomer specific 2-hydroxyacid dehydrogenase, NAD binding domain	-	tr|A0A2I0WPI9|A0A2I0WPI9_9ASPA//Adenosylhomocysteinase {ECO:0000256|ARBA:ARBA00012685, ECO:0000256|RuleBase:RU000548} EC=3.3.1.1 {ECO:0000256|ARBA:ARBA00012685, ECO:0000256|RuleBase:RU000548} OS=Dendrobium catenatum ORFNames=MA16_Dca013695 {ECO:0000313|EMBL:PKU77574.1} PE=3
gene_Dhu000002764	DHT	C	1693.9	66.5248	880.214	4.67063	0.107689	43.3716	0	0	Up	-	GO:0003677//DNA binding`molecular_function`Any molecular function by which a gene product interacts selectively and non-covalently with DNA (deoxyribonucleic acid). [GOC:dph, GOC:jl, GOC:tb, GOC:vw]	K09422//MYBP`transcription factor MYB, plant	-	-	XP_020700906.1//myb-related protein 308`[Dendrobium catenatum]	PF00249.34//Myb_DNA-binding`Myb-like DNA-binding domain;PF13921.9//Myb_DNA-bind_6`Myb-like DNA-binding domain	MYB//http://planttfdb.gao-lab.org/family.php?fam=MYB;MYB_related//http://planttfdb.gao-lab.org/family.php?fam=MYB_related	tr|A0A2I0VH22|A0A2I0VH22_9ASPA//Myb-related protein Hv1 {ECO:0000313|EMBL:PKU62664.1} OS=Dendrobium catenatum ORFNames=MA16_Dca016612 {ECO:0000313|EMBL:PKU62664.1} PE=4
gene_Dhu000015351	DHT	C	2468.73	107.641	1288.19	4.51888	0.085607	52.7864	0	0	Up	-	GO:0005773//vacuole`cellular_component`A closed structure, found only in eukaryotic cells, that is completely surrounded by unit membrane and contains liquid material. Cells contain one or several vacuoles, that may have different functions from each other. Vacuoles have a diverse array of functions. They can act as a storage organelle for nutrients or waste products, as a degradative compartment…	K21351//SST`sucrose:sucrose fructosyltransferase [EC:2.4.1.99]	-	-	XP_020677524.2//beta-fructofuranosidase 1 isoform X2`[Dendrobium catenatum];XP_020677523.2//6(G)-fructosyltransferase isoform X1`[Dendrobium catenatum]	PF11837.11//INV_N`Beta-fructofuranosidase, N-terminal domain;PF00251.23//Glyco_hydro_32N`Glycosyl hydrolases family 32 N-terminal domain;PF08244.15//Glyco_hydro_32C`Glycosyl hydrolases family 32 C terminal	-	tr|A0A2I0WVA3|A0A2I0WVA3_9ASPA//Beta-fructofuranosidase, soluble isoenzyme I {ECO:0000313|EMBL:PKU79590.1} OS=Dendrobium catenatum ORFNames=MA16_Dca000936 {ECO:0000313|EMBL:PKU79590.1} PE=3
gene_Dhu000001440	DHT	C	33139.3	52205.5	42672.4	-0.655666	0.0140815	-46.5624	0	0	No Significant Difference	-	GO:0051287//NAD binding`molecular_function`Binding to nicotinamide adenine dinucleotide, a coenzyme involved in many redox and biosynthetic reactions; binding may be to either the oxidized form, NAD+, or the reduced form, NADH. [GOC:ai];GO:0050661//NADP binding`molecular_function`Binding to nicotinamide-adenine dinucleotide phosphate, a coenzyme involved in many redox and biosynthetic reactions; …	K00134//GAPDH, gapA`glyceraldehyde 3-phosphate dehydrogenase (phosphorylating) [EC:1.2.1.12]	ko00010//Glycolysis / Gluconeogenesis`Metabolism`Carbohydrate metabolism;ko00710//Carbon fixation in photosynthetic organisms`Metabolism`Energy metabolism;ko01100//Metabolic pathways`Metabolism`Global and overview maps;ko01110//Biosynthesis of secondary metabolites`Metabolism`Global and overview maps;ko01200//Carbon metabolism`Metabolism`Global and overview maps;ko01230//Biosynthesis of amino aci…	-	XP_020696320.1//glyceraldehyde-3-phosphate dehydrogenase 2, cytosolic isoform X1`[Dendrobium catenatum];XP_020696321.1//glyceraldehyde-3-phosphate dehydrogenase 2, cytosolic isoform X2`[Dendrobium catenatum]	PF00044.27//Gp_dh_N`Glyceraldehyde 3-phosphate dehydrogenase, NAD binding domain;PF02800.23//Gp_dh_C`Glyceraldehyde 3-phosphate dehydrogenase, C-terminal domain	-	tr|A0A0K0VH15|A0A0K0VH15_DENOF//Glyceraldehyde-3-phosphate dehydrogenase {ECO:0000256|RuleBase:RU361160} EC=1.2.1.- {ECO:0000256|RuleBase:RU361160} OS=Dendrobium officinale (Orchid) Name=GAPDH {ECO:0000313|EMBL:AKR76257.1} PE=2
gene_Dhu000001956	DHT	C	716.012	4096.7	2406.36	-2.51664	0.0499325	-50.4008	0	0	Down	-	GO:0043169//cation binding`molecular_function`Binding to a cation, a charged atom or group of atoms with a net positive charge. [GOC:jl];GO:0005975//carbohydrate metabolic process`biological_process`The chemical reactions and pathways involving carbohydrates, any of a group of organic compounds based of the general formula Cx(H2O)y. Includes the formation of carbohydrate derivatives by the additi…	K12854//SNRNP200, BRR2`pre-mRNA-splicing helicase BRR2 [EC:3.6.4.13]	ko03040//Spliceosome`Genetic Information Processing`Transcription	-	KAH0448269.1//hypothetical protein IEQ34_022069`[Dendrobium chrysotoxum]	PF18149.4//Helicase_PWI`N-terminal helicase PWI domain;PF00270.32//DEAD`DEAD/DEAH box helicase;PF04851.18//ResIII`Type III restriction enzyme, res subunit;PF00271.34//Helicase_C`Helicase conserved C-terminal domain;PF02889.19//Sec63`Sec63 Brl domain	-	tr|A0A7J6FD14|A0A7J6FD14_CANSA//Uncharacterized protein {ECO:0000313|EMBL:KAF4368586.1} OS=Cannabis sativa (Hemp) (Marijuana) ORFNames=F8388_018710 {ECO:0000313|EMBL:KAF4368586.1} PE=4;tr|A0A2I0X3B2|A0A2I0X3B2_9ASPA//DEAD-box ATP-dependent RNA helicase ISE2, chloroplastic {ECO:0000313|EMBL:PKU82396.1} OS=Dendrobium catenatum ORFNames=MA16_Dca005401 {ECO:0000313|EMBL:PKU82396.1} PE=4;tr|A0A835UWR7…
gene_Dhu000024079	DHT	C	3111.62	717.402	1914.51	2.11681	0.0477779	44.3051	0	0	Up	-	-	K10273//FBXL7`F-box and leucine-rich repeat protein 7	-	-	XP_020672760.1//F-box/LRR-repeat protein At3g48880-like`[Dendrobium catenatum]	-	-	tr|A0A2I0VVI9|A0A2I0VVI9_9ASPA//F-box/LRR-repeat protein {ECO:0000313|EMBL:PKU67426.1} OS=Dendrobium catenatum ORFNames=MA16_Dca018391 {ECO:0000313|EMBL:PKU67426.1} PE=4
gene_Dhu000017760	DHT	C	244.689	2520.07	1382.38	-3.36452	0.0764792	-43.9926	0	0	Down	-	GO:0016301//kinase activity`molecular_function`Catalysis of the transfer of a phosphate group, usually from ATP, to a substrate molecule. [ISBN:0198506732]	K17398//DNMT3A`DNA (cytosine-5)-methyltransferase 3A [EC:2.1.1.37]	ko00270//Cysteine and methionine metabolism`Metabolism`Amino acid metabolism;ko01100//Metabolic pathways`Metabolism`Global and overview maps	-	XP_020690731.1//uncharacterized protein LOC110105532`[Dendrobium catenatum]	PF00855.20//PWWP`PWWP domain	-	tr|A0A2I0VLP1|A0A2I0VLP1_9ASPA//Serine/threonine-protein kinase ATM {ECO:0000313|EMBL:PKU64332.1} OS=Dendrobium catenatum ORFNames=MA16_Dca005255 {ECO:0000313|EMBL:PKU64332.1} PE=4
novel9817	DHT	C	1940.33	31.7629	986.047	5.93264	0.14364	41.3022	0	0	Up	-	GO:0004129//cytochrome-c oxidase activity`molecular_function`Catalysis of the reaction: 4 ferrocytochrome c + O2 + 4 H+ = 4 ferricytochrome c + 2 H2O. [RHEA:11436];GO:0005507//copper ion binding`molecular_function`Binding to a copper (Cu) ion. [GOC:ai];GO:0016020//membrane`cellular_component`A lipid bilayer along with all the proteins and protein complexes embedded in it an attached to it. [GOC:d…	K02261//COX2`cytochrome c oxidase subunit 2	ko00190//Oxidative phosphorylation`Metabolism`Energy metabolism;ko01100//Metabolic pathways`Metabolism`Global and overview maps	-	KAH0447555.1//hypothetical protein IEQ34_023610`[Dendrobium chrysotoxum];QYK19148.1//cytochrome c oxidase subunit 2, partial`[Myoxanthus exasperatus]	PF00116.23//COX2`Cytochrome C oxidase subunit II, periplasmic domain	-	tr|A0A199VTF4|A0A199VTF4_ANACO//COX2_CUA domain-containing protein {ECO:0000259|PROSITE:PS50857} OS=Ananas comosus (Pineapple) (Ananas ananas) ORFNames=ACMD2_14635 {ECO:0000313|EMBL:OAY80278.1} PE=3;tr|A0A8F9RS56|A0A8F9RS56_9ASPA//Cytochrome c oxidase subunit 2 {ECO:0000313|EMBL:QYK19148.1} Fragment OS=Myoxanthus exasperatus Name=cox2 {ECO:0000313|EMBL:QYK19148.1} PE=4
gene_Dhu000012160	DHT	C	6745.99	17418.5	12082.2	-1.36844	0.02193	-62.4005	0	0	Down	-	GO:0008270//zinc ion binding`molecular_function`Binding to a zinc ion (Zn). [GOC:ai];GO:0016491//oxidoreductase activity`molecular_function`Catalysis of an oxidation-reduction (redox) reaction, a reversible chemical reaction in which the oxidation state of an atom or atoms within a molecule is altered. One substrate acts as a hydrogen or electron donor and becomes oxidized, while the other acts a…	K18857//ADH1`alcohol dehydrogenase class-P [EC:1.1.1.1]	ko00010//Glycolysis / Gluconeogenesis`Metabolism`Carbohydrate metabolism;ko00071//Fatty acid degradation`Metabolism`Lipid metabolism;ko00350//Tyrosine metabolism`Metabolism`Amino acid metabolism;ko00592//alpha-Linolenic acid metabolism`Metabolism`Lipid metabolism;ko00620//Pyruvate metabolism`Metabolism`Carbohydrate metabolism;ko01100//Metabolic pathways`Metabolism`Global and overview maps;ko01110…	-	XP_020680736.1//alcohol dehydrogenase 3`[Dendrobium catenatum]	PF08240.15//ADH_N`Alcohol dehydrogenase GroES-like domain;PF00107.29//ADH_zinc_N`Zinc-binding dehydrogenase	-	tr|A0A2I0W583|A0A2I0W583_9ASPA//Alcohol dehydrogenase 2 {ECO:0000313|EMBL:PKU70813.1} OS=Dendrobium catenatum ORFNames=MA16_Dca010793 {ECO:0000313|EMBL:PKU70813.1} PE=3
gene_Dhu000001557	DHT	C	70154.8	8077.19	39116	3.11862	0.0171947	181.371	0	0	Up	-	GO:0051082//unfolded protein binding`molecular_function`Binding to an unfolded protein. [GOC:ai];GO:0006457//protein folding`biological_process`The process of assisting in the covalent and noncovalent assembly of single chain polypeptides or multisubunit complexes into the correct tertiary structure. [GOC:go_curators, GOC:rb];GO:0016887//ATP hydrolysis activity`molecular_function`Catalysis of the…	K04043//dnaK, HSPA9`molecular chaperone DnaK	ko03018//RNA degradation`Genetic Information Processing`Folding, sorting and degradation	-	XP_020691195.1//stromal 70 kDa heat shock-related protein, chloroplastic`[Dendrobium catenatum]	PF00012.23//HSP70`Hsp70 protein;PF06723.16//MreB_Mbl`MreB/Mbl protein	-	tr|A0A2I0WL29|A0A2I0WL29_9ASPA//Stromal 70 kDa heat shock-related protein, chloroplastic {ECO:0000313|EMBL:PKU76358.1} OS=Dendrobium catenatum ORFNames=MA16_Dca000961 {ECO:0000313|EMBL:PKU76358.1} PE=3
gene_Dhu000024290	DHT	C	8451.1	3195.75	5823.43	1.40293	0.0294948	47.5653	0	0	Up	-	-	K06630//YWHAE`14-3-3 protein epsilon	-	-	XP_020687159.1//14-3-3-like protein GF14 kappa`[Dendrobium catenatum]	PF00244.23//14-3-3`14-3-3 protein	-	tr|A0A2I0VRD7|A0A2I0VRD7_9ASPA//14-3-3-like protein GF14 kappa {ECO:0000313|EMBL:PKU65976.1} OS=Dendrobium catenatum ORFNames=MA16_Dca009051 {ECO:0000313|EMBL:PKU65976.1} PE=3
gene_Dhu000001694	DHT	C	395.346	5961.02	3178.18	-3.91427	0.0575649	-67.9974	0	0	Down	-	GO:0004497//monooxygenase activity`molecular_function`Catalysis of the incorporation of one atom from molecular oxygen into a compound and the reduction of the other atom of oxygen to water. [ISBN:0198506732];GO:0016021//integral component of membrane`cellular_component`The component of a membrane consisting of the gene products and protein complexes having at least some part of their peptide seq…	K15472//CYP71D55`premnaspirodiene oxygenase [EC:1.14.14.151]	ko00909//Sesquiterpenoid and triterpenoid biosynthesis`Metabolism`Metabolism of terpenoids and polyketides;ko01110//Biosynthesis of secondary metabolites`Metabolism`Global and overview maps	-	XP_020702414.2//premnaspirodiene oxygenase-like`[Dendrobium catenatum]	PF00067.25//p450`Cytochrome P450	-	tr|A0A2I0WTL1|A0A2I0WTL1_9ASPA//Premnaspirodiene oxygenase {ECO:0000313|EMBL:PKU79000.1} OS=Dendrobium catenatum ORFNames=MA16_Dca000344 {ECO:0000313|EMBL:PKU79000.1} PE=3
gene_Dhu000023271	DHT	C	1763.45	210.686	987.067	3.06505	0.0802796	38.1797	0	0	Up	-	GO:0006633//fatty acid biosynthetic process`biological_process`The chemical reactions and pathways resulting in the formation of a fatty acid, any of the aliphatic monocarboxylic acids that can be liberated by hydrolysis from naturally occurring fats and oils. Fatty acids are predominantly straight-chain acids of 4 to 24 carbon atoms, which may be saturated or unsaturated; branched fatty acids an…	K21838//DBR2`artemisinic aldehyde Delta11(13)-reductase [EC:1.3.1.92]	-	-	XP_020675022.1//12-oxophytodienoate reductase 7`[Dendrobium catenatum]	PF00724.23//Oxidored_FMN`NADH:flavin oxidoreductase / NADH oxidase family	-	tr|A0A2I0VCU8|A0A2I0VCU8_9ASPA//12-oxophytodienoate reductase 7 {ECO:0000313|EMBL:PKU61227.1} OS=Dendrobium catenatum ORFNames=MA16_Dca023268 {ECO:0000313|EMBL:PKU61227.1} PE=3
gene_Dhu000009853	DHT	C	8518.65	346.108	4432.38	4.62115	0.0480133	96.2473	0	0	Up	-	GO:0050660//flavin adenine dinucleotide binding`molecular_function`Binding to FAD, flavin-adenine dinucleotide, the coenzyme or the prosthetic group of various flavoprotein oxidoreductase enzymes, in either the oxidized form, FAD, or the reduced form, FADH2. [GOC:ai, GOC:imk, ISBN:0198506732];GO:0016614//oxidoreductase activity, acting on CH-OH group of donors`molecular_function`Catalysis of an o…	K15403//ACE, HTH`fatty acid omega-hydroxy dehydrogenase [EC:1.1.-.-]	ko00073//Cutin, suberine and wax biosynthesis`Metabolism`Lipid metabolism	-	PKU69241.1//Protein HOTHEAD`[Dendrobium catenatum];XP_020683557.1//protein HOTHEAD`[Dendrobium catenatum]	PF00732.22//GMC_oxred_N`GMC oxidoreductase;PF05199.16//GMC_oxred_C`GMC oxidoreductase	-	tr|A0A2I0W0Q5|A0A2I0W0Q5_9ASPA//Protein HOTHEAD {ECO:0000313|EMBL:PKU69241.1} OS=Dendrobium catenatum ORFNames=MA16_Dca002511 {ECO:0000313|EMBL:PKU69241.1} PE=3
gene_Dhu000026214	DHT	C	6001.86	309.507	3155.68	4.27761	0.0518045	82.5722	0	0	Up	-	GO:0016021//integral component of membrane`cellular_component`The component of a membrane consisting of the gene products and protein complexes having at least some part of their peptide sequence embedded in the hydrophobic region of the membrane. [GOC:dos, GOC:go_curators];GO:0016746//acyltransferase activity`molecular_function`Catalysis of the transfer of an acyl group from one compound (donor)…	K00655//plsC`1-acyl-sn-glycerol-3-phosphate acyltransferase [EC:2.3.1.51]	ko00561//Glycerolipid metabolism`Metabolism`Lipid metabolism;ko00564//Glycerophospholipid metabolism`Metabolism`Lipid metabolism;ko01100//Metabolic pathways`Metabolism`Global and overview maps;ko01110//Biosynthesis of secondary metabolites`Metabolism`Global and overview maps	-	XP_020684349.1//1-acyl-sn-glycerol-3-phosphate acyltransferase 1, chloroplastic`[Dendrobium catenatum]	PF01553.24//Acyltransferase`Acyltransferase	-	tr|A0A2I0WPD4|A0A2I0WPD4_9ASPA//1-acyl-sn-glycerol-3-phosphate acyltransferase 1, chloroplastic {ECO:0000313|EMBL:PKU77522.1} OS=Dendrobium catenatum ORFNames=MA16_Dca018017 {ECO:0000313|EMBL:PKU77522.1} PE=4
gene_Dhu000023232	DHT	C	395.974	2663.4	1529.69	-2.74904	0.0659939	-41.6561	0	0	Down	-	-	K20478//GOLGB1`golgin subfamily B member 1;K16308//CIT`citron Rho-interacting kinase [EC:2.7.11.1]	-	-	KAH0463950.1//hypothetical protein IEQ34_006736`[Dendrobium chrysotoxum];XP_020698182.1//protein NETWORKED 1A`[Dendrobium catenatum]	PF07765.15//KIP1`KIP1-like protein	-	tr|A0A835PQ29|A0A835PQ29_VANPL//NAB domain-containing protein {ECO:0000259|PROSITE:PS51774} OS=Vanilla planifolia (Vanilla) ORFNames=HPP92_024844 {ECO:0000313|EMBL:KAG0455552.1} PE=4;tr|A0A835PGQ3|A0A835PGQ3_VANPL//NAB domain-containing protein {ECO:0000259|PROSITE:PS51774} OS=Vanilla planifolia (Vanilla) ORFNames=HPP92_026401 {ECO:0000313|EMBL:KAG0451128.1} PE=4
gene_Dhu000020013	DHT	C	3859.96	1300.88	2580.42	1.56917	0.0408294	38.4323	0	0	Up	-	GO:0003735//structural constituent of ribosome`molecular_function`The action of a molecule that contributes to the structural integrity of the ribosome. [GOC:mah];GO:0005829//cytosol`cellular_component`The part of the cytoplasm that does not contain organelles but which does contain other particulate matter, such as protein complexes. [GOC:hjd, GOC:jl];GO:0015934//large ribosomal subunit`cellular…	K02872//RP-L13Ae, RPL13A`large subunit ribosomal protein L13Ae	ko03010//Ribosome`Genetic Information Processing`Translation	-	XP_020678526.1//60S ribosomal protein L13a-4`[Dendrobium catenatum]	PF00572.21//Ribosomal_L13`Ribosomal protein L13	-	tr|A0A2I0W8U3|A0A2I0W8U3_9ASPA//60S ribosomal protein L13a-1 {ECO:0000313|EMBL:PKU72086.1} OS=Dendrobium catenatum ORFNames=MA16_Dca014686 {ECO:0000313|EMBL:PKU72086.1} PE=3
gene_Dhu000007006	DHT	C	4699.02	1013.77	2856.4	2.21253	0.0411432	53.7762	0	0	Up	-	GO:0003924//GTPase activity`molecular_function`Catalysis of the reaction: GTP + H2O = GDP + phosphate. [ISBN:0198547684, PMID:26832457, PMID:27218782];GO:0005525//GTP binding`molecular_function`Binding to GTP, guanosine triphosphate. [GOC:ai]	K07904//RAB11A`Ras-related protein Rab-11A	ko04144//Endocytosis`Cellular Processes`Transport and catabolism	-	KAH0452325.1//hypothetical protein IEQ34_019624`[Dendrobium chrysotoxum];XP_020678036.1//ras-related protein Rab11D`[Dendrobium catenatum]	PF08477.16//Roc`Ras of Complex, Roc, domain of DAPkinase;PF00071.25//Ras`Ras family;PF13041.9//PPR_2`PPR repeat family;PF12854.10//PPR_1`PPR repeat;PF00025.24//Arf`ADP-ribosylation factor family	-	tr|A0A2I0WHN5|A0A2I0WHN5_9ASPA//Ras-related protein Rab11D {ECO:0000313|EMBL:PKU75183.1} OS=Dendrobium catenatum ORFNames=MA16_Dca015540 {ECO:0000313|EMBL:PKU75183.1} PE=4
gene_Dhu000011242	DHT	C	6604.65	402.981	3503.81	4.03467	0.0466355	86.515	0	0	Up	-	GO:0009435//NAD biosynthetic process`biological_process`The chemical reactions and pathways resulting in the formation of nicotinamide adenine dinucleotide, a coenzyme present in most living cells and derived from the B vitamin nicotinic acid; biosynthesis may be of either the oxidized form, NAD, or the reduced form, NADH. [GOC:jl, ISBN:0618254153];GO:0004514//nicotinate-nucleotide diphosphorylas…	K00767//nadC, QPRT`nicotinate-nucleotide pyrophosphorylase (carboxylating) [EC:2.4.2.19];K13217//PRPF39, PRP39`pre-mRNA-processing factor 39	ko00760//Nicotinate and nicotinamide metabolism`Metabolism`Metabolism of cofactors and vitamins;ko01100//Metabolic pathways`Metabolism`Global and overview maps;ko01240//Biosynthesis of cofactors`Metabolism`Global and overview maps	-	KAH0456077.1//hypothetical protein IEQ34_013984`[Dendrobium chrysotoxum];PKU87481.1//Retrovirus-related Pol polyprotein from transposon TNT 1-94`[Dendrobium catenatum];PKU76345.1//nicotinate-nucleotide pyrophosphorylase (carboxylating)`[Dendrobium catenatum]	PF02749.19//QRPTase_N`Quinolinate phosphoribosyl transferase, N-terminal domain;PF01729.22//QRPTase_C`Quinolinate phosphoribosyl transferase, C-terminal domain	-	tr|A0A2I0WL12|A0A2I0WL12_9ASPA//Quinolinate phosphoribosyltransferase [decarboxylating] {ECO:0000256|ARBA:ARBA00019936} EC=2.4.2.19 {ECO:0000256|ARBA:ARBA00011944} OS=Dendrobium catenatum ORFNames=MA16_Dca022776 {ECO:0000313|EMBL:PKU76345.1} PE=3;tr|A0A2I0AJB1|A0A2I0AJB1_9ASPA//Quinolinate phosphoribosyltransferase [decarboxylating] {ECO:0000256|ARBA:ARBA00019936} EC=2.4.2.19 {ECO:0000256|ARBA:AR…
gene_Dhu000005125	DHT	C	1575.13	8144.24	4859.69	-2.37046	0.0361378	-65.5951	0	0	Down	-	GO:0046872//metal ion binding`molecular_function`Binding to a metal ion. [GOC:ai]	K07213//ATOX1, ATX1, copZ, golB`copper chaperone	-	-	XP_020681476.1//heavy metal-associated isoprenylated plant protein 23`[Dendrobium catenatum]	PF00403.29//HMA`Heavy-metal-associated domain	-	tr|A0A2I0W5G4|A0A2I0W5G4_9ASPA//Heavy metal-associated isoprenylated plant protein 26 {ECO:0000313|EMBL:PKU70904.1} OS=Dendrobium catenatum ORFNames=MA16_Dca019161 {ECO:0000313|EMBL:PKU70904.1} PE=4
gene_Dhu000026245	DHT	C	6336.6	540.498	3438.55	3.55143	0.0433378	81.9476	0	0	Up	-	GO:0016021//integral component of membrane`cellular_component`The component of a membrane consisting of the gene products and protein complexes having at least some part of their peptide sequence embedded in the hydrophobic region of the membrane. [GOC:dos, GOC:go_curators]	-	-	-	XP_020684316.1//lipid transfer-like protein VAS`[Dendrobium catenatum]	PF14368.9//LTP_2`Probable lipid transfer	-	tr|A0A2I0AF44|A0A2I0AF44_9ASPA//Lipid transfer-like protein VAS {ECO:0000313|EMBL:PKA54184.1} OS=Apostasia shenzhenica ORFNames=AXF42_Ash000017 {ECO:0000313|EMBL:PKA54184.1} PE=4
gene_Dhu000002364	DHT	C	8487.36	3463.35	5975.35	1.2931	0.0301477	42.8922	0	0	Up	-	-	-	-	-	XP_020688186.2//remorin-like`[Dendrobium catenatum]	PF03766.16//Remorin_N`Remorin, N-terminal region;PF03763.16//Remorin_C`Remorin, C-terminal region	-	tr|A0A835U6X6|A0A835U6X6_VANPL//Uncharacterized protein {ECO:0000313|EMBL:KAG0450788.1} OS=Vanilla planifolia (Vanilla) ORFNames=HPP92_026757 {ECO:0000313|EMBL:KAG0450788.1} PE=3
gene_Dhu000007991	DHT	C	2649.43	438.669	1544.05	2.59434	0.0571339	45.408	0	0	Up	-	-	-	-	-	XP_020697433.1//FCS-Like Zinc finger 5`[Dendrobium catenatum]	PF04570.17//zf-FLZ`zinc-finger of the FCS-type, C2-C2	-	tr|A0A2I0WFB8|A0A2I0WFB8_9ASPA//FLZ-type domain-containing protein {ECO:0000259|PROSITE:PS51795} OS=Dendrobium catenatum ORFNames=MA16_Dca003550 {ECO:0000313|EMBL:PKU74347.1} PE=3
gene_Dhu000021239	DHT	C	119104	11010.3	65057.2	3.43531	0.0143457	239.467	0	0	Up	-	GO:0051082//unfolded protein binding`molecular_function`Binding to an unfolded protein. [GOC:ai];GO:0006457//protein folding`biological_process`The process of assisting in the covalent and noncovalent assembly of single chain polypeptides or multisubunit complexes into the correct tertiary structure. [GOC:go_curators, GOC:rb];GO:0016887//ATP hydrolysis activity`molecular_function`Catalysis of the…	K04079//HSP90A, htpG`molecular chaperone HtpG	ko04141//Protein processing in endoplasmic reticulum`Genetic Information Processing`Folding, sorting and degradation;ko04626//Plant-pathogen interaction`Organismal Systems`Environmental adaptation	-	RWW77619.1//hypothetical protein BHE74_00014209`[Ensete ventricosum];XP_020696319.1//heat shock protein 81-1`[Dendrobium catenatum]	PF13589.9//HATPase_c_3`Histidine kinase-, DNA gyrase B-, and HSP90-like ATPase;PF02518.29//HATPase_c`Histidine kinase-, DNA gyrase B-, and HSP90-like ATPase;PF00183.21//HSP90`Hsp90 protein	-	tr|A0A445EWE1|A0A445EWE1_ARAHY//HATPase_c domain-containing protein {ECO:0000259|SMART:SM00387} OS=Arachis hypogaea (Peanut) ORFNames=Ahy_A01g004548 {ECO:0000313|EMBL:RYR79741.1} PE=3;tr|A0A2I0VDN6|A0A2I0VDN6_9ASPA//Heat shock protein 81-3 {ECO:0000313|EMBL:PKU61530.1} OS=Dendrobium catenatum ORFNames=MA16_Dca023840 {ECO:0000313|EMBL:PKU61530.1} PE=3
gene_Dhu000014702	DHT	C	9618.07	2743.59	6180.83	1.80967	0.0272012	66.5291	0	0	Up	-	GO:0004190//aspartic-type endopeptidase activity`molecular_function`Catalysis of the hydrolysis of internal, alpha-peptide bonds in a polypeptide chain by a mechanism in which a water molecule bound by the side chains of aspartic residues at the active center acts as a nucleophile. [ISBN:0198506732];GO:0006629//lipid metabolic process`biological_process`The chemical reactions and pathways involvi…	K12382//PSAP, SGP1`saposin	ko00600//Sphingolipid metabolism`Metabolism`Lipid metabolism	-	XP_020701023.1//uncharacterized protein LOC110112958 isoform X1`[Dendrobium catenatum];XP_020701024.1//uncharacterized protein LOC110112958 isoform X2`[Dendrobium catenatum]	PF05184.18//SapB_1`Saposin-like type B, region 1;PF03489.20//SapB_2`Saposin-like type B, region 2	-	tr|A0A2I0VFM2|A0A2I0VFM2_9ASPA//Uncharacterized protein {ECO:0000313|EMBL:PKU62219.1} OS=Dendrobium catenatum ORFNames=MA16_Dca011512 {ECO:0000313|EMBL:PKU62219.1} PE=4
gene_Dhu000011384	DHT	C	3764.28	212.33	1988.3	4.14756	0.0639998	64.8058	0	0	Up	-	-	K00433//cpo`non-heme chloroperoxidase [EC:1.11.1.10]	-	-	XP_020673036.1//uncharacterized protein LOC110092718`[Dendrobium catenatum]	PF12146.11//Hydrolase_4`Serine aminopeptidase, S33;PF00561.23//Abhydrolase_1`alpha/beta hydrolase fold;PF12697.10//Abhydrolase_6`Alpha/beta hydrolase family	-	tr|A0A2I0X125|A0A2I0X125_9ASPA//AB hydrolase-1 domain-containing protein {ECO:0000259|Pfam:PF12697} OS=Dendrobium catenatum ORFNames=MA16_Dca013034 {ECO:0000313|EMBL:PKU81603.1} PE=4
gene_Dhu000009253	DHT	C	2133.54	321.018	1227.28	2.73221	0.069274	39.4405	0	0	Up	-	GO:0046983//protein dimerization activity`molecular_function`The formation of a protein dimer, a macromolecular structure consists of two noncovalently associated identical or nonidentical subunits. [ISBN:0198506732]	K13422//MYC2`transcription factor MYC2	ko04016//MAPK signaling pathway - plant`Environmental Information Processing`Signal transduction;ko04075//Plant hormone signal transduction`Environmental Information Processing`Signal transduction	-	XP_020705705.1//transcription factor MYC2`[Dendrobium catenatum]	PF14215.9//bHLH-MYC_N`bHLH-MYC and R2R3-MYB transcription factors N-terminal;PF00010.29//HLH`Helix-loop-helix DNA-binding domain	bHLH//http://planttfdb.gao-lab.org/family.php?fam=bHLH	tr|A0A513X4S6|A0A513X4S6_9ASPA//Transcription factor MYC2-like isoform X2 {ECO:0000313|EMBL:QDH08936.1} OS=Cymbidium sinense PE=2
gene_Dhu000011605	DHT	C	1868.77	7248.9	4558.84	-1.9557	0.0340047	-57.5126	0	0	Down	-	GO:0004674//protein serine/threonine kinase activity`molecular_function`Catalysis of the reactions: ATP + protein serine = ADP + protein serine phosphate, and ATP + protein threonine = ADP + protein threonine phosphate. [GOC:bf, PMID:2956925];GO:0004712//protein serine/threonine/tyrosine kinase activity`molecular_function`Catalysis of the reactions: ATP + a protein serine = ADP + protein serine p…	K07198//PRKAA, AMPK`5'-AMP-activated protein kinase, catalytic alpha subunit [EC:2.7.11.11]	-	-	XP_020705240.2//CBL-interacting protein kinase 18-like`[Dendrobium catenatum]	PF00069.28//Pkinase`Protein kinase domain;PF07714.20//PK_Tyr_Ser-Thr`Protein tyrosine and serine/threonine kinase;PF14531.9//Kinase-like`Kinase-like;PF03822.17//NAF`NAF domain	-	tr|A0A2I0WZW1|A0A2I0WZW1_9ASPA//Non-specific serine/threonine protein kinase {ECO:0000256|ARBA:ARBA00012513} EC=2.7.11.1 {ECO:0000256|ARBA:ARBA00012513} OS=Dendrobium catenatum ORFNames=MA16_Dca015669 {ECO:0000313|EMBL:PKU81193.1} PE=3
gene_Dhu000020689	DHT	C	763.59	3335.35	2049.47	-2.12682	0.050442	-42.1637	0	0	Down	-	-	K20283//GOLGA4`golgin subfamily A member 4	-	-	PKU79809.1//hypothetical protein MA16_Dca018787`[Dendrobium catenatum]	PF00261.23//Tropomyosin`Tropomyosin	-	tr|A0A2I0WVX1|A0A2I0WVX1_9ASPA//Uncharacterized protein {ECO:0000313|EMBL:PKU79809.1} OS=Dendrobium catenatum ORFNames=MA16_Dca018787 {ECO:0000313|EMBL:PKU79809.1} PE=4
gene_Dhu000011692	DHT	C	40545	10008.7	25276.8	2.01824	0.0198663	101.591	0	0	Up	-	GO:0009535//chloroplast thylakoid membrane`cellular_component`The pigmented membrane of a chloroplast thylakoid. An example of this component is found in Arabidopsis thaliana. [GOC:lr, GOC:mtg_sensu];GO:0016168//chlorophyll binding`molecular_function`Binding to a chlorophyll; a compound of magnesium complexed in a porphyrin (tetrapyrrole) ring and which functions as a photosynthetic pigment. [GOC…	K08912//LHCB1`light-harvesting complex II chlorophyll a/b binding protein 1	ko00196//Photosynthesis - antenna proteins`Metabolism`Energy metabolism;ko01100//Metabolic pathways`Metabolism`Global and overview maps	-	XP_020681263.1//chlorophyll a-b binding protein of LHCII type 1`[Dendrobium catenatum]	PF00504.24//Chloroa_b-bind`Chlorophyll A-B binding protein	-	tr|A0A2I0V6T6|A0A2I0V6T6_9ASPA//Chlorophyll a-b binding protein, chloroplastic {ECO:0000256|RuleBase:RU363080} OS=Dendrobium catenatum ORFNames=MA16_Dca014860 {ECO:0000313|EMBL:PKU59118.1} PE=3
novel296	DHT	C	12646.5	2605.3	7625.89	2.27915	0.0277783	82.0478	0	0	Up	-	GO:0009535//chloroplast thylakoid membrane`cellular_component`The pigmented membrane of a chloroplast thylakoid. An example of this component is found in Arabidopsis thaliana. [GOC:lr, GOC:mtg_sensu];GO:0016168//chlorophyll binding`molecular_function`Binding to a chlorophyll; a compound of magnesium complexed in a porphyrin (tetrapyrrole) ring and which functions as a photosynthetic pigment. [GOC…	K08912//LHCB1`light-harvesting complex II chlorophyll a/b binding protein 1	ko00196//Photosynthesis - antenna proteins`Metabolism`Energy metabolism;ko01100//Metabolic pathways`Metabolism`Global and overview maps	-	XP_020681935.1//chlorophyll a-b binding protein of LHCII type 1-like`[Dendrobium catenatum]	-	-	tr|A0A2I0WI11|A0A2I0WI11_9ASPA//Chlorophyll a-b binding protein, chloroplastic {ECO:0000256|RuleBase:RU363080} OS=Dendrobium catenatum ORFNames=MA16_Dca022100 {ECO:0000313|EMBL:PKU75297.1} PE=3
gene_Dhu000014563	DHT	C	5148.06	1976.46	3562.26	1.381	0.0354008	39.0106	0	0	Up	-	-	K12451//UER1`3,5-epimerase/4-reductase [EC:5.1.3.- 1.1.1.-]	ko00520//Amino sugar and nucleotide sugar metabolism`Metabolism`Carbohydrate metabolism;ko00523//Polyketide sugar unit biosynthesis`Metabolism`Metabolism of terpenoids and polyketides;ko01100//Metabolic pathways`Metabolism`Global and overview maps;ko01110//Biosynthesis of secondary metabolites`Metabolism`Global and overview maps;ko01250//Biosynthesis of nucleotide sugars`Metabolism`Global and ove…	-	XP_020702727.1//bifunctional dTDP-4-dehydrorhamnose 3,5-epimerase/dTDP-4-dehydrorhamnose reductase`[Dendrobium catenatum]	PF04321.20//RmlD_sub_bind`RmlD substrate binding domain;PF01370.24//Epimerase`NAD dependent epimerase/dehydratase family	-	tr|A0A2I0WYN5|A0A2I0WYN5_9ASPA//Putative rhamnose biosynthetic enzyme 1 {ECO:0000313|EMBL:PKU80774.1} OS=Dendrobium catenatum ORFNames=MA16_Dca014612 {ECO:0000313|EMBL:PKU80774.1} PE=4
gene_Dhu000020468	DHT	C	819.137	4021	2420.07	-2.29537	0.0502051	-45.7199	0	0	Down	-	-	-	-	-	XP_020684525.1//uncharacterized protein LOC110101097 isoform X4`[Dendrobium catenatum];XP_020684527.1//uncharacterized protein LOC110101097 isoform X6`[Dendrobium catenatum]	PF05641.15//Agenet`Agenet domain	-	tr|A0A2I0WSU7|A0A2I0WSU7_9ASPA//Uncharacterized protein {ECO:0000313|EMBL:PKU78738.1} OS=Dendrobium catenatum ORFNames=MA16_Dca000081 {ECO:0000313|EMBL:PKU78738.1} PE=4
novel7986	DHT	C	1709.18	83.6355	896.41	4.35317	0.0974905	44.6522	0	0	Up	-	-	-	-	-	-	-	-	-
gene_Dhu000003802	DHT	C	6968.57	1663.11	4315.84	2.06699	0.0412741	50.0797	0	0	Up	-	GO:0051082//unfolded protein binding`molecular_function`Binding to an unfolded protein. [GOC:ai];GO:0006457//protein folding`biological_process`The process of assisting in the covalent and noncovalent assembly of single chain polypeptides or multisubunit complexes into the correct tertiary structure. [GOC:go_curators, GOC:rb];GO:0016887//ATP hydrolysis activity`molecular_function`Catalysis of the…	K04043//dnaK, HSPA9`molecular chaperone DnaK	ko03018//RNA degradation`Genetic Information Processing`Folding, sorting and degradation	-	XP_020697325.1//heat shock 70 kDa protein, mitochondrial`[Dendrobium catenatum]	PF00012.23//HSP70`Hsp70 protein;PF06723.16//MreB_Mbl`MreB/Mbl protein	-	tr|A0A2H9ZVM9|A0A2H9ZVM9_9ASPA//Heat shock 70 kDa protein, mitochondrial {ECO:0000313|EMBL:PKA47340.1} OS=Apostasia shenzhenica ORFNames=AXF42_Ash017285 {ECO:0000313|EMBL:PKA47340.1} PE=3
gene_Dhu000020673	DHT	C	12813.7	3801.72	8307.7	1.75295	0.0253502	69.1493	0	0	Up	-	GO:0046983//protein dimerization activity`molecular_function`The formation of a protein dimer, a macromolecular structure consists of two noncovalently associated identical or nonidentical subunits. [ISBN:0198506732]	K09560//ST13`suppressor of tumorigenicity protein 13	-	-	XP_020697858.1//FAM10 family protein At4g22670`[Dendrobium catenatum]	PF18253.4//HipN`Hsp70-interacting protein N N-terminal domain;PF17830.4//STI1`STI1 domain	-	tr|A0A2I0VK73|A0A2I0VK73_9ASPA//TPR repeat-containing thioredoxin TDX {ECO:0000313|EMBL:PKU63805.1} OS=Dendrobium catenatum ORFNames=MA16_Dca010723 {ECO:0000313|EMBL:PKU63805.1} PE=4
novel3693	DHT	C	21879.8	78479.5	50179.6	-1.8427	0.0180905	-101.86	0	0	Down	-	GO:0046872//metal ion binding`molecular_function`Binding to a metal ion. [GOC:ai];GO:0051213//dioxygenase activity`molecular_function`Catalysis of an oxidation-reduction (redox) reaction in which both atoms of oxygen from one molecule of O2 are incorporated into the (reduced) product(s) of the reaction. The two atoms of oxygen may be distributed between two different products. [DOI:10.1016/S0040-…	K21202//2-ODD`(-)-deoxypodophyllotoxin synthase [EC:1.14.20.8]	ko00999//Podophyllotoxin biosynthesis`Metabolism`Biosynthesis of other secondary metabolites;ko01100//Metabolic pathways`Metabolism`Global and overview maps;ko01110//Biosynthesis of secondary metabolites`Metabolism`Global and overview maps	-	XP_020698115.1//probable 2-oxoglutarate-dependent dioxygenase AOP1`[Dendrobium catenatum]	PF03171.23//2OG-FeII_Oxy`2OG-Fe(II) oxygenase superfamily	-	tr|A0A2I0WGR3|A0A2I0WGR3_9ASPA//Gibberellin 3-beta-dioxygenase 4 {ECO:0000313|EMBL:PKU74832.1} OS=Dendrobium catenatum ORFNames=MA16_Dca005023 {ECO:0000313|EMBL:PKU74832.1} PE=3
novel9898	DHT	C	89690.4	13780.6	51735.5	2.70233	0.0170077	158.889	0	0	Up	-	GO:0004568//chitinase activity`molecular_function`Catalysis of the hydrolysis of (1->4)-beta linkages of N-acetyl-D-glucosamine (GlcNAc) polymers of chitin and chitodextrins. [EC:3.2.1.14, GOC:bf, GOC:kah, GOC:pde, PMID:11468293];GO:0006032//chitin catabolic process`biological_process`The chemical reactions and pathways resulting in the breakdown of chitin, a linear polysaccharide consisting of b…	K20547//CHIB`basic endochitinase B [EC:3.2.1.14]	ko00520//Amino sugar and nucleotide sugar metabolism`Metabolism`Carbohydrate metabolism;ko01100//Metabolic pathways`Metabolism`Global and overview maps;ko04016//MAPK signaling pathway - plant`Environmental Information Processing`Signal transduction	-	XP_020701853.1//chitinase-like protein 1`[Dendrobium catenatum]	PF00182.22//Glyco_hydro_19`Chitinase class I	-	tr|A0A2I0VXY7|A0A2I0VXY7_9ASPA//Chitinase {ECO:0000256|ARBA:ARBA00012729} EC=3.2.1.14 {ECO:0000256|ARBA:ARBA00012729} OS=Dendrobium catenatum ORFNames=MA16_Dca026246 {ECO:0000313|EMBL:PKU68277.1} PE=4
gene_Dhu000026503	DHT	C	83707.6	44.661	41876.1	10.8719	0.108671	100.044	0	0	Up	-	GO:0051087//chaperone binding`molecular_function`Binding to a chaperone protein, a class of proteins that bind to nascent or unfolded polypeptides and ensure correct folding or transport. [PMID:10585443]	-	-	-	XP_020688396.1//golgin subfamily A member 6-like protein 1`[Dendrobium catenatum]	PF02179.19//BAG`BAG domain	-	tr|A0A2I0XHJ2|A0A2I0XHJ2_9ASPA//BAG family molecular chaperone regulator 5, mitochondrial {ECO:0000313|EMBL:PKU87369.1} OS=Dendrobium catenatum ORFNames=MA16_Dca008465 {ECO:0000313|EMBL:PKU87369.1} PE=4
gene_Dhu000017988	DHT	C	5123.91	1983.34	3553.63	1.3692	0.0350249	39.0922	0	0	Up	-	-	-	-	-	XP_020687327.1//chromoplast-specific carotenoid-associated protein C1, chromoplastic`[Dendrobium catenatum]	PF04755.15//PAP_fibrillin`PAP_fibrillin	-	tr|A0A2I0VIN9|A0A2I0VIN9_9ASPA//Plastid-lipid-associated protein, chloroplastic {ECO:0000313|EMBL:PKU63278.1} OS=Dendrobium catenatum ORFNames=MA16_Dca014744 {ECO:0000313|EMBL:PKU63278.1} PE=4
novel9151	DHT	C	8478.86	4078.93	6278.9	1.05571	0.02643	39.9437	0	0	Up	-	GO:0032366//intracellular sterol transport`biological_process`The directed movement of sterols within cells. [GOC:mah]	K13443//NPC2`Niemann-Pick C2 protein	-	-	XP_020672931.1//putative phosphatidylglycerol/phosphatidylinositol transfer protein DDB_G0282179`[Dendrobium catenatum]	PF02221.18//E1_DerP2_DerF2`ML domain	-	tr|A0A2I0X0D0|A0A2I0X0D0_9ASPA//ML domain-containing protein {ECO:0000259|SMART:SM00737} OS=Dendrobium catenatum ORFNames=MA16_Dca017413 {ECO:0000313|EMBL:PKU81375.1} PE=4
novel3963	DHT	C	5687.7	1449.19	3568.45	1.97263	0.035775	55.1399	0	0	Up	-	-	K04767//acuB`acetoin utilization protein AcuB	-	-	XP_020698472.1//uncharacterized protein LOC110111097`[Dendrobium catenatum]	PF00571.31//CBS`CBS domain	-	tr|A0A2I0VTH8|A0A2I0VTH8_9ASPA//CBS domain-containing protein {ECO:0000259|PROSITE:PS51371} OS=Dendrobium catenatum ORFNames=MA16_Dca014135 {ECO:0000313|EMBL:PKU66716.1} PE=4
novel8506	DHT	C	1279.35	44.1683	661.759	4.85628	0.127197	38.1793	0	0	Up	-	GO:0016020//membrane`cellular_component`A lipid bilayer along with all the proteins and protein complexes embedded in it an attached to it. [GOC:dos, GOC:mah, ISBN:0815316194];GO:0008289//lipid binding`molecular_function`Binding to a lipid. [GOC:ai];GO:0006869//lipid transport`biological_process`The directed movement of lipids into, out of or within a cell, or between cells, by means of some agen…	-	-	-	XP_020686462.1//non-specific lipid-transfer protein-like protein At2g13820`[Dendrobium catenatum]	PF14368.9//LTP_2`Probable lipid transfer;PF00234.25//Tryp_alpha_amyl`Protease inhibitor/seed storage/LTP family	-	tr|A0A2I0WLY6|A0A2I0WLY6_9ASPA//Non-specific lipid-transfer protein-like protein {ECO:0000313|EMBL:PKU76674.1} OS=Dendrobium catenatum ORFNames=MA16_Dca001279 {ECO:0000313|EMBL:PKU76674.1} PE=3
gene_Dhu000000663	DHT	C	1458.79	127.747	793.267	3.51299	0.0897535	39.1404	0	0	Up	-	GO:0047325//inositol tetrakisphosphate 1-kinase activity`molecular_function`Catalysis of the reaction: 1D-myo-inositol 3,4,5,6-tetrakisphosphate + ATP = 1D-myo-inositol 1,3,4,5,6-pentakisphosphate + ADP. [EC:2.7.1.134, MetaCyc:2.7.1.134-RXN];GO:0000287//magnesium ion binding`molecular_function`Binding to a magnesium (Mg) ion. [GOC:ai];GO:0005524//ATP binding`molecular_function`Binding to ATP, ade…	K00913//ITPK1`inositol-1,3,4-trisphosphate 5/6-kinase / inositol-tetrakisphosphate 1-kinase [EC:2.7.1.159 2.7.1.134]	ko00562//Inositol phosphate metabolism`Metabolism`Carbohydrate metabolism;ko01100//Metabolic pathways`Metabolism`Global and overview maps;ko04070//Phosphatidylinositol signaling system`Environmental Information Processing`Signal transduction	-	XP_020690593.1//inositol-tetrakisphosphate 1-kinase 1-like`[Dendrobium catenatum]	PF17927.4//Ins134_P3_kin_N`Inositol 1,3,4-trisphosphate 5/6-kinase pre-ATP-grasp domain;PF05770.14//Ins134_P3_kin`Inositol 1,3,4-trisphosphate 5/6-kinase ATP-grasp domain	-	tr|A0A2I0W3I2|A0A2I0W3I2_9ASPA//Inositol-tetrakisphosphate 1-kinase {ECO:0000256|PIRNR:PIRNR038186} EC=2.7.1.134 {ECO:0000256|PIRNR:PIRNR038186} OS=Dendrobium catenatum ORFNames=MA16_Dca011060 {ECO:0000313|EMBL:PKU70214.1} PE=3
gene_Dhu000027428	DHT	C	165.05	1858.84	1011.94	-3.49455	0.0921377	-37.9275	0	0	Down	-	GO:0009640//photomorphogenesis`biological_process`The control of plant growth, development, and differentiation by the duration and nature of light, independent of photosynthesis. [GOC:lr];GO:0005524//ATP binding`molecular_function`Binding to ATP, adenosine 5'-triphosphate, a universally important coenzyme and enzyme regulator. [ISBN:0198506732];GO:0004672//protein kinase activity`molecular_funct…	K16240//SPA1_2`protein suppressor of PHYA-105 1 and protein SPA1-related 2	ko04712//Circadian rhythm - plant`Organismal Systems`Environmental adaptation	-	PKU87918.1//Protein SPA1-RELATED 3`[Dendrobium catenatum];XP_028554294.1//protein SPA1-RELATED 3-like isoform X4`[Dendrobium catenatum];XP_028554253.1//protein SPA1-RELATED 4-like isoform X2`[Dendrobium catenatum]	-	-	tr|A0A2I0XJ37|A0A2I0XJ37_9ASPA//Protein SPA1-RELATED 3 {ECO:0000313|EMBL:PKU87918.1} OS=Dendrobium catenatum ORFNames=MA16_Dca007860 {ECO:0000313|EMBL:PKU87918.1} PE=4
gene_Dhu000015908	DHT	C	2972.03	227.356	1599.69	3.70864	0.0673579	55.0587	0	0	Up	-	GO:0016021//integral component of membrane`cellular_component`The component of a membrane consisting of the gene products and protein complexes having at least some part of their peptide sequence embedded in the hydrophobic region of the membrane. [GOC:dos, GOC:go_curators]	K05714//mhpC`2-hydroxy-6-oxonona-2,4-dienedioate hydrolase [EC:3.7.1.14]	ko00360//Phenylalanine metabolism`Metabolism`Amino acid metabolism;ko01100//Metabolic pathways`Metabolism`Global and overview maps	-	XP_020692933.1//probable lysophospholipase BODYGUARD 4`[Dendrobium catenatum]	PF12146.11//Hydrolase_4`Serine aminopeptidase, S33;PF00561.23//Abhydrolase_1`alpha/beta hydrolase fold;PF12697.10//Abhydrolase_6`Alpha/beta hydrolase family	-	tr|A0A2I0VSS4|A0A2I0VSS4_9ASPA//AB hydrolase-1 domain-containing protein {ECO:0000259|Pfam:PF00561} OS=Dendrobium catenatum ORFNames=MA16_Dca018162 {ECO:0000313|EMBL:PKU66460.1} PE=4
gene_Dhu000009282	DHT	C	5706.06	1603.75	3654.9	1.83102	0.0356641	51.3407	0	0	Up	-	-	K22684//MCA1`metacaspase-1 [EC:3.4.22.-]	-	-	XP_020694834.1//metacaspase-4-like`[Dendrobium catenatum]	PF00656.25//Peptidase_C14`Caspase domain	-	tr|A0A2I0XGT0|A0A2I0XGT0_9ASPA//Metacaspase-5 {ECO:0000313|EMBL:PKU87119.1} OS=Dendrobium catenatum ORFNames=MA16_Dca006527 {ECO:0000313|EMBL:PKU87119.1} PE=4
gene_Dhu000008183	DHT	C	7420.43	1765.85	4593.14	2.07107	0.0328505	63.0453	0	0	Up	-	GO:0015979//photosynthesis`biological_process`The synthesis by organisms of organic chemical compounds, especially carbohydrates, from carbon dioxide (CO2) using energy obtained from light rather than from the oxidation of chemical compounds. [ISBN:0198547684];GO:0009654//photosystem II oxygen evolving complex`cellular_component`A complex, composed of a cluster of manganese, calcium and chloride …	K08901//psbQ`photosystem II oxygen-evolving enhancer protein 3	ko00195//Photosynthesis`Metabolism`Energy metabolism;ko01100//Metabolic pathways`Metabolism`Global and overview maps	-	PKU62730.1//Oxygen-evolving enhancer protein 3-2, chloroplastic`[Dendrobium catenatum];XP_020696268.1//oxygen-evolving enhancer protein 3, chloroplastic`[Dendrobium catenatum]	PF05757.14//PsbQ`Oxygen evolving enhancer protein 3 (PsbQ)	-	tr|A0A2I0VH38|A0A2I0VH38_9ASPA//Oxygen-evolving enhancer protein 3-2, chloroplastic {ECO:0000313|EMBL:PKU62730.1} OS=Dendrobium catenatum ORFNames=MA16_Dca026920 {ECO:0000313|EMBL:PKU62730.1} PE=3
gene_Dhu000027692	DHT	C	7022.33	2839.35	4930.84	1.30649	0.0305941	42.704	0	0	Up	-	-	K06630//YWHAE`14-3-3 protein epsilon	-	-	XP_020687225.1//14-3-3-like protein`[Dendrobium catenatum]	PF00244.23//14-3-3`14-3-3 protein	-	tr|A0A2I0WJB2|A0A2I0WJB2_9ASPA//14-3-3-like protein {ECO:0000313|EMBL:PKU75741.1} OS=Dendrobium catenatum ORFNames=MA16_Dca015621 {ECO:0000313|EMBL:PKU75741.1} PE=3
gene_Dhu000012196	DHT	C	2326.13	6024.87	4175.5	-1.37298	0.0334078	-41.0976	0	0	Down	-	GO:0003743//translation initiation factor activity`molecular_function`Functions in the initiation of ribosome-mediated translation of mRNA into a polypeptide. [ISBN:0198506732];GO:0003924//GTPase activity`molecular_function`Catalysis of the reaction: GTP + H2O = GDP + phosphate. [ISBN:0198547684, PMID:26832457, PMID:27218782];GO:0043231//intracellular membrane-bounded organelle`cellular_component…	K02519//infB, MTIF2`translation initiation factor IF-2	-	-	XP_020677183.1//translation initiation factor IF-2, chloroplastic`[Dendrobium catenatum]	PF04760.18//IF2_N`Translation initiation factor IF-2, N-terminal region;PF00009.30//GTP_EFTU`Elongation factor Tu GTP binding domain;PF11987.11//IF-2`Translation-initiation factor 2;PF01926.26//MMR_HSR1`50S ribosome-binding GTPase;PF00071.25//Ras`Ras family	-	tr|A0A2I0WX66|A0A2I0WX66_9ASPA//Translation initiation factor IF-2, chloroplastic {ECO:0000313|EMBL:PKU80258.1} OS=Dendrobium catenatum ORFNames=MA16_Dca005789 {ECO:0000313|EMBL:PKU80258.1} PE=3
gene_Dhu000008651	DHT	C	4685.14	1692.92	3189.03	1.46863	0.0361677	40.6062	0	0	Up	-	GO:0033179//proton-transporting V-type ATPase, V0 domain`cellular_component`A protein complex that forms part of a proton-transporting V-type ATPase and mediates proton transport across a membrane. The V0 complex consists of at least four different subunits (a,c,d and e); six or more c subunits form a proton-binding rotor ring. [GOC:mah, ISBN:0716743663, PMID:16449553];GO:0016021//integral compon…	K02153//ATPeV0E, ATP6H`V-type H+-transporting ATPase subunit e	ko00190//Oxidative phosphorylation`Metabolism`Energy metabolism;ko01100//Metabolic pathways`Metabolism`Global and overview maps;ko04145//Phagosome`Cellular Processes`Transport and catabolism	-	XP_020692759.1//V-type proton ATPase subunit e1`[Dendrobium catenatum]	PF05493.16//ATP_synt_H`ATP synthase subunit H	-	tr|A0A0K9Q325|A0A0K9Q325_ZOSMR//ATPase, V0 complex, subunit E {ECO:0000313|EMBL:KMZ75594.1} OS=Zostera marina (Eelgrass) ORFNames=ZOSMA_112G00070 {ECO:0000313|EMBL:KMZ75594.1} PE=3
gene_Dhu000001484	DHT	C	1358.8	6266.5	3812.65	-2.20492	0.0411067	-53.6389	0	0	Down	-	GO:0102250//linear malto-oligosaccharide phosphorylase activity`molecular_function`Catalysis of the reaction: hydrogenphosphate + a linear malto-oligosaccharide = alpha-D-glucose 1-phosphate + a linear malto-oligosaccharide. [EC:2.4.1.1, GOC:pz];GO:0008184//glycogen phosphorylase activity`molecular_function`Catalysis of the reaction: glycogen + phosphate = maltodextrin + alpha-D-glucose 1-phospha…	K00688//PYG, glgP`glycogen phosphorylase [EC:2.4.1.1]	ko00500//Starch and sucrose metabolism`Metabolism`Carbohydrate metabolism;ko01100//Metabolic pathways`Metabolism`Global and overview maps;ko01110//Biosynthesis of secondary metabolites`Metabolism`Global and overview maps	-	PKU77819.1//Alpha-1,4 glucan phosphorylase L isozyme, chloroplastic/amyloplastic`[Dendrobium catenatum];XP_020673165.2//alpha-1,4 glucan phosphorylase L isozyme, chloroplastic/amyloplastic isoform X2`[Dendrobium catenatum]	PF00343.23//Phosphorylase`Carbohydrate phosphorylase	-	tr|A0A2I0WQ76|A0A2I0WQ76_9ASPA//Alpha-1,4 glucan phosphorylase {ECO:0000256|RuleBase:RU000587} EC=2.4.1.1 {ECO:0000256|RuleBase:RU000587} OS=Dendrobium catenatum ORFNames=MA16_Dca005651 {ECO:0000313|EMBL:PKU77819.1} PE=3
gene_Dhu000023109	DHT	C	2512.65	7906.23	5209.44	-1.65373	0.0325332	-50.832	0	0	Down	-	GO:0016301//kinase activity`molecular_function`Catalysis of the transfer of a phosphate group, usually from ATP, to a substrate molecule. [ISBN:0198506732];GO:0005524//ATP binding`molecular_function`Binding to ATP, adenosine 5'-triphosphate, a universally important coenzyme and enzyme regulator. [ISBN:0198506732]	K08244//R1`alpha-glucan, water dikinase [EC:2.7.9.4]	-	-	XP_020683987.1//alpha-glucan water dikinase, chloroplastic`[Dendrobium catenatum]	PF01326.22//PPDK_N`Pyruvate phosphate dikinase, AMP/ATP-binding domain	-	tr|A0A2I0VWQ7|A0A2I0VWQ7_9ASPA//Alpha-glucan water dikinase, chloroplastic {ECO:0000313|EMBL:PKU67835.1} OS=Dendrobium catenatum ORFNames=MA16_Dca018343 {ECO:0000313|EMBL:PKU67835.1} PE=3
gene_Dhu000006238	DHT	C	4418.46	18.8502	2218.65	7.87212	0.16972	46.383	0	0	Up	-	GO:0046983//protein dimerization activity`molecular_function`The formation of a protein dimer, a macromolecular structure consists of two noncovalently associated identical or nonidentical subunits. [ISBN:0198506732]	K22484//CBF1`transcriptional regulator CBF1	-	-	KAH0466182.1//hypothetical protein IEQ34_006285`[Dendrobium chrysotoxum]	PF00010.29//HLH`Helix-loop-helix DNA-binding domain	-	tr|A0A513X4Z3|A0A513X4Z3_9ASPA//Transcription factor bHLH106-like isoform X1 {ECO:0000313|EMBL:QDH09015.1} Fragment OS=Cymbidium sinense PE=2
gene_Dhu000021464	DHT	C	4998.07	1594.12	3296.09	1.64865	0.0358601	45.9746	0	0	Up	-	GO:0015031//protein transport`biological_process`The directed movement of proteins into, out of or within a cell, or between cells, by means of some agent such as a transporter or pore. [GOC:ai];GO:0016021//integral component of membrane`cellular_component`The component of a membrane consisting of the gene products and protein complexes having at least some part of their peptide sequence embedded…	-	-	-	XP_020690357.1//stress-associated endoplasmic reticulum protein 2-like`[Dendrobium catenatum]	PF06624.15//RAMP4`Ribosome associated membrane protein RAMP4	-	tr|A0A0Q3EFU2|A0A0Q3EFU2_BRADI//Uncharacterized protein {ECO:0000313|EMBL:KQJ86574.1, ECO:0000313|EnsemblPlants:KQJ86574} OS=Brachypodium distachyon (Purple false brome) (Trachynia distachya) ORFNames=BRADI_4g06402v3 {ECO:0000313|EMBL:KQJ86574.1} PE=3
gene_Dhu000007289	DHT	C	676.089	3469.52	2072.8	-2.35965	0.052704	-44.7716	0	0	Down	-	-	K10750//CHAF1A`chromatin assembly factor 1 subunit A	-	-	XP_020683818.1//uncharacterized protein LOC110100588`[Dendrobium catenatum]	-	-	tr|A0A2I0W150|A0A2I0W150_9ASPA//Uncharacterized protein {ECO:0000313|EMBL:PKU69385.1} OS=Dendrobium catenatum ORFNames=MA16_Dca002655 {ECO:0000313|EMBL:PKU69385.1} PE=4
gene_Dhu000022581	DHT	C	670.16	4606.04	2638.1	-2.78088	0.0519462	-53.5338	0	0	Down	-	GO:0016021//integral component of membrane`cellular_component`The component of a membrane consisting of the gene products and protein complexes having at least some part of their peptide sequence embedded in the hydrophobic region of the membrane. [GOC:dos, GOC:go_curators];GO:0003924//GTPase activity`molecular_function`Catalysis of the reaction: GTP + H2O = GDP + phosphate. [ISBN:0198547684, PMI…	K06946//K06946`uncharacterized protein	-	-	XP_020696189.1//translocase of chloroplast 159, chloroplastic`[Dendrobium catenatum]	PF04548.19//AIG1`AIG1 family;PF01926.26//MMR_HSR1`50S ribosome-binding GTPase;PF11886.11//TOC159_MAD`Translocase of chloroplast 159/132, membrane anchor domain	-	tr|A0A2I0VJY5|A0A2I0VJY5_9ASPA//Translocase of chloroplast 159, chloroplastic {ECO:0000313|EMBL:PKU63724.1} OS=Dendrobium catenatum ORFNames=MA16_Dca014284 {ECO:0000313|EMBL:PKU63724.1} PE=3
gene_Dhu000007969	DHT	C	163.104	3080.43	1621.76	-4.23916	0.0871578	-48.6378	0	0	Down	-	-	-	-	-	XP_020673851.1//microtubule-associated protein futsch-like`[Dendrobium catenatum]	-	-	tr|A0A2I0WQW5|A0A2I0WQW5_9ASPA//Uncharacterized protein {ECO:0000313|EMBL:PKU78054.1} OS=Dendrobium catenatum ORFNames=MA16_Dca018551 {ECO:0000313|EMBL:PKU78054.1} PE=4
gene_Dhu000020537	DHT	C	3284.49	8027.56	5656.02	-1.2893	0.0308645	-41.7728	0	0	Down	-	GO:0016491//oxidoreductase activity`molecular_function`Catalysis of an oxidation-reduction (redox) reaction, a reversible chemical reaction in which the oxidation state of an atom or atoms within a molecule is altered. One substrate acts as a hydrogen or electron donor and becomes oxidized, while the other acts as hydrogen or electron acceptor and becomes reduced. [GOC:go_curators]	K08232//E1.6.5.4`monodehydroascorbate reductase (NADH) [EC:1.6.5.4]	ko00053//Ascorbate and aldarate metabolism`Metabolism`Carbohydrate metabolism;ko01100//Metabolic pathways`Metabolism`Global and overview maps	-	XP_020673044.1//monodehydroascorbate reductase 3, cytosolic`[Dendrobium catenatum]	PF07992.17//Pyr_redox_2`Pyridine nucleotide-disulphide oxidoreductase;PF00070.30//Pyr_redox`Pyridine nucleotide-disulphide oxidoreductase	-	tr|B8XF12|B8XF12_ONCHC//Monodehydroascorbate reductase {ECO:0000313|EMBL:ACJ38541.1} OS=Oncidium hybrid cultivar (Orchid) PE=2
novel7629	DHT	C	771.742	4387.99	2579.87	-2.50745	0.0477757	-52.4837	0	0	Down	-	GO:0019252//starch biosynthetic process`biological_process`The chemical reactions and pathways resulting in the formation of starch, the most important reserve polysaccharide in plants. [GOC:ai];GO:0004373//glycogen (starch) synthase activity`molecular_function`Catalysis of the reaction: UDP-glucose + (1,4)-alpha-D-glucosyl(n) = UDP + (1,4)-alpha-D-glucosyl(n+1). [EC:2.4.1.11];GO:2001070//starch …	K00703//glgA`starch synthase [EC:2.4.1.21]	ko00500//Starch and sucrose metabolism`Metabolism`Carbohydrate metabolism;ko01100//Metabolic pathways`Metabolism`Global and overview maps;ko01110//Biosynthesis of secondary metabolites`Metabolism`Global and overview maps	-	XP_020682049.1//starch synthase 3, chloroplastic/amyloplastic isoform X1`[Dendrobium catenatum];XP_020682052.1//starch synthase 3, chloroplastic/amyloplastic isoform X2`[Dendrobium catenatum]	PF16760.8//CBM53`Starch/carbohydrate-binding module (family 53);PF08323.14//Glyco_transf_5`Starch synthase catalytic domain;PF13439.9//Glyco_transf_4`Glycosyltransferase Family 4;PF13579.9//Glyco_trans_4_4`Glycosyl transferase 4-like domain	-	tr|A0A2I0VPH5|A0A2I0VPH5_9ASPA//Soluble starch synthase 3, chloroplastic/amyloplastic {ECO:0000313|EMBL:PKU65311.1} OS=Dendrobium catenatum ORFNames=MA16_Dca018619 {ECO:0000313|EMBL:PKU65311.1} PE=3
gene_Dhu000007690	DHT	C	17397.6	4772.02	11084.8	1.86617	0.0240943	77.4526	0	0	Up	-	GO:0004013//adenosylhomocysteinase activity`molecular_function`Catalysis of the reaction: S-adenosyl-L-homocysteine + H2O = adenosine + L-homocysteine. [EC:3.3.1.1];GO:0006730//one-carbon metabolic process`biological_process`The chemical reactions and pathways involving the transfer of one-carbon units in various oxidation states. [GOC:hjd, GOC:mah, GOC:pde]	K01251//AHCY, ahcY`adenosylhomocysteinase [EC:3.13.2.1]	ko00270//Cysteine and methionine metabolism`Metabolism`Amino acid metabolism;ko01100//Metabolic pathways`Metabolism`Global and overview maps	-	XP_020683865.1//adenosylhomocysteinase`[Dendrobium catenatum]	PF05221.20//AdoHcyase`S-adenosyl-L-homocysteine hydrolase;PF00670.24//AdoHcyase_NAD`S-adenosyl-L-homocysteine hydrolase, NAD binding domain;PF02826.22//2-Hacid_dh_C`D-isomer specific 2-hydroxyacid dehydrogenase, NAD binding domain	-	tr|A0A2I0X4C3|A0A2I0X4C3_9ASPA//Adenosylhomocysteinase {ECO:0000256|ARBA:ARBA00012685, ECO:0000256|RuleBase:RU000548} EC=3.3.1.1 {ECO:0000256|ARBA:ARBA00012685, ECO:0000256|RuleBase:RU000548} OS=Dendrobium catenatum ORFNames=MA16_Dca015152 {ECO:0000313|EMBL:PKU82755.1} PE=3
gene_Dhu000026017	DHT	C	7138.1	2347.97	4743.03	1.60401	0.0323995	49.5072	0	0	Up	-	GO:0008234//cysteine-type peptidase activity`molecular_function`Catalysis of the hydrolysis of peptide bonds in a polypeptide chain by a mechanism in which the sulfhydryl group of a cysteine residue at the active center acts as a nucleophile. [GOC:mah, https://www.ebi.ac.uk/merops/about/glossary.shtml#CATTYPE]	K01373//CTSF`cathepsin F [EC:3.4.22.41]	ko04626//Plant-pathogen interaction`Organismal Systems`Environmental adaptation	-	XP_020705810.1//cysteine proteinase 1-like`[Dendrobium catenatum]	PF08246.15//Inhibitor_I29`Cathepsin propeptide inhibitor domain (I29);PF00112.26//Peptidase_C1`Papain family cysteine protease	-	tr|A0A2I0VQL3|A0A2I0VQL3_9ASPA//Cysteine proteinase 1 {ECO:0000313|EMBL:PKU65701.1} OS=Dendrobium catenatum ORFNames=MA16_Dca009738 {ECO:0000313|EMBL:PKU65701.1} PE=3
gene_Dhu000025738	DHT	C	2676.89	732.014	1704.45	1.87064	0.0495178	37.7772	0	0	Up	-	GO:0016021//integral component of membrane`cellular_component`The component of a membrane consisting of the gene products and protein complexes having at least some part of their peptide sequence embedded in the hydrophobic region of the membrane. [GOC:dos, GOC:go_curators]	-	-	-	XP_028548060.1//uncharacterized protein LOC114578763`[Dendrobium catenatum];XP_020681902.1//UPF0496 protein 4`[Dendrobium catenatum]	-	-	tr|A0A2I0X763|A0A2I0X763_9ASPA//UPF0496 protein 4 {ECO:0000313|EMBL:PKU83742.1} OS=Dendrobium catenatum ORFNames=MA16_Dca010135 {ECO:0000313|EMBL:PKU83742.1} PE=4
gene_Dhu000022878	DHT	C	1485.71	70.4674	778.089	4.39783	0.106	41.4889	0	0	Up	-	GO:0016021//integral component of membrane`cellular_component`The component of a membrane consisting of the gene products and protein complexes having at least some part of their peptide sequence embedded in the hydrophobic region of the membrane. [GOC:dos, GOC:go_curators];GO:1990961//xenobiotic detoxification by transmembrane export across the plasma membrane`biological_process`A process that r…	K03327//TC.MATE, SLC47A, norM, mdtK, dinF`multidrug resistance protein, MATE family;K08248//MDL3`(R)-mandelonitrile lyase [EC:4.1.2.10]	ko00460//Cyanoamino acid metabolism`Metabolism`Metabolism of other amino acids;ko01100//Metabolic pathways`Metabolism`Global and overview maps;ko01110//Biosynthesis of secondary metabolites`Metabolism`Global and overview maps	-	XP_020681390.1//protein DETOXIFICATION 27`[Dendrobium catenatum];PKU63678.1//Protein TRANSPARENT TESTA 12`[Dendrobium catenatum];GAU18007.1//hypothetical protein TSUD_51170`[Trifolium subterraneum];XP_020688719.2//uncharacterized protein LOC110104092`[Dendrobium catenatum]	PF01554.21//MatE`MatE;PF13976.9//gag_pre-integrs`GAG-pre-integrase domain	-	tr|A0A2I0VJT2|A0A2I0VJT2_9ASPA//Protein TRANSPARENT TESTA 12 {ECO:0000313|EMBL:PKU63678.1} OS=Dendrobium catenatum ORFNames=MA16_Dca022528 {ECO:0000313|EMBL:PKU63678.1} PE=3;tr|A0A2Z6MI82|A0A2Z6MI82_TRISU//CCHC-type domain-containing protein {ECO:0000259|PROSITE:PS50158} OS=Trifolium subterraneum (Subterranean clover) ORFNames=TSUD_51170 {ECO:0000313|EMBL:GAU18007.1} PE=4;tr|A0A2I0WP03|A0A2I0WP03…
gene_Dhu000004061	DHT	C	2292.34	315.144	1303.74	2.86274	0.0626966	45.6602	0	0	Up	-	GO:0004497//monooxygenase activity`molecular_function`Catalysis of the incorporation of one atom from molecular oxygen into a compound and the reduction of the other atom of oxygen to water. [ISBN:0198506732];GO:0016021//integral component of membrane`cellular_component`The component of a membrane consisting of the gene products and protein complexes having at least some part of their peptide seq…	K13260//CYP81E`isoflavone/4'-methoxyisoflavone 2'-hydroxylase [EC:1.14.14.90 1.14.14.89]	ko00943//Isoflavonoid biosynthesis`Metabolism`Biosynthesis of other secondary metabolites;ko01100//Metabolic pathways`Metabolism`Global and overview maps;ko01110//Biosynthesis of secondary metabolites`Metabolism`Global and overview maps	-	PKU65917.1//Isoflavone 2'-hydroxylase`[Dendrobium catenatum];XP_020699896.1//isoflavone 2'-hydroxylase-like`[Dendrobium catenatum]	PF00067.25//p450`Cytochrome P450	-	tr|A0A2I0VR86|A0A2I0VR86_9ASPA//Isoflavone 2'-hydroxylase {ECO:0000313|EMBL:PKU65917.1} OS=Dendrobium catenatum ORFNames=MA16_Dca008991 {ECO:0000313|EMBL:PKU65917.1} PE=3
gene_Dhu000026436	DHT	C	1787.03	132.241	959.638	3.75607	0.0838519	44.7941	0	0	Up	-	GO:0019706//protein-cysteine S-palmitoyltransferase activity`molecular_function`Catalysis of the transfer of a palmitoyl (systematic name, hexadecanoyl) group to a sulfur atom on the cysteine of a protein molecule, in the reaction hexadecanoyl-CoA + L-cysteinyl-[protein] = CoA + S-hexadecanoyl-L-cysteinyl-[protein]. [GOC:ai, GOC:pr, RHEA:36683]	K20028//ZDHHC2_15_20`palmitoyltransferase ZDHHC2/15/20 [EC:2.3.1.225]	-	-	XP_020681316.1//probable protein S-acyltransferase 14`[Dendrobium catenatum]	PF01529.23//DHHC`DHHC palmitoyltransferase	-	tr|A0A1S6YFJ2|A0A1S6YFJ2_DENOF//S-acyltransferase {ECO:0000256|RuleBase:RU079119} EC=2.3.1.225 {ECO:0000256|RuleBase:RU079119} Palmitoyltransferase {ECO:0000256|RuleBase:RU079119} OS=Dendrobium officinale (Orchid) PE=2
novel8667	DHT	C	3006.56	397.758	1702.16	2.91809	0.0564365	51.7056	0	0	Up	-	GO:0046872//metal ion binding`molecular_function`Binding to a metal ion. [GOC:ai];GO:0016491//oxidoreductase activity`molecular_function`Catalysis of an oxidation-reduction (redox) reaction, a reversible chemical reaction in which the oxidation state of an atom or atoms within a molecule is altered. One substrate acts as a hydrogen or electron donor and becomes oxidized, while the other acts as h…	K05933//E1.14.17.4`aminocyclopropanecarboxylate oxidase [EC:1.14.17.4]	ko00270//Cysteine and methionine metabolism`Metabolism`Amino acid metabolism;ko01100//Metabolic pathways`Metabolism`Global and overview maps;ko01110//Biosynthesis of secondary metabolites`Metabolism`Global and overview maps	-	XP_020690178.1//1-aminocyclopropane-1-carboxylate oxidase`[Dendrobium catenatum]	PF14226.9//DIOX_N`non-haem dioxygenase in morphine synthesis N-terminal;PF03171.23//2OG-FeII_Oxy`2OG-Fe(II) oxygenase superfamily	-	tr|A0A2I0VGA4|A0A2I0VGA4_9ASPA//1-aminocyclopropane-1-carboxylate oxidase 1 {ECO:0000313|EMBL:PKU62423.1} OS=Dendrobium catenatum ORFNames=MA16_Dca026497 {ECO:0000313|EMBL:PKU62423.1} PE=3
gene_Dhu000001931	DHT	C	758.573	3834.04	2296.31	-2.33715	0.0508523	-45.9596	0	0	Down	-	GO:0046872//metal ion binding`molecular_function`Binding to a metal ion. [GOC:ai]	K25894//SPP`stromal processing peptidase, chloroplastic [EC:3.4.24.-]	-	-	XP_028547369.1//stromal processing peptidase, chloroplastic`[Dendrobium catenatum]	PF00675.23//Peptidase_M16`Insulinase (Peptidase family M16);PF05193.24//Peptidase_M16_C`Peptidase M16 inactive domain	-	tr|A0A2I0VHL3|A0A2I0VHL3_9ASPA//Putative mitochondrial-processing peptidase subunit beta {ECO:0000313|EMBL:PKU62902.1} OS=Dendrobium catenatum ORFNames=MA16_Dca022477 {ECO:0000313|EMBL:PKU62902.1} PE=4
gene_Dhu000017917	DHT	C	11174.7	3748.78	7461.76	1.57568	0.0262815	59.9539	0	0	Up	-	GO:0016021//integral component of membrane`cellular_component`The component of a membrane consisting of the gene products and protein complexes having at least some part of their peptide sequence embedded in the hydrophobic region of the membrane. [GOC:dos, GOC:go_curators];GO:0015267//channel activity`molecular_function`Enables the energy-independent facilitated diffusion, mediated by passage of…	K09872//PIP`aquaporin PIP	-	-	XP_020702890.1//probable aquaporin PIP2-6`[Dendrobium catenatum]	PF00230.23//MIP`Major intrinsic protein	-	tr|A0A2I0WN81|A0A2I0WN81_9ASPA//Putative aquaporin PIP2-6 {ECO:0000313|EMBL:PKU77132.1} OS=Dendrobium catenatum ORFNames=MA16_Dca001738 {ECO:0000313|EMBL:PKU77132.1} PE=3
gene_Dhu000019793	DHT	C	7036.52	2913.8	4975.16	1.27198	0.0303267	41.9427	0	0	Up	-	GO:0003779//actin binding`molecular_function`Binding to monomeric or multimeric forms of actin, including actin filaments. [GOC:clt];GO:0030042//actin filament depolymerization`biological_process`Disassembly of actin filaments by the removal of actin monomers from a filament. [GOC:mah];GO:0015629//actin cytoskeleton`cellular_component`The part of the cytoskeleton (the internal framework of a cell…	K05765//CFL`cofilin	-	-	XP_020693098.2//actin-depolymerizing factor 7 isoform X1`[Dendrobium catenatum]	PF00241.23//Cofilin_ADF`Cofilin/tropomyosin-type actin-binding protein	-	tr|A0A2I0XIB3|A0A2I0XIB3_9ASPA//Actin-depolymerizing factor 4 {ECO:0000313|EMBL:PKU87639.1} OS=Dendrobium catenatum ORFNames=MA16_Dca009811 {ECO:0000313|EMBL:PKU87639.1} PE=3
gene_Dhu000003350	DHT	C	6980.82	609.866	3795.34	3.51709	0.0438539	80.2003	0	0	Up	-	-	K07213//ATOX1, ATX1, copZ, golB`copper chaperone	-	-	XP_020684770.1//heavy metal-associated isoprenylated plant protein 3`[Dendrobium catenatum]	PF00403.29//HMA`Heavy-metal-associated domain	-	tr|A0A835U9G1|A0A835U9G1_VANPL//Uncharacterized protein {ECO:0000313|EMBL:KAG0453337.1} OS=Vanilla planifolia (Vanilla) ORFNames=HPP92_026001 {ECO:0000313|EMBL:KAG0453337.1} PE=4
novel4770	DHT	C	3050.09	11233.6	7141.84	-1.88082	0.0286158	-65.7265	0	0	Down	-	GO:0010333//terpene synthase activity`molecular_function`Catalysis of the formation of cyclic terpenes through the cyclization of linear terpenes (e.g. isopentenyl-PP, geranyl-PP, farnesyl-PP and geranylgeranyl-PP) containing varying numbers of isoprene units. [EC:4.2.3.-, GOC:tair_curators];GO:0000287//magnesium ion binding`molecular_function`Binding to a magnesium (Mg) ion. [GOC:ai];GO:0016102/…	K18108//E4.2.3.111`(-)-alpha-terpineol synthase [EC:4.2.3.111];K12742//ispS`isoprene synthase [EC:4.2.3.27]	ko00902//Monoterpenoid biosynthesis`Metabolism`Metabolism of terpenoids and polyketides;ko01100//Metabolic pathways`Metabolism`Global and overview maps;ko01110//Biosynthesis of secondary metabolites`Metabolism`Global and overview maps;ko00900//Terpenoid backbone biosynthesis`Metabolism`Metabolism of terpenoids and polyketides	-	XP_020678120.1//terpene synthase 10-like`[Dendrobium catenatum];XP_020694217.2//terpene synthase 10-like`[Dendrobium catenatum]	PF03936.19//Terpene_synth_C`Terpene synthase family, metal binding domain;PF19086.3//Terpene_syn_C_2`Terpene synthase family 2, C-terminal metal binding;PF01397.24//Terpene_synth`Terpene synthase, N-terminal domain	-	tr|A0A2I0XCC3|A0A2I0XCC3_9ASPA//Alpha-terpineol synthase, chloroplastic {ECO:0000313|EMBL:PKU85555.1} OS=Dendrobium catenatum ORFNames=MA16_Dca003295 {ECO:0000313|EMBL:PKU85555.1} PE=4
gene_Dhu000000805	DHT	C	4928.93	1656.11	3292.52	1.57349	0.0364962	43.114	0	0	Up	-	GO:0030154//cell differentiation`biological_process`The process in which relatively unspecialized cells, e.g. embryonic or regenerative cells, acquire specialized structural and/or functional features that characterize the cells, tissues, or organs of the mature organism or some other relatively stable phase of the organism's life history. Differentiation includes the processes involved in commit…	K09291//TPR, MLP1, MLP2`nucleoprotein TPR;K03529//smc`chromosome segregation protein	ko03013//Nucleocytoplasmic transport`Genetic Information Processing`Translation	-	XP_020675756.1//protein FLX-like 3`[Dendrobium catenatum]	-	-	tr|A0A2I0WQM5|A0A2I0WQM5_9ASPA//Uncharacterized protein {ECO:0000313|EMBL:PKU77972.1} OS=Dendrobium catenatum ORFNames=MA16_Dca011592 {ECO:0000313|EMBL:PKU77972.1} PE=3
gene_Dhu000013914	DHT	C	1527.9	141.439	834.668	3.43336	0.0849765	40.4037	0	0	Up	-	GO:0006355//regulation of transcription, DNA-templated`biological_process`Any process that modulates the frequency, rate or extent of cellular DNA-templated transcription. [GOC:go_curators, GOC:txnOH];GO:0003677//DNA binding`molecular_function`Any molecular function by which a gene product interacts selectively and non-covalently with DNA (deoxyribonucleic acid). [GOC:dph, GOC:jl, GOC:tb, GOC:vw]	-	-	-	XP_020673301.1//NAC domain-containing protein 68`[Dendrobium catenatum]	PF02365.18//NAM`No apical meristem (NAM) protein	NAC//http://planttfdb.gao-lab.org/family.php?fam=NAC	tr|A0A2I0W110|A0A2I0W110_9ASPA//NAC domain-containing protein 68 {ECO:0000313|EMBL:PKU69318.1} OS=Dendrobium catenatum ORFNames=MA16_Dca002588 {ECO:0000313|EMBL:PKU69318.1} PE=4
gene_Dhu000016986	DHT	C	24143.8	4333.96	14238.9	2.47792	0.0211359	117.238	0	0	Up	-	-	K10573//UBE2A, UBC2, RAD6A`ubiquitin-conjugating enzyme E2 A [EC:2.3.2.23]	ko04120//Ubiquitin mediated proteolysis`Genetic Information Processing`Folding, sorting and degradation	-	PKU66586.1//Ubiquitin-conjugating enzyme E2 2`[Dendrobium catenatum];XP_020699312.1//ubiquitin-conjugating enzyme E2 2`[Dendrobium catenatum]	PF00179.29//UQ_con`Ubiquitin-conjugating enzyme	-	tr|A0A2I0VT48|A0A2I0VT48_9ASPA//Ubiquitin-conjugating enzyme E2 2 {ECO:0000313|EMBL:PKU66586.1} OS=Dendrobium catenatum ORFNames=MA16_Dca006914 {ECO:0000313|EMBL:PKU66586.1} PE=4;tr|A0A835VGA0|A0A835VGA0_VANPL//UBC core domain-containing protein {ECO:0000259|PROSITE:PS50127} OS=Vanilla planifolia (Vanilla) {ECO:0000313|EMBL:KAG0495940.1} PE=3
novel5952	DHT	C	1597.34	117.654	857.497	3.76325	0.0890942	42.239	0	0	Up	-	GO:0005506//iron ion binding`molecular_function`Binding to an iron (Fe) ion. [GOC:ai];GO:0016705//oxidoreductase activity, acting on paired donors, with incorporation or reduction of molecular oxygen`molecular_function`Catalysis of an oxidation-reduction (redox) reaction in which hydrogen or electrons are transferred from each of two donors, and molecular oxygen is reduced or incorporated into a …	K15398//CYP86A4S`fatty acid omega-hydroxylase [EC:1.14.-.-]	ko00073//Cutin, suberine and wax biosynthesis`Metabolism`Lipid metabolism;ko01100//Metabolic pathways`Metabolism`Global and overview maps	-	XP_020676926.1//cytochrome P450 86A8`[Dendrobium catenatum]	PF00067.25//p450`Cytochrome P450	-	tr|A0A2I0VFB2|A0A2I0VFB2_9ASPA//Cytochrome P450 86A2 {ECO:0000313|EMBL:PKU62118.1} OS=Dendrobium catenatum ORFNames=MA16_Dca026311 {ECO:0000313|EMBL:PKU62118.1} PE=3
novel1490	DHT	C	6215.61	881.926	3548.77	2.81714	0.0403497	69.8183	0	0	Up	-	GO:0005737//cytoplasm`cellular_component`The contents of a cell excluding the plasma membrane and nucleus, but including other subcellular structures. [ISBN:0198547684];GO:0004478//methionine adenosyltransferase activity`molecular_function`Catalysis of the reaction: ATP + L-methionine + H2O = phosphate + diphosphate + S-adenosyl-L-methionine. [EC:2.5.1.6];GO:0006556//S-adenosylmethionine biosynth…	K00789//metK, MAT`S-adenosylmethionine synthetase [EC:2.5.1.6]	ko00270//Cysteine and methionine metabolism`Metabolism`Amino acid metabolism;ko00999//Podophyllotoxin biosynthesis`Metabolism`Biosynthesis of other secondary metabolites;ko01100//Metabolic pathways`Metabolism`Global and overview maps;ko01110//Biosynthesis of secondary metabolites`Metabolism`Global and overview maps;ko01230//Biosynthesis of amino acids`Metabolism`Global and overview maps;ko01240//…	-	Q944U4.1//RecName: Full=S-adenosylmethionine synthase; Short=AdoMet synthase; AltName: Full=Methionine adenosyltransferase; Short=MAT`[Dendrobium crumenatum]	PF02772.19//S-AdoMet_synt_M`S-adenosylmethionine synthetase, central domain;PF02773.19//S-AdoMet_synt_C`S-adenosylmethionine synthetase, C-terminal domain	-	sp|Q944U4|METK_DENCR//S-adenosylmethionine synthase Short=AdoMet synthase EC=2.5.1.6 {ECO:0000250|UniProtKB:Q96551} Methionine adenosyltransferase Short=MAT OS=Dendrobium crumenatum (Tropical pigeon orchid) Name=SAMS PE=2
gene_Dhu000020684	DHT	C	31615.1	6048.2	18831.6	2.38602	0.0228742	104.31	0	0	Up	-	GO:0003924//GTPase activity`molecular_function`Catalysis of the reaction: GTP + H2O = GDP + phosphate. [ISBN:0198547684, PMID:26832457, PMID:27218782];GO:0007017//microtubule-based process`biological_process`Any cellular process that depends upon or alters the microtubule cytoskeleton, that part of the cytoskeleton comprising microtubules and their associated proteins. [GOC:mah];GO:0005200//struc…	K07375//TUBB`tubulin beta	ko04145//Phagosome`Cellular Processes`Transport and catabolism;ko04814//Motor proteins`Cellular Processes`Cell motility	-	AQK68709.1//Tubulin beta-4 chain`[Zea mays];XP_020677011.1//tubulin beta chain`[Dendrobium catenatum]	PF00091.28//Tubulin`Tubulin/FtsZ family, GTPase domain;PF03953.20//Tubulin_C`Tubulin C-terminal domain	-	tr|A0A843W2D0|A0A843W2D0_COLES//Tubulin beta chain {ECO:0000256|RuleBase:RU000352} OS=Colocasia esculenta (Wild taro) (Arum esculentum) ORFNames=Taro_030124 {ECO:0000313|EMBL:MQL97429.1} PE=3;tr|A0A1J0CN58|A0A1J0CN58_DENOF//Tubulin beta chain {ECO:0000256|RuleBase:RU000352} OS=Dendrobium officinale (Orchid) Name=TUBB3 {ECO:0000313|EMBL:APB87935.1} PE=2
novel9789	DHT	C	7426.59	3188.99	5307.79	1.21963	0.0286964	42.5011	0	0	Up	-	GO:0003735//structural constituent of ribosome`molecular_function`The action of a molecule that contributes to the structural integrity of the ribosome. [GOC:mah];GO:0006412//translation`biological_process`The cellular metabolic process in which a protein is formed, using the sequence of a mature mRNA or circRNA molecule to specify the sequence of amino acids in a polypeptide chain. Translation i…	K02949//RP-S11e, RPS11`small subunit ribosomal protein S11e	ko03010//Ribosome`Genetic Information Processing`Translation	-	XP_020683376.1//40S ribosomal protein S11`[Dendrobium catenatum]	PF16205.8//Ribosomal_S17_N`Ribosomal_S17 N-terminal;PF00366.23//Ribosomal_S17`Ribosomal protein S17	-	tr|A0A2I0VZJ8|A0A2I0VZJ8_9ASPA//40S ribosomal protein S11 {ECO:0000313|EMBL:PKU68835.1} OS=Dendrobium catenatum ORFNames=MA16_Dca010579 {ECO:0000313|EMBL:PKU68835.1} PE=3
gene_Dhu000020231	DHT	C	36084.1	2576.67	19330.4	3.80782	0.0227301	167.523	0	0	Up	-	GO:0006457//protein folding`biological_process`The process of assisting in the covalent and noncovalent assembly of single chain polypeptides or multisubunit complexes into the correct tertiary structure. [GOC:go_curators, GOC:rb];GO:0005783//endoplasmic reticulum`cellular_component`The irregular network of unit membranes, visible only by electron microscopy, that occurs in the cytoplasm of many …	K09503//DNAJA2`DnaJ homolog subfamily A member 2	ko04141//Protein processing in endoplasmic reticulum`Genetic Information Processing`Folding, sorting and degradation	-	XP_020690177.1//dnaJ protein homolog`[Dendrobium catenatum]	PF00226.34//DnaJ`DnaJ domain;PF01556.21//DnaJ_C`DnaJ C terminal domain;PF00684.22//DnaJ_CXXCXGXG`DnaJ central domain	-	tr|A0A2I0VGE3|A0A2I0VGE3_9ASPA//DnaJ protein like {ECO:0000313|EMBL:PKU62488.1} OS=Dendrobium catenatum ORFNames=MA16_Dca027928 {ECO:0000313|EMBL:PKU62488.1} PE=3
gene_Dhu000009778	DHT	C	4232.48	1188.58	2710.53	1.83224	0.0404045	45.3474	0	0	Up	-	GO:0008194//UDP-glycosyltransferase activity`molecular_function`Catalysis of the transfer of a glycosyl group from a UDP-sugar to a small hydrophobic molecule. [InterPro:IPR004224, PMID:11846783]	K08237//E2.4.1.218`hydroquinone glucosyltransferase [EC:2.4.1.218]	-	-	XP_020675409.1//hydroquinone glucosyltransferase-like`[Dendrobium catenatum]	-	-	tr|A0A2I0WAF0|A0A2I0WAF0_9ASPA//Glycosyltransferase {ECO:0000256|RuleBase:RU362057} EC=2.4.1.- {ECO:0000256|RuleBase:RU362057} OS=Dendrobium catenatum ORFNames=MA16_Dca010206 {ECO:0000313|EMBL:PKU72636.1} PE=3
gene_Dhu000024232	DHT	C	948.242	3584.21	2266.22	-1.91808	0.0499625	-38.3904	0	0	Down	-	GO:0008168//methyltransferase activity`molecular_function`Catalysis of the transfer of a methyl group to an acceptor molecule. [ISBN:0198506732];GO:0032259//methylation`biological_process`The process in which a methyl group is covalently attached to a molecule. [GOC:mah]	K05928//E2.1.1.95`tocopherol O-methyltransferase [EC:2.1.1.95]	ko00130//Ubiquinone and other terpenoid-quinone biosynthesis`Metabolism`Metabolism of cofactors and vitamins;ko01100//Metabolic pathways`Metabolism`Global and overview maps;ko01110//Biosynthesis of secondary metabolites`Metabolism`Global and overview maps;ko01240//Biosynthesis of cofactors`Metabolism`Global and overview maps	-	XP_020704811.1//probable tocopherol O-methyltransferase, chloroplastic isoform X2`[Dendrobium catenatum]	PF02353.23//CMAS`Mycolic acid cyclopropane synthetase;PF13847.9//Methyltransf_31`Methyltransferase domain;PF01209.21//Ubie_methyltran`ubiE/COQ5 methyltransferase family;PF13489.9//Methyltransf_23`Methyltransferase domain;PF13649.9//Methyltransf_25`Methyltransferase domain;PF08242.15//Methyltransf_12`Methyltransferase domain;PF08241.15//Methyltransf_11`Methyltransferase domain	-	tr|A0A6P5FT82|A0A6P5FT82_ANACO//probable tocopherol O-methyltransferase, chloroplastic {ECO:0000313|RefSeq:XP_020096325.1} OS=Ananas comosus (Pineapple) (Ananas ananas) Name=LOC109715631 {ECO:0000313|RefSeq:XP_020096325.1} PE=3;tr|A0A2I0VRH1|A0A2I0VRH1_9ASPA//Putative tocopherol O-methyltransferase, chloroplastic {ECO:0000313|EMBL:PKU66012.1} OS=Dendrobium catenatum ORFNames=MA16_Dca009087 {ECO:0…
gene_Dhu000018185	DHT	C	6163.02	2260.11	4211.56	1.44716	0.032586	44.4105	0	0	Up	-	GO:0008270//zinc ion binding`molecular_function`Binding to a zinc ion (Zn). [GOC:ai];GO:0016491//oxidoreductase activity`molecular_function`Catalysis of an oxidation-reduction (redox) reaction, a reversible chemical reaction in which the oxidation state of an atom or atoms within a molecule is altered. One substrate acts as a hydrogen or electron donor and becomes oxidized, while the other acts a…	K00083//CAD`cinnamyl-alcohol dehydrogenase [EC:1.1.1.195]	ko00940//Phenylpropanoid biosynthesis`Metabolism`Biosynthesis of other secondary metabolites;ko01100//Metabolic pathways`Metabolism`Global and overview maps;ko01110//Biosynthesis of secondary metabolites`Metabolism`Global and overview maps	-	XP_020705971.1//cinnamyl alcohol dehydrogenase 2`[Dendrobium catenatum]	PF08240.15//ADH_N`Alcohol dehydrogenase GroES-like domain;PF00107.29//ADH_zinc_N`Zinc-binding dehydrogenase	-	tr|A0A2I0VAZ2|A0A2I0VAZ2_9ASPA//Putative cinnamyl alcohol dehydrogenase {ECO:0000313|EMBL:PKU60582.1} OS=Dendrobium catenatum ORFNames=MA16_Dca023740 {ECO:0000313|EMBL:PKU60582.1} PE=3
gene_Dhu000028009	DHT	C	37717.8	9817.84	23767.8	1.94177	0.0166336	116.738	0	0	Up	-	GO:0016021//integral component of membrane`cellular_component`The component of a membrane consisting of the gene products and protein complexes having at least some part of their peptide sequence embedded in the hydrophobic region of the membrane. [GOC:dos, GOC:go_curators];GO:0015267//channel activity`molecular_function`Enables the energy-independent facilitated diffusion, mediated by passage of…	K09872//PIP`aquaporin PIP	-	-	XP_020680204.1//probable aquaporin PIP1-2`[Dendrobium catenatum]	PF00230.23//MIP`Major intrinsic protein	-	tr|A0A2I0VHZ6|A0A2I0VHZ6_9ASPA//Putative aquaporin PIP1-2 {ECO:0000313|EMBL:PKU63039.1} OS=Dendrobium catenatum ORFNames=MA16_Dca012349 {ECO:0000313|EMBL:PKU63039.1} PE=3
gene_Dhu000024377	DHT	C	9031.22	3543.95	6287.58	1.34954	0.0264373	51.0467	0	0	Up	-	-	K23050//PCBER1`phenylcoumaran benzylic ether reductase [EC:1.3.1.-]	-	-	XP_028552449.1//isoflavone reductase-like protein`[Dendrobium catenatum]	PF05368.16//NmrA`NmrA-like family;PF13460.9//NAD_binding_10`NAD(P)H-binding	-	tr|A0A8G1A5K7|A0A8G1A5K7_9ASPA//Isoflavone reductase {ECO:0000313|EMBL:QYZ85366.1} OS=Bulbophyllum vaginatum PE=2;tr|A0A3G4S8Q9|A0A3G4S8Q9_9ASPA//Isoflavone reductase {ECO:0000313|EMBL:AYU75193.2} OS=Dendrobium hybrid cultivar PE=2
gene_Dhu000007548	DHT	C	4887.59	1701.16	3294.38	1.5226	0.0356336	42.7294	0	0	Up	-	GO:0006004//fucose metabolic process`biological_process`The chemical reactions and pathways involving fucose, or 6-deoxygalactose, which has two enantiomers, D-fucose and L-fucose. [ISBN:0198506732];GO:0016021//integral component of membrane`cellular_component`The component of a membrane consisting of the gene products and protein complexes having at least some part of their peptide sequence embe…	K23280//RRT`rhamnogalacturonan I rhamnosyltransferase [EC:2.4.1.351]	-	-	XP_020673776.1//protein MANNAN SYNTHESIS-RELATED 2 isoform X1`[Dendrobium catenatum];KAH0460925.1//hypothetical protein IEQ34_008500`[Dendrobium chrysotoxum]	PF10250.12//O-FucT`GDP-fucose protein O-fucosyltransferase	-	tr|A0A2I0WK07|A0A2I0WK07_9ASPA//O-fucosyltransferase family protein {ECO:0000256|ARBA:ARBA00019955} OS=Dendrobium catenatum ORFNames=MA16_Dca006033 {ECO:0000313|EMBL:PKU75986.1} PE=3
gene_Dhu000012499	DHT	C	8505.87	2484.34	5495.1	1.77554	0.0297366	59.709	0	0	Up	-	GO:0003824//catalytic activity`molecular_function`Catalysis of a biochemical reaction at physiological temperatures. In biologically catalyzed reactions, the reactants are known as substrates, and the catalysts are naturally occurring macromolecular substances known as enzymes. Enzymes possess specific binding sites for substrates, and are usually composed wholly or largely of protein, but RNA th…	K09753//CCR`cinnamoyl-CoA reductase [EC:1.2.1.44]	ko00940//Phenylpropanoid biosynthesis`Metabolism`Biosynthesis of other secondary metabolites;ko01100//Metabolic pathways`Metabolism`Global and overview maps;ko01110//Biosynthesis of secondary metabolites`Metabolism`Global and overview maps	-	XP_020673519.1//cinnamoyl-CoA reductase 1`[Dendrobium catenatum]	PF05368.16//NmrA`NmrA-like family;PF01370.24//Epimerase`NAD dependent epimerase/dehydratase family;PF01073.22//3Beta_HSD`3-beta hydroxysteroid dehydrogenase/isomerase family;PF16363.8//GDP_Man_Dehyd`GDP-mannose 4,6 dehydratase;PF13460.9//NAD_binding_10`NAD(P)H-binding;PF02719.18//Polysacc_synt_2`Polysaccharide biosynthesis protein;PF07993.15//NAD_binding_4`Male sterility protein	-	tr|A0A2I0X0X9|A0A2I0X0X9_9ASPA//Cinnamoyl-CoA reductase 1 {ECO:0000313|EMBL:PKU81559.1} OS=Dendrobium catenatum ORFNames=MA16_Dca007666 {ECO:0000313|EMBL:PKU81559.1} PE=4
gene_Dhu000006459	DHT	C	3974.85	928.285	2451.57	2.09824	0.0430845	48.7007	0	0	Up	-	-	-	-	-	XP_020676898.1//tetrapyrrole-binding protein, chloroplastic`[Dendrobium catenatum]	PF05419.15//GUN4`GUN4-like	-	tr|A0A2I0W4L1|A0A2I0W4L1_9ASPA//Tetrapyrrole-binding protein, chloroplastic {ECO:0000313|EMBL:PKU70587.1} OS=Dendrobium catenatum ORFNames=MA16_Dca008704 {ECO:0000313|EMBL:PKU70587.1} PE=4
gene_Dhu000027423	DHT	C	5177.24	1367.18	3272.21	1.92107	0.0380072	50.5448	0	0	Up	-	GO:0003700//DNA-binding transcription factor activity`molecular_function`A transcription regulator activity that modulates transcription of gene sets via selective and non-covalent binding to a specific double-stranded genomic DNA sequence (sometimes referred to as a motif) within a cis-regulatory region. Regulatory regions include promoters (proximal and distal) and enhancers. Genes are transcri…	K09419//HSFF`heat shock transcription factor, other eukaryote	-	-	KAH0448432.1//hypothetical protein IEQ34_022232`[Dendrobium chrysotoxum]	PF00447.20//HSF_DNA-bind`HSF-type DNA-binding	HSF//http://planttfdb.gao-lab.org/family.php?fam=HSF	tr|A0A2I0A836|A0A2I0A836_9ASPA//Heat stress transcription factor C-2a {ECO:0000313|EMBL:PKA51675.1} OS=Apostasia shenzhenica ORFNames=AXF42_Ash003042 {ECO:0000313|EMBL:PKA51675.1} PE=3
gene_Dhu000023635	DHT	C	5380.34	983.853	3182.1	2.45109	0.0404483	60.598	0	0	Up	-	GO:0008171//O-methyltransferase activity`molecular_function`Catalysis of the transfer of a methyl group to the oxygen atom of an acceptor molecule. [GOC:ai];GO:0032259//methylation`biological_process`The process in which a methyl group is covalently attached to a molecule. [GOC:mah];GO:0009820//alkaloid metabolic process`biological_process`The chemical reactions and pathways involving alkaloids, …	K00588//E2.1.1.104`caffeoyl-CoA O-methyltransferase [EC:2.1.1.104]	ko00940//Phenylpropanoid biosynthesis`Metabolism`Biosynthesis of other secondary metabolites;ko00941//Flavonoid biosynthesis`Metabolism`Biosynthesis of other secondary metabolites;ko00945//Stilbenoid, diarylheptanoid and gingerol biosynthesis`Metabolism`Biosynthesis of other secondary metabolites;ko01100//Metabolic pathways`Metabolism`Global and overview maps;ko01110//Biosynthesis of secondary me…	-	XP_020701541.1//caffeoyl-CoA O-methyltransferase`[Dendrobium catenatum]	PF01596.20//Methyltransf_3`O-methyltransferase;PF13578.9//Methyltransf_24`Methyltransferase domain	-	tr|A0A2I0XCH4|A0A2I0XCH4_9ASPA//Norbelladine O-methyltransferase {ECO:0000256|ARBA:ARBA00023469} EC=2.1.1.336 {ECO:0000256|ARBA:ARBA00023469} OS=Dendrobium catenatum ORFNames=MA16_Dca003325 {ECO:0000313|EMBL:PKU85584.1} PE=3
[truncated: 17,680 more rows]

## Sheet: D_vs_DHT_DE_results.add_info
GeneID	treatment	control	baseMeanTreatment	baseMeanControl	baseMean	log2FoldChange	lfcSE	stat	pvalue	padj	diffType	gene_name	go	kegg	pathway	cog	nr	pfam	tf	uniprot
[truncated: 18,128 more rows]

[truncated: 1 more sheets: HT_vs_DHT_DE_results.add_info]
